# Supplementary material for: MVP predicts the pathogenicity of missense variants by deep learning
Source: Nat Commun. 2021 Jan 21;12:510. doi: 10.1038/s41467-020-20847-0 (PMC7820281; doi:10.1038/s41467-020-20847-0)
Supplement: Supplementary file 4 — Supplementary Data 1 [file 41467_2020_20847_MOESM4_ESM.xlsx]

## Sheet: Sheet1
Supplementary Data 1. Comparison of performance in distinguishing de novo missense variants between cases (autism spectrum disorder or congenital heart disease) and controls by published methods.
		All genes				Constrained genes (pLI ≥ 0.5)				non-Constrained genes (pLI < 0.5)
		Congenital heart disease (CHD)		Autism spectrum disorder (ASD)		Congenital heart disease (CHD)		Autism spectrum disorder (ASD)		Congenital heart disease (CHD)		Autism spectrum disorder (ASD)
Method	Threshold	Estimated number of risk variants	Estimated precision	Estimated number of risk variants	Estimated precision	Estimated number of risk variants	Estimated precision	Estimated number of risk variants	Estimated precision	Estimated number of risk variants	Estimated precision	Estimated number of risk variants	Estimated precision
All missense	N/A	270	0.18	270	0.13	140	0.29	164	0.25	129	0.13	106	0.08
M-CAP	> 0.025	217	0.26	199	0.18	114	0.37	115	0.29	104	0.2	84	0.12
MetaSVM	> 0	116	0.32	107	0.23	65	0.44	67	0.36	51	0.23	40	0.15
MutationTaster	> 0.5	191	0.18	204	0.14	104	0.25	135	0.23	87	0.14	69	0.08
Polyphen2_hdiv	> 0.452	191	0.2	182	0.14	106	0.33	132	0.29	84	0.13	50	0.06
SIFT	< 0.05	146	0.18	172	0.15	87	0.29	115	0.27	59	0.11	57	0.08
VEST3	> 0.8	91	0.27	114	0.24	79	0.48	92	0.43	12	0.07	22	0.08
CADD	> 15	199	0.18	237	0.15	106	0.27	147	0.26	92	0.13	90	0.09
REVEL	> 0.5	132	0.33	161	0.29	88	0.49	90	0.4	44	0.2	71	0.21
PrimateAI	>0.803	104	0.35	139	0.33	92	0.48	122	0.45	12	0.11	16	0.1
UNEECON	>0.5	85	0.36	112	0.34	77	0.43	101	0.4	8	0.14	11	0.14
