# Supplementary material for: MVP predicts the pathogenicity of missense variants by deep learning
Source: Nat Commun. 2021 Jan 21;12:510. doi: 10.1038/s41467-020-20847-0 (PMC7820281; doi:10.1038/s41467-020-20847-0)
Supplement: Supplementary file 5 — Supplementary Data 2 [file 41467_2020_20847_MOESM5_ESM.xlsx]

## Sheet: Sheet 1
Supplementary Data 2. Prediction features used in the MVP model
Main catergory	Sub catergory	subcluster based on correlation matrix	Features	description	Used in constrained model?	Used in non-constrained model?
features computed per base pair	local context	cluster1	gc content	GC-content is the percentage of nitrogenous bases within 10 flanking bases.	Yes	Yes
	amino acid constraint	cluster3	blosum62	BLOSUM (BLOcks SUbstitution Matrix) matrix is a substitution matrix used for sequence alignment of proteins	Yes	Yes
	amino acid constraint	cluster3	pam250	A PAM250 is a commonly used scoring matrix for sequence comparison.	Yes
	conservation	cluster5	GERP++ RS rankscore	GERP++ RS score, the larger the score, the more conserved the site.	Yes
	conservation	cluster5	SiPhy 29way logOdds rankscore	SiPhy score based on 29 mammals genomes. The larger the score, the more conserved the site.	Yes
	conservation	cluster5	phyloP20way mammalian rankscore	phyloP (phylogenetic p-values) conservation score based on the multiple alignments of 20 mammalian genomes (including human). The larger the score, the more conserved the site	Yes
	conservation	cluster5	phyloP100way vertebrate rankscore	phyloP (phylogenetic p-values) conservation score based on the multiple alignments of 100 vertebrate genomes (including human). The larger the score, the more conserved the site.	Yes
	conservation	cluster5	phastCons100way vertebrate rankscore	hastCons conservation score based on the multiple alignments of 100 vertebrate genomes (including human). The larger the score, the more conserved the site.	Yes
	conservation	cluster5	phastCons20way mammalian rankscore	phastCons conservation score based on the multiple alignments of 20 mammalian genomes (including human). The larger the score, the more conserved the site.	Yes	Yes
features computed per local context	Protein structure and modification	cluster1	SUMO_score	prediction of SUMOlation Sites and SUMO-interaction Motifs (SIMs) in proteins. The value calculated by GPS-SUMO algorithm More details can be found in http://sumosp.biocuckoo.org/index.php	Yes	Yes
	Protein structure and modification	cluster1	phospho_score	Computational prediction of phosphorylation sites with their cognate protein kinases (PKs) The value calculated by GPS algorithm to evaluate the potential of phosphorylation. The higher the value, the more potential the residue is phosphorylated. More details can be found in http://gps.biocuckoo.org/index.php	Yes	Yes
	Protein structure and modification	cluster1	secondary_E	The predicted secondary structures of Swiss-Prot proteins, extended strand in parallel and/or anti-parallel β-sheet conformation. Min length 2 residues More details can be found in http://dbptm.mbc.nctu.edu.tw/download.php	Yes	Yes
	Protein structure and modification	cluster1	secondary_H	The predicted secondary structures of Swiss-Prot proteins 4-turn helix (α helix). Minimum length 4 residues. More details can be found in http://dbptm.mbc.nctu.edu.tw/download.php	Yes	Yes
	Protein structure and modification	cluster1	secondary_C	The predicted secondary structures of Swiss-Prot proteins coil (residues which are not in any of the above conformations). More details can be found in http://dbptm.mbc.nctu.edu.tw/download.php	Yes	Yes
	Protein structure and modification	cluster1	complex_CORUM	Number of interaction of proteins from comprehensive resource of mammalian protein complexes	Yes	Yes
	Protein structure and modification	cluster2	preppi_counts	number of high confidence interaction proteins. More details can be found in https://honiglab.c2b2.columbia.edu/PrePPI/	Yes	Yes
	Protein structure and modification	cluster1	ASA	predicted accessible surface areas (ASA) of Swiss-Prot proteins, from http://dbptm.mbc.nctu.edu.tw/download.php	Yes	Yes
	Protein structure and modification	cluster1	interface	interfacial residual prediction by C-PPISP, PINUP, PredUS More details can be found in https://honiglab.c2b2.columbia.edu/PrePPI/	Yes	Yes
	Protein structure and modification	cluster1	ubiquitination	Computational Prediction of Ubiquitylation sites in Eukaryotic Proteins More details can be found in DOI https//doi.org/10.1093/bioinformatics/btt196	Yes	Yes
	Protein structure and modification	cluster1	BioPlex	Biophysical Interactions of ORFeome-derived complexes, number of interaction with the protein	Yes	Yes
features computed per gene	Gene mutation intolerance	cluster3	regional missense constraint	fraction of expected missense variation that is observed doi: https://doi.org/10.1101/148353	Yes
	Gene mutation intolerance	cluster3	RVIS	RVIS (Residual Variation Intolerance Score) is a gene-based score intended to help in the interpretation of human sequence data. The intolerance score in its current form is based upon allele frequency data as represented in whole exome sequence data from the NHLBI-ESP6500 data set.		Yes
	Gene mutation intolerance	cluster2	lof_z	corrected loss-of-function Z score, observed lof variant vs expected	Yes	Yes
	Gene mutation intolerance	cluster3	pRec	the probability of being intolerant of homozygous, but not heterozygous loss-of-function variants	Yes	Yes
	Gene mutation intolerance	cluster2	pLI	the probability of being loss-of-function intolerant (intolerant of both heterozygous and homozygous lof variants) doi:10.1038/nature22366	Yes	Yes
	Gene mutation intolerance	cluster2	domino	raw score computed for a given gene to be associated with autosomal dominant conditions DOI: http://dx.doi.org/10.1016/j.ajhg.2017.09.001		Yes
	Gene mutation intolerance	cluster2	s_het	log transform of s het score(selective effects for heterozygous PTV) More details can be found in doi:10.1038/ng.3831	Yes
deleteriousness scores	published preditors		Eigen-PC-raw rankscore	Eigen score for coding SNVs. A functional prediction score based on conservation, allele frequencies, and deleteriousness prediction using an unsupervised learning method (doi 10.1038/ng.3477). Eigen score in phred scale.	Yes
	published preditors		Eigne-PC-phred rankscore	Eigen score for coding SNVs. A functional prediction score based on conservation, allele frequencies, and deleteriousness prediction using an unsupervised learning method (doi 10.1038/ng.3477). Eigen score in phred scale.	Yes
	published preditors		Eigen-phred rankscore	Eigen score for coding SNVs. A functional prediction score based on conservation, allele frequencies, and deleteriousness prediction using an unsupervised learning method (doi 10.1038/ng.3477). Eigen score in phred scale.	Yes	Yes
	published preditors	cluster4	VEST3	VEST 3.0 score. Score ranges from 0 to 1. The larger the score the more likely the mutation may cause functional change.	Yes
	published preditors		MutationTaster rankscore	MutationTaster p-value (MTori), ranges from 0 to 1. https://www.nature.com/articles/nmeth0810-575.pdf?origin=ppub	Yes
	published preditors	cluster4	Polyphen2 HVAR rankscore	Polyphen2 score based on HumVar, i.e. hvar_prob.	Yes
	published preditors	cluster4	Polyphen2 HDIV rankscore	Polyphen2 score based on HumDiv, i.e. hdiv_prob.	Yes
	published preditors	cluster4	SIFT rankscore	SIFT score (SIFTori). Scores range from 0 to 1. The smaller the score the more likely the SNP has damaging effect.	Yes
	published preditors	cluster4	PROVEAN rankscore	PROVEAN score (PROVEANori). The smaller the score the more likely the SNP has damaging effect.	Yes
	published preditors	cluster4	fathmm-MKL coding rankscore	fathmm-MKL p-values. Scores range from 0 to 1. SNVs with scores >0.5 are predicted to be deleterious, and those <0.5 are predicted to be neutral or benign. Scores close to 0 or 1 are with the highest-confidence. Coding scores are trained using 10 groups of features. More details of the score can be found in doi 10.1093/bioinformatics/btv009.	Yes
	published preditors		FATHMM rankscore	FATHMM default score (weighted for human inherited-disease mutations with Disease Ontology) (FATHMMori). The smaller the score the more likely the SNP has damaging effect.	Yes	Yes
	published preditors	cluster4	MutationAssessor rankscore	MutationAssessor functional impact combined score (MAori)	Yes
	published preditors		LRT rankscore	The original LRT two-sided p-value (LRTori)	Yes
