# Supplementary material for: MVP predicts the pathogenicity of missense variants by deep learning
Source: Nat Commun. 2021 Jan 21;12:510. doi: 10.1038/s41467-020-20847-0 (PMC7820281; doi:10.1038/s41467-020-20847-0)
Supplement: Supplementary file 6 — Supplementary Data 3 [file 41467_2020_20847_MOESM6_ESM.xlsx]

## Sheet: data
Supplementary Data 3. Summary statistics of training and testing data sets
Data sets				Total variants	Total genes	Variants in constrained genes	Constrained genes	Variants in non-constrained genes	Non-constrained genes
Training sets	positive	HGMD positive variants		22390	1058	9287	337	13103	721
		Uniprot positive variants		12875	1070	5487	332	7388	738
		Clinvar pathogenetic variants		4424	813	2335	341	2089	472
		Total unique positive variants		32074	1914	13791	647	18287	1268
	negative	Uniprot negative		5190	3240	1606	954	3584	2286
		Human-derived changes		39593	11739	7255	2672	32338	9067
		Randomly selected DiscovEHR rare variants		42415	14311	12976	4109	29439	10202
		Total unique negative variants		86620	16786	21761	4607	64862	12179
Testing sets	Curated benchmark datasets	VariBench dataset		3333	459	997	149	2336	310
		DiscovEHR rare variants excluded from training		3486	2960	1035	885	2451	2075
	Cancer datasets	Cancer hotspot		875	204	698	149	177	55
		DiscovEHR rare variants excluded from training		8771	4801	6989	3229	1782	1572
	De novo datasets	Cases	Autism spectrum disorder(ASD)	2050	1786	665	576	1385	1210
			Congenital heart disease(CHD)	1486	1338	483	424	1003	914
		Controls	Simons Simplex Collection unaffected siblings	838	796	236	224	602	572
