# Supplementary material for: MVP predicts the pathogenicity of missense variants by deep learning
Source: Nat Commun. 2021 Jan 21;12:510. doi: 10.1038/s41467-020-20847-0 (PMC7820281; doi:10.1038/s41467-020-20847-0)
Supplement: Supplementary file 7 — Supplementary Data 4 [file 41467_2020_20847_MOESM7_ESM.xlsx]

## Sheet: data
Supplementary Data 4. De novo missense variants with annotation from congenital heart disease (CHD) cases.
hg19_chr	hg19_pos	ref	alt	Ensembl_transcriptid	genename	pLI	CADD_phred	MetaSVM	M-CAP_rankscore	REVEL	MPC	REVEL_rank	CADD_rank	M-CAP_rank	MPC_rank	MVP_rank	metaSVM_rank	PrimateAI	PrimateAI_rank	UNEECON	UNEECON_rank
8	2044162	C	T	ENST00000262113;ENST00000523438	MYOM2	1.48718e-55	32	0.91578	0.89376	0.696	0.0460357	0.904712	0.973955	0.912089	0.0730295	0.851905	0.922957	0.592283	0.519999	0.07475	0.401255
1	203680066	G	T	ENST00000357681;ENST00000367218;ENST00000341360	ATP2B4	0.521756	24.2	0.90194	0.89653	0.322	1.13532	0.590063	0.579501	0.863384	0.617491	0.653601	0.886789	0.351485	0.182175	0.119714	0.508625
1	9804654	G	A	ENST00000377298;ENST00000435891;ENST00000361311	CLSTN1	0.844214	0.001	0.46077	0.11022	0.048	0.296187	0.0919541	0.00530717	0.0598977	0.158671	0.161927	0.413621	0.344014	0.171106	0.000202	0.00687639
1	16259947	G	C	ENST00000375759	SPEN	1	6.082	0.12094	0.06699	0.079	0.342162	0.172744	0.0834999	0.0291458	0.189966	0.277153	0.13441	0.360324	0.195138	0.081969	0.421243
22	21351188	C	T	ENST00000215739	LZTR1	3.38323e-52	27	0.92427	0.94615	0.752	0.342127	0.926568	0.843184	0.95788	0.46092	0.850527	0.930786	0.857935	0.908564	0.136061	0.539811
1	19472316	T	A	ENST00000375254;ENST00000425413;ENST00000417040	UBR4	1	24.5	0.55331	0.60427	0.379	1.43187	0.649971	0.608398	0.544297	0.726123	0.117191	0.504669	0.821276	0.853032	0.421243	0.833825
1	19489003	C	T	ENST00000375254;ENST00000417040	UBR4	1	19.13	0.16191	0.21415	0.082	0.150017	0.180146	0.309292	0.148607	0.0647848	0.123314	0.171134	0.5235	0.422664	0.042941	0.292739
1	21268463	G	C	ENST00000400422;ENST00000264211;ENST00000602326;ENST00000356916	EIF4G3	1	12.74	0.0243	0.13528	0.08	0.156284	0.175217	0.175455	0.0798343	0.0684797	0.138757	0.0303432	0.273787	0.0667457	0.210208	0.650546
19	1056184	G	A	ENST00000263094;ENST00000433129;ENST00000435683	ABCA7	1.8916e-36	10.95	0.7505	0.59287	0.277	0.135412	0.638604	0.24285	0.625861	0.209673	0.796082	0.768099	0.374658	0.215837	0.002425	0.0415629
3	52029089	G	T	ENST00000294189;ENST00000466397;ENST00000479017;ENST00000495383;ENST00000475248;ENST00000492277;ENST00000481629	RPL29	0.597262	23.8	0.82027	0.56243	0.537	1.58689	0.775253	0.537727	0.50029	0.771476	0.578305	0.794659	0.858308	0.909115	0.189469	0.623548
10	95126177	C	T	ENST00000358334;ENST00000359263	MYOF	2.08401e-36	33	0.92827	0.82462	0.684	0.627553	0.899745	0.987631	0.848186	0.684534	0.860301	0.934502	0.538286	0.443644	0.06845	0.382617
17	11550420	C	T	ENST00000262442;ENST00000454412	DNAH9	1.36586e-35	29.8	0.55874	0.77865	0.282	0.366919	0.644224	0.939672	0.804817	0.484837	0.765892	0.584969	0.186617	0.00172632	0.033443	0.250896
1	27631581	G	C	ENST00000319394;ENST00000361771	WDTC1	0.999308	23.8	0.65489	0.48673	0.526	2.03506	0.767672	0.537727	0.420986	0.879201	0.388425	0.613177	0.884744	0.946214	0.510354	0.882924
12	88481648	T	A	ENST00000309041;ENST00000547691;ENST00000552810	CEP290	1.03912e-34	22.2	0.27439	0.53663	0.178	0.148039	0.498976	0.483837	0.571179	0.227875	0.73925	0.280909	0.497724	0.38639	0.014389	0.143307
17	10303813	A	G	ENST00000403437	MYH8	1.60589e-34	22.8	0.92641	0.51337	0.854	0.281342	0.961739	0.518183	0.548507	0.397554	0.765072	0.932779	0.830162	0.866597	0.290254	0.735657
1	36644869	G	C	ENST00000316156;ENST00000373150;ENST00000373151;ENST00000373148	MAP7D1	0.973584	23.7	0.67064	0.45745	0.315	0.220909	0.581892	0.526713	0.390436	0.108793	0.428277	0.630347	0.434682	0.29956	0.217566	0.659559
11	108098525	G	A	ENST00000527805;ENST00000278616;ENST00000527891;ENST00000532931;ENST00000530958;ENST00000452508;ENST00000526567;ENST00000601453	ATM	2.71064e-30	22.3	0.43616	0.61801	0.068	0.17698	0.241608	0.487681	0.650282	0.268536	0.801245	0.459633	0.246078	0.0338504	0.016905	0.160048
1	38465015	T	C	ENST00000373016	FHL3	0.534417	8.757	0.49717	0.46195	0.266	0.293461	0.518684	0.109935	0.395118	0.156915	0.512118	0.446851	0.268675	0.0599958	0.032522	0.246513
1	155874589	G	C	ENST00000368323;ENST00000539040;ENST00000368322;ENST00000609492	RIT1	0.66681	20.4	0.84922	0.89323	0.62	0.952487	0.828432	0.335239	0.859505	0.536193	0.656774	0.826835	0.803855	0.826447	0.4776	0.866158
11	108129798	G	A	ENST00000527805;ENST00000278616;ENST00000452508	ATM	2.71064e-30	2.456	0.13912	0.28221	0.073	0.11489	0.258118	0.120564	0.31999	0.180229	0.72132	0.132741	0.320701	0.135896	0.002615	0.0438003
1	62905645	C	T	ENST00000452143;ENST00000442679;ENST00000371146;ENST00000339950	USP1	0.993181	22.9	0.07415	0.36208	0.052	0.147613	0.102662	0.43153	0.292196	0.0634147	0.316918	0.0873539	0.716439	0.696752	0.160671	0.581337
10	101578577	C	T	ENST00000370449	ABCC2	3.36341e-29	34	0.98462	0.76995	0.922	0.278201	0.983833	0.997518	0.796549	0.394126	0.986861	0.9864	0.700045	0.673052	0.153703	0.570166
1	116206572	A	G	ENST00000355485;ENST00000369510;ENST00000310260;ENST00000369509	VANGL1	0.533615	11.53	0.51462	0.64402	0.437	0.120583	0.701172	0.151492	0.586206	0.0478942	0.262679	0.4646	0.500152	0.38979	0.050523	0.322403
1	117297280	C	G	ENST00000369478;ENST00000369477	CD2	0.768324	0.033	0.43004	0.12218	0.178	0.0362887	0.378298	0.0225543	0.0692812	0.00852257	0.672133	0.387959	0.281682	0.0776705	0.011803	0.124938
1	120459122	C	A	ENST00000256646	NOTCH2	1	8.849	0.21642	0.50361	0.13	0.147289	0.287	0.111055	0.438646	0.0631963	0.498282	0.216578	0.471547	0.3501	0.061626	0.361078
8	72756190	G	A	ENST00000325509	MSC	0.673683	13.77	0.85631	0.90752	0.34	0.777994	0.610175	0.197362	0.87644	0.448282	0.154996	0.83478	0.828214	0.863634	0.023383	0.19908
14	61187036	C	G	ENST00000216513;ENST00000556952	SIX4	0.685504	24.5	0.90224	0.54332	0.303	0.446551	0.567396	0.608398	0.480231	0.256697	0.695907	0.887128	0.609316	0.544014	0.136224	0.540105
1	150429918	G	A	ENST00000401000;ENST00000369068	RPRD2	0.999977	28.7	0.49985	0.36019	0.222	2.03167	0.452717	0.873583	0.290274	0.878168	0.258436	0.449554	0.674486	0.63644	0.29463	0.739627
1	151278776	C	A	ENST00000368874;ENST00000368875;ENST00000368873;ENST00000529142;ENST00000368872;ENST00000430800;ENST00000489223	PI4KB	0.998716	16.38	0.0278	0.15772	0.118	1.08158	0.262129	0.252692	0.0985879	0.594835	0.44906	0.0346142	0.506497	0.398669	0.44259	0.846633
1	94574138	A	G	ENST00000370225	ABCA4	1.26763e-28	4.642	0.50162	0.69653	0.296	0.107435	0.659365	0.145643	0.726221	0.169432	0.811828	0.528895	0.354797	0.187046	0.01765	0.164816
1	154988970	G	C	ENST00000535420;ENST00000417934;ENST00000368426;ENST00000292176	ZBTB7B	0.837393	0.148	0.45784	0.10612	0.017	0.799334	0.0167305	0.0310703	0.0567438	0.459556	0.17953	0.411156	0.673606	0.635183	0.032419	0.246017
19	8146257	C	T	ENST00000600128;ENST00000270509;ENST00000601739	FBN3	1.35475e-27	24.7	0.88325	0.58426	0.376	0.583405	0.730677	0.703986	0.617507	0.65575	0.819292	0.892981	0.345617	0.173488	0.031102	0.239623
1	156281979	C	A	ENST00000295688;ENST00000368259;ENST00000472765	CCT3	0.998745	16.14	0.31693	0.08693	0.112	0.246735	0.24926	0.247704	0.0425874	0.125128	0.414451	0.296382	0.629296	0.572249	0.073639	0.398074
19	8186213	G	A	ENST00000600128;ENST00000270509;ENST00000601739	FBN3	1.35475e-27	25.1	0.93969	0.79911	0.77	0.768273	0.933164	0.733406	0.824182	0.762273	0.897032	0.945074	0.477043	0.357684	0.063706	0.367803
1	161198003	G	T	ENST00000545897;ENST00000367988;ENST00000367987	TOMM40L	0.744036	28.6	0.67979	0.54623	0.349	1.44934	0.619786	0.869411	0.483272	0.731157	0.433431	0.640376	0.732342	0.719881	0.357269	0.790631
6	110062713	G	A	ENST00000230124	FIG4	6.58631e-27	31	0.93556	0.90367	0.906	1.18754	0.978609	0.956214	0.921007	0.894383	0.881047	0.941246	0.863482	0.916705	0.70875	0.959183
3	38739105	C	T	ENST00000449082	SCN10A	6.14215e-26	23	0.91918	0.62272	0.362	0.073128	0.71973	0.538993	0.654855	0.117376	0.915184	0.926089	0.332244	0.153411	0.096732	0.458462
3	38812782	A	T	ENST00000449082	SCN10A	6.14215e-26	32	0.97563	0.96146	0.983	0.468442	0.999367	0.973955	0.970369	0.572396	0.952203	0.978182	0.692858	0.662751	0.246392	0.692298
3	164773071	G	A	ENST00000264382	SI	7.97067e-26	27.9	0.99743	0.94189	0.911	0.223144	0.980243	0.881315	0.954311	0.329016	0.946762	0.997868	0.575818	0.496791	0.25407	0.700414
3	52547767	C	T	ENST00000321725	STAB1	2.79799e-25	29.9	0.86301	0.68436	0.448	0.681053	0.779884	0.942054	0.714502	0.717044	0.847281	0.874226	0.416025	0.273905	0.142416	0.551089
1	196706755	A	G	ENST00000367429	CFH	0.999631	15.94	0.49915	0.78993	0.143	0.565903	0.312925	0.24354	0.743001	0.328574	0.508041	0.448844	0.26641	0.0570807	0.116978	0.503069
1	200376445	A	C	ENST00000294740;ENST00000367353;ENST00000367352	ZNF281	0.951672	18.74	0.33272	0.17696	0.067	1.43571	0.142317	0.301166	0.115266	0.727165	0.128875	0.308955	0.564765	0.481178	0.035673	0.261267
10	32310055	G	A	ENST00000302418	KIF5B	0.761007	23.8	0.76052	0.55888	0.402	0.697256	0.671268	0.537727	0.49655	0.404179	0.641949	0.729078	0.793392	0.810591	0.475088	0.864818
1	237758799	A	G	ENST00000366574;ENST00000360064	RYR2	1	4.233	0.24158	0.31957	0.064	0.336613	0.134462	0.0701472	0.249525	0.186213	0.176863	0.236782	0.629774	0.572928	0.035844	0.26205
11	94759527	T	G	ENST00000450979	KDM4E	0.764772	24.2	0.80944	0.45219	0.543	1.33632	0.779333	0.579501	0.384938	0.692524	0.102599	0.782707	0.654587	0.608103	0.091554	0.445916
10	394606	A	G	ENST00000280886;ENST00000381496	DIP2C	1	26.2	0.63602	0.61939	0.589	2.16437	0.809363	0.740957	0.560231	0.903839	0.556136	0.592788	0.899918	0.964529	0.854363	0.990846
10	1149557	G	A	ENST00000358220;ENST00000263150	WDR37	0.996767	24.1	0.4035	0.34268	0.222	1.68522	0.452717	0.569382	0.272581	0.800093	0.110392	0.366146	0.494031	0.381246	0.479821	0.867333
10	5788986	T	C	ENST00000328090	FAM208B	0.965063	0.002	0.47589	0.05061	0.016	0.0608351	0.0149433	0.00958267	0.0193992	0.0193264	0.0430775	0.426563	0.278304	0.0729445	0.009683	0.108824
14	63174743	T	C	ENST00000322893	KCNH5	0.769049	0.001	0.81716	0.62162	0.244	0.132368	0.486789	0.00530717	0.562578	0.0544982	0.48574	0.79124	0.426955	0.288966	0.031082	0.239523
10	28906587	C	T	ENST00000375664;ENST00000375646;ENST00000347934;ENST00000354911	WAC	0.999892	24.5	0.66479	0.63188	0.318	0.734201	0.585424	0.608398	0.5734	0.424407	0.371384	0.624001	0.761308	0.762457	0.496399	0.875952
15	75659871	C	G	ENST00000569482;ENST00000565683;ENST00000563622;ENST00000267978;ENST00000568374;ENST00000566256;ENST00000561615	MAN2C1	2.94182e-25	23.3	0.31429	0.66141	0.178	0.122016	0.498976	0.573067	0.69235	0.19026	0.933913	0.325337	0.346366	0.174602	0.060119	0.356111
10	38121968	G	C	ENST00000615949;ENST00000395867;ENST00000357328;ENST00000611278;ENST00000374648	ZNF248	0.685698	0.487	0.4213	0.04389	0.026	0.127692	0.035601	0.0393363	0.0158204	0.0519412	0.38716	0.380726	0.436251	0.301718	0.105078	0.477639
10	43297636	A	G	ENST00000374518	BMS1	0.995287	15.79	0.24644	0.34587	0.218	0.415286	0.446286	0.240399	0.275787	0.237761	0.557393	0.240645	0.500055	0.389653	0.025466	0.210587
21	43543213	G	A	ENST00000400427;ENST00000400424;ENST00000408989;ENST00000408910	UMODL1	2.27451e-24	26.4	0.90693	0.89066	0.61	0.525849	0.866903	0.813135	0.909276	0.615447	0.751286	0.914783	0.611957	0.54776	0.059096	0.352689
10	65024490	C	G	ENST00000399262	JMJD1C	1	23.1	0.12868	0.16978	0.101	0.061637	0.224905	0.455781	0.108976	0.0196641	0.481378	0.141592	0.379493	0.222736	0.125981	0.520956
10	70531022	A	G	ENST00000265872;ENST00000543719;ENST00000539539;ENST00000543225;ENST00000536012	CCAR1	0.998746	23.2	0.34116	0.5403	0.18	1.79881	0.381863	0.46815	0.477064	0.829342	0.631228	0.31573	0.799993	0.820572	0.261106	0.707657
2	190595311	C	A	ENST00000520309;ENST00000313581	ANKAR	6.61242e-24	22.7	0.49208	0.23785	0.079	0.147392	0.277074	0.509803	0.274517	0.226982	0.774825	0.519365	0.486503	0.370768	0.015754	0.152518
X	78616853	G	A	ENST00000373298;ENST00000434584	ITM2A	0.842718	25	0.85217	0.73901	0.69	0.249973	0.868305	0.652403	0.687587	0.12751	0.552781	0.830133	0.546428	0.455203	0.20552	0.644644
10	97983640	A	G	ENST00000224337;ENST00000371176;ENST00000413476	BLNK	0.990011	0.037	0.16338	0.04198	0.019	0.514367	0.0205121	0.0231508	0.0148475	0.297458	0.0823151	0.172408	0.286409	0.0844343	0.02427	0.204042
20	48523111	T	A	ENST00000289431;ENST00000422556	SPATA2	0.848757	24.1	0.78011	0.82444	0.425	0.968552	0.69125	0.569382	0.781166	0.543621	0.417919	0.750541	0.616108	0.553607	0.362988	0.794831
5	89921004	A	G	ENST00000405460	GPR98	8.11098e-24	25.5	0.55484	0.82673	0.254	0.27608	0.611052	0.760262	0.850169	0.391535	0.712127	0.581176	0.413305	0.270148	0.128369	0.525533
10	118704455	C	T	ENST00000615301;ENST00000260777;ENST00000355371;ENST00000392901;ENST00000392903	KIAA1598	0.886314	33	0.49065	0.52782	0.307	1.22001	0.572296	0.981778	0.464013	0.650916	0.653802	0.440379	0.692286	0.661936	0.644838	0.938854
20	33586326	G	A	ENST00000262873;ENST00000618182	MYH7B	1.33081e-23	28.4	0.88973	0.60347	0.667	0.720835	0.892548	0.899314	0.636162	0.738703	0.766559	0.89894	0.547205	0.456309	0.042662	0.291598
11	1586996	G	A	ENST00000397374;ENST00000331588	DUSP8	0.684473	31	0.63372	0.86198	0.208	2.16591	0.429974	0.937008	0.823396	0.904275	0.59761	0.590308	0.704288	0.679181	0.288164	0.733741
11	6417116	G	C	ENST00000618005;ENST00000610474;ENST00000621678;ENST00000389906;ENST00000608655;ENST00000608704;ENST00000299402;ENST00000609360;ENST00000311051;ENST00000608394;ENST00000529519;ENST00000608645;ENST00000609331;ENST00000530885	APBB1	0.986994	23.6	0.51864	0.42348	0.309	3.19445	0.574725	0.515481	0.355128	0.989761	0.688834	0.468753	0.826956	0.861711	0.417488	0.831511
11	6422653	C	T	ENST00000618005;ENST00000610474;ENST00000621678;ENST00000389906;ENST00000608655;ENST00000608704;ENST00000299402;ENST00000609360;ENST00000311051;ENST00000608394;ENST00000529519;ENST00000608645;ENST00000609331;ENST00000530885;ENST00000529890	APBB1	0.986994	22.3	0.02228	0.16687	0.063	0.384429	0.131844	0.387588	0.106458	0.218102	0.460792	0.0278645	0.569082	0.487274	0.215255	0.656755
3	1269653	C	T	ENST00000446702;ENST00000350110	CNTN6	3.58671e-22	34	0.76357	0.72377	0.362	0.0178745	0.71973	0.997518	0.752436	0.0266795	0.815993	0.780464	0.384471	0.229795	0.040202	0.281271
18	3164387	G	A	ENST00000356443;ENST00000400569;ENST00000261606	MYOM1	1.077e-21	33	0.83209	0.72341	0.531	0.633435	0.827208	0.987631	0.752082	0.688597	0.899224	0.845293	0.580968	0.504049	0.101485	0.469539
13	29238659	A	G	ENST00000380842	POMP	0.861423	29.6	0.74249	0.18931	0.371	0.333419	0.642197	0.907524	0.126172	0.1841	0.423783	0.709275	0.754971	0.753077	0.444452	0.847711
12	9355165	A	T	ENST00000261336	PZP	1.35184e-21	23.7	0.86974	0.51185	0.662	0.541325	0.890397	0.615492	0.547022	0.626749	0.772351	0.880487	0.465272	0.341476	0.058991	0.352336
11	61089878	C	T	ENST00000301764;ENST00000539739;ENST00000535174;ENST00000541513	DDB1	0.999992	23.2	0.25805	0.23325	0.115	0.699216	0.255728	0.46815	0.166266	0.405463	0.470229	0.249878	0.725087	0.70932	0.305184	0.748936
11	61131971	A	C	ENST00000278826;ENST00000542946	TMEM138	0.531121	10.57	0.67608	0.71348	0.247	0.418898	0.491281	0.135012	0.660132	0.239933	0.505233	0.636289	0.354567	0.186705	0.019293	0.175059
15	41796559	C	T	ENST00000355166;ENST00000263800;ENST00000561619;ENST00000453182	LTK	4.12009e-21	19.23	0.68933	0.09036	0.319	0.142239	0.682281	0.418006	0.115113	0.219423	0.798128	0.7102	0.230135	0.019893	0.001955	0.0357545
4	47694995	G	C	ENST00000273857;ENST00000610355;ENST00000508498;ENST00000502252;ENST00000505909;ENST00000504584	CORIN	6.3541e-20	14.53	0.82944	0.60018	0.344	0.0595238	0.7048	0.323904	0.632964	0.0954073	0.944327	0.8428	0.314831	0.126964	0.006607	0.0833201
X	18690181	C	G	ENST00000379984	RS1	0.892912	19.18	0.84975	0.96027	0.3	0.930699	0.563666	0.31034	0.943463	0.525075	0.23662	0.827436	0.248088	0.0358918	0.03224	0.245162
11	64674840	A	C	ENST00000377264	ATG2A	0.999923	8.066	0.43329	0.04362	0.028	0.123037	0.0403221	0.101955	0.0156786	0.0493123	0.138757	0.390656	0.354807	0.187059	0.074482	0.400494
11	67926495	T	G	ENST00000304363;ENST00000615954	SUV420H1	0.99993	23.9	0.14494	0.25606	0.068	0.304923	0.144902	0.548493	0.187739	0.164675	0.0675243	0.156287	0.509176	0.402426	0.312091	0.754865
11	76727732	A	C	ENST00000534206;ENST00000532485;ENST00000526597;ENST00000533873	ACER3	0.831595	2.958	0.22526	0.0976	0.049	0.79399	0.0946169	0.061727	0.050324	0.457254	0.392738	0.223704	0.372065	0.212133	0.014896	0.14675
11	84996335	G	C	ENST00000376104	DLG2	0.673545	11.38	0.26626	0.04034	0.095	0.11489	0.211161	0.14875	0.0140475	0.0448058	0.231005	0.256372	0.269461	0.0610211	0.106981	0.481847
3	148765822	C	T	ENST00000465259;ENST00000310053;ENST00000392912;ENST00000494055;ENST00000467858	HLTF	6.80799e-20	34	0.95301	0.87905	0.847	0.795066	0.95946	0.997518	0.898696	0.775247	0.963531	0.957468	0.74466	0.737906	0.192592	0.627783
8	144406695	G	A	ENST00000329245;ENST00000521193;ENST00000519148;ENST00000523676;ENST00000519139;ENST00000522041;ENST00000519591	TOP1MT	1.63072e-19	12.36	0.6336	0.22434	0.304	0.259586	0.66758	0.274027	0.260516	0.373196	0.720132	0.657154	0.444665	0.313238	0.018235	0.168512
11	95825561	G	A	ENST00000524717;ENST00000618849	MAML2	0.998525	23.2	0.42017	0.41872	0.061	0.0639729	0.126592	0.46815	0.350211	0.0206109	0.267719	0.379803	0.383152	0.227931	0.088342	0.437867
11	110035795	G	A	ENST00000278590;ENST00000528673;ENST00000453089	ZC3H12C	0.998726	23.4	0.10559	0.28263	0.229	1.57788	0.463789	0.492301	0.213293	0.769527	0.281547	0.11968	0.704832	0.679969	0.297436	0.742134
11	111953229	C	T	ENST00000420986;ENST00000532163;ENST00000280352;ENST00000393047;ENST00000525785;ENST00000531378	C11orf57	0.91321	10.58	0.04519	0.0804	0.033	0.172057	0.052556	0.135167	0.0380189	0.0778212	0.143184	0.0550884			0.046042	0.305237
11	117038230	A	G	ENST00000527958;ENST00000304808	PAFAH1B2	0.962029	18.21	0.1469	0.24918	0.069	0.475365	0.147472	0.290203	0.181216	0.274779	0.690618	0.158025	0.537253	0.442178	0.069192	0.384884
19	58904758	C	G	ENST00000601521;ENST00000596314;ENST00000598098;ENST00000598495;ENST00000196551;ENST00000596046	RPS5	0.903178	23.7	0.78592	0.70817	0.194	2.32103	0.406338	0.526713	0.654453	0.929368	0.38716	0.756906	0.898075	0.962465	0.448627	0.850116
16	1392574	G	A	ENST00000426824;ENST00000397488;ENST00000562208;ENST00000568887;ENST00000324385;ENST00000628027	BAIAP3	2.2093e-19	26.4	0.73273	0.8882	0.348	0.512625	0.708197	0.813135	0.907041	0.605517	0.81779	0.751265	0.598091	0.528184	0.044473	0.298982
1	46976691	G	C	ENST00000371956;ENST00000360032	DMBX1	0.915996	16.5	0.86692	0.68374	0.258	0.391415	0.507344	0.25517	0.628364	0.222909	0.664816	0.846762	0.499058	0.388255	0.037954	0.271518
11	117392019	G	T	ENST00000527706;ENST00000321322	DSCAML1	0.999999	19.69	0.36956	0.30197	0.111	0.627664	0.247077	0.321048	0.232129	0.364881	0.297458	0.338679	0.51352	0.40854	0.250803	0.69699
11	117667925	C	A	ENST00000321322	DSCAML1	0.999999	22.7	0.40996	0.97894	0.019	0.65537	0.0205121	0.411708	0.969705	0.381464	0.43955	0.371414	0.915188	0.979486	0.144637	0.55496
16	50763764	A	G	ENST00000300589	NOD2	5.52077e-19	24.3	0.17388	0.49842	0.122	0.431456	0.389842	0.671392	0.53395	0.541589	0.861263	0.169958	0.343471	0.170301	0.036914	0.266881
16	89595944	G	A	ENST00000268704;ENST00000341316	SPG7	1.38467e-18	27.6	0.75908	0.75513	0.528	0.846767	0.825611	0.869462	0.782425	0.796925	0.786587	0.776226	0.629355	0.572331	0.416891	0.831135
11	124794638	T	C	ENST00000298251	HEPACAM	0.630645	21.1	0.621	0.53335	0.165	0.90416	0.354628	0.351149	0.469793	0.512433	0.495219	0.576691	0.541902	0.448781	0.38623	0.811158
3	48603993	G	A	ENST00000328333	COL7A1	2.10611e-18	31	0.91041	0.88628	0.529	0.910889	0.826143	0.956214	0.905294	0.821183	0.941727	0.917986	0.546341	0.455081	0.123448	0.516024
12	936363	C	T	ENST00000535572;ENST00000315939;ENST00000340908;ENST00000537687;ENST00000530271;ENST00000447667	WNK1	1	25.3	0.70057	0.88634	0.599	1.4523	0.815607	0.676518	0.851456	0.732344	0.436739	0.663199	0.891692	0.954958	0.569613	0.909919
1	186143766	C	A	ENST00000271588;ENST00000414277	HMCN1	2.19206e-18	35	0.93581	0.75604	0.759	0.490296	0.929168	0.999617	0.783296	0.589181	0.925118	0.94148	0.65656	0.610903	0.328761	0.768641
17	61557725	G	A	ENST00000428043;ENST00000290866;ENST00000582627	ACE	4.63283e-18	34	0.85125	0.72482	0.566	0.538855	0.845361	0.997518	0.753437	0.62508	0.929539	0.863274	0.483663	0.366821	0.146459	0.558083
8	94797492	C	G	ENST00000452276;ENST00000453321;ENST00000409623	TMEM67	1.21202e-17	23.9	0.96308	0.88487	0.757	0.51962	0.92843	0.635136	0.904008	0.610791	0.99951	0.96675	0.515931	0.411946	0.13822	0.543696
14	23871696	T	G	ENST00000405093;ENST00000356287	MYH6	1.27599e-17	25.7	0.95811	0.95876	0.92	1.19576	0.983182	0.772879	0.9682	0.895876	0.933962	0.962195	0.821123	0.852796	0.41469	0.82976
14	23874859	G	A	ENST00000405093;ENST00000356287	MYH6	1.27599e-17	34	0.98182	0.90322	0.875	1.3171	0.96852	0.997518	0.920604	0.916526	0.984621	0.98384	0.913682	0.978196	0.653675	0.941895
3	183975500	G	A	ENST00000324557;ENST00000402825	ECE2	1.65048e-17	25.4	0.78605	0.81678	0.192	0.523885	0.522212	0.753766	0.840821	0.614048	0.790793	0.801792	0.436913	0.302625	0.011304	0.121236
12	19472976	A	C	ENST00000429027	PLEKHA5	0.999999	10.65	0.02668	0.25355	0.115	0.0560363	0.255728	0.136267	0.18536	0.0172888	0.241903	0.0332515	0.675655	0.638119	0.027178	0.219719
2	220082869	G	C	ENST00000265316	ABCB6	2.11132e-17	10.78	0.49701	0.45626	0.068	0.210999	0.241608	0.239355	0.492805	0.313996	0.953892	0.524296	0.432354	0.296366	0.003609	0.0547888
9	34657115	G	A	ENST00000555003;ENST00000441545;ENST00000553620;ENST00000556792;ENST00000318041;ENST00000556531;ENST00000555981;ENST00000602473	IL11RA	3.74046e-17	18.42	0.50193	0.39074	0.125	0.40216	0.396556	0.402452	0.428522	0.517502	0.71159	0.529198	0.329644	0.149466	0.06582	0.374505
14	102931567	C	G	ENST00000359520;ENST00000558678	TECPR2	0.948516	22.9	0.83946	0.51522	0.481	0.531493	0.735414	0.43153	0.450817	0.308415	0.235248	0.81594	0.69301	0.662968	0.140118	0.54706
17	61611392	C	T	ENST00000581784;ENST00000456941;ENST00000580652;ENST00000314672;ENST00000583023	KCNH6	3.93933e-17	25.6	0.99337	0.80236	0.806	0.607307	0.945833	0.766638	0.827239	0.671187	0.897358	0.994342	0.82378	0.856855	0.098486	0.462599
19	50957347	G	T	ENST00000357701	MYBPC2	4.01402e-17	23.4	0.58445	0.77101	0.158	0.635964	0.463308	0.584058	0.797563	0.690176	0.75106	0.60989	0.495543	0.383345	0.064098	0.369061
2	152484339	T	C	ENST00000409198;ENST00000427231;ENST00000618972;ENST00000397345;ENST00000172853;ENST00000604864;ENST00000603639	NEB	4.08103e-17	27.2	0.87614	0.64211	0.596	0.392952	0.860227	0.85234	0.673666	0.50971	0.809845	0.886399	0.622841	0.563114	0.123617	0.516353
12	56295663	C	A	ENST00000408946;ENST00000398213	WIBG	0.862136	24.4	0.00742	0.25103	0.084	0.772129	0.185003	0.598982	0.18296	0.444987	0.342855	0.0094045	0.552854	0.464322	0.440901	0.84565
3	141274721	C	G	ENST00000286364;ENST00000452898	RASA2	5.31667e-17	25	0.39313	0.5345	0.235	1.06085	0.58614	0.726311	0.569105	0.866173	0.756914	0.412492	0.767054	0.77102	0.128711	0.526177
19	11227597	G	A	ENST00000558518;ENST00000557933;ENST00000455727;ENST00000535915;ENST00000545707;ENST00000558013	LDLR	2.59266e-16	14.64	0.92069	0.9048	0.461	0.272701	0.787801	0.326323	0.922016	0.387951	0.966086	0.927484	0.51717	0.413697	0.010111	0.112156
2	21232187	T	A	ENST00000233242;ENST00000616098	APOB	5.49085e-16	26.9	0.27595	0.80877	0.454	0.30932	0.783569	0.83844	0.833283	0.427794	0.714242	0.28265	0.432993	0.297237	0.331554	0.770873
12	67700344	C	T	ENST00000545606;ENST00000544619	CAND1	0.999927	22.2	0.54482	0.58103	0.241	0.975079	0.482267	0.38336	0.519842	0.546839	0.678611	0.49583	0.787281	0.801338	0.529943	0.89229
12	72029228	C	T	ENST00000378743	ZFC3H1	1	25.9	0.05473	0.20287	0.073	0.47248	0.157669	0.720626	0.138351	0.27283	0.0430775	0.0659425	0.537314	0.442263	0.223627	0.66676
12	78513316	T	A	ENST00000536525;ENST00000397909	NAV3	0.999999	13.98	0.68839	0.22907	0.287	0.610115	0.547032	0.201886	0.162361	0.354235	0.534186	0.649822	0.751086	0.74735	0.008508	0.0994254
2	128322937	C	T	ENST00000428314;ENST00000409816	MYO7B	6.38295e-16	35	0.97339	0.81455	0.946	0.512727	0.991302	0.999617	0.838719	0.605585	0.958703	0.976147	0.641584	0.589664	0.131614	0.53164
12	83250817	C	G	ENST00000321196;ENST00000548305;ENST00000549919	TMTC2	0.863101	20.2	0.47266	0.3879	0.047	0.225717	0.089273	0.330919	0.318476	0.111742	0.243188	0.423743	0.857249	0.907548	0.105133	0.477764
12	100219102	G	A	ENST00000547776;ENST00000549866;ENST00000329257	ANKS1B	0.992772	33	0.7323	0.62951	0.248	1.85054	0.492774	0.981778	0.570899	0.842159	0.56155	0.698087	0.749463	0.744965	0.417076	0.831251
8	81577102	C	G	ENST00000327835	ZNF704	0.972642	28	0.89233	0.78502	0.559	1.52043	0.789998	0.842531	0.737606	0.753277	0.530891	0.875788	0.782033	0.793428	0.612431	0.927073
12	111747865	G	A	ENST00000261726	CUX2	0.999656	21.4	0.19475	0.14902	0.13	0.650753	0.287	0.358605	0.0912428	0.379159	0.313794	0.198834	0.565023	0.481543	0.008941	0.102927
12	112685293	T	C	ENST00000550722;ENST00000377560	HECTD4	1	26.8	0.45096	0.25149	0.205	1.7068	0.424989	0.778559	0.183405	0.806284	0.0430775	0.405408	0.68897	0.657181
12	112697023	G	A	ENST00000550722;ENST00000377560	HECTD4	1	26.6	0.65497	0.32287	0.203	1.19741	0.421639	0.766437	0.252801	0.641788	0.0430775	0.613263	0.804117	0.82684
12	53073724	C	G	ENST00000252244	KRT1	0.973618	14.89	0.87666	0.97025	0.393	0.315697	0.663097	0.221446	0.957274	0.172484	0.675078	0.85784	0.418883	0.27786	0.119472	0.508135
X	123040994	C	T	ENST00000434753;ENST00000371199;ENST00000355640	XIAP	0.979278	23.9	0.88232	0.80824	0.371	0.582002	0.642197	0.548493	0.763183	0.338322	0.460956	0.864276	0.693694	0.663949	0.500502	0.87804
2	128393861	C	T	ENST00000428314;ENST00000409816;ENST00000409090	MYO7B	6.38295e-16	34	0.87722	0.84265	0.682	0.455965	0.898907	0.997518	0.86507	0.562382	0.823997	0.887411	0.45457	0.3268	0.080705	0.417835
5	55164661	A	G	ENST00000396836;ENST00000396834;ENST00000447346;ENST00000359040;ENST00000354961;ENST00000297015;ENST00000611895	IL31RA	2.13041e-15	22.6	0.69925	0.48655	0.426	0.539018	0.765928	0.502818	0.522372	0.625192	0.994259	0.719595	0.464412	0.340293	0.067071	0.378404
17	39675051	G	A	ENST00000254043;ENST00000393976	KRT15	3.50794e-15	23.5	0.76917	0.75429	0.4	0.11448	0.748278	0.594804	0.781623	0.179486	0.831012	0.785791	0.503569	0.394569	0.08316	0.424412
X	13781969	A	G	ENST00000340096;ENST00000380567;ENST00000380550	OFD1	0.982888	0.005	0.76411	0.56902	0.195	0.248068	0.408052	0.0137921	0.507209	0.126141	0.513146	0.733033	0.310949	0.121067	0.003225	0.0506815
4	15564997	T	A	ENST00000424120;ENST00000503292;ENST00000389652	CC2D2A	5.49406e-15	25.8	0.79455	0.63247	0.373	0.28804	0.728374	0.778995	0.664308	0.404515	0.82389	0.809833	0.811915	0.838724	0.021396	0.187649
10	3178704	A	C	ENST00000381125;ENST00000381075;ENST00000381072	PFKP	7.08343e-15	24.1	0.91794	0.94108	0.847	0.305219	0.95946	0.653752	0.95363	0.423047	0.853879	0.92495	0.659391	0.614938	0.199966	0.63752
1	19547289	G	A	ENST00000477853;ENST00000375199;ENST00000375208	EMC1	6.03748e-14	35	0.81307	0.46227	0.642	1.20937	0.88162	0.999617	0.498671	0.898713	0.939092	0.827381	0.818927	0.849448	0.575582	0.912421
10	79741195	C	G	ENST00000616246;ENST00000372371	POLR3A	7.38505e-14	32	0.94259	0.96287	0.892	1.17388	0.974041	0.973955	0.971493	0.891864	0.914701	0.94777	0.85008	0.896841	0.459843	0.856468
19	6008181	A	C	ENST00000303657;ENST00000359161;ENST00000592546;ENST00000589742	RFX2	0.989509	24.1	0.86156	0.89521	0.743	2.15157	0.895926	0.569382	0.861824	0.902342	0.37784	0.840714	0.692046	0.661591	0.463946	0.85875
12	121003258	G	A	ENST00000325954;ENST00000413266;ENST00000546262;ENST00000540046	RNF10	0.502963	35	0.49056	0.24072	0.397	0.846141	0.666759	0.999687	0.173248	0.483748	0.605191	0.440293	0.79836	0.818103	0.565779	0.908295
15	69318981	A	G	ENST00000448182;ENST00000260364;ENST00000455873;ENST00000388866;ENST00000530406	NOX5	1.72409e-13	9.632	0.46672	0.07243	0.125	0.298107	0.396556	0.217433	0.0941626	0.415902	0.757353	0.492833	0.387376	0.23391	0.00123	0.0258481
15	33357211	G	A	ENST00000616417;ENST00000334528;ENST00000559047;ENST00000558197	FMN1	1.72654e-13	24.5	0.84915	0.57964	0.525	0.0223172	0.824004	0.688132	0.613016	0.033971	0.92549	0.861314	0.716023	0.696147	0.424831	0.836032
2	216211530	C	T	ENST00000236959;ENST00000435675	ATIC	2.48609e-13	31	0.87024	0.88205	0.339	0.362311	0.700474	0.956214	0.901438	0.480698	0.717346	0.880945	0.730427	0.717083	0.127897	0.52463
13	20304431	T	C	ENST00000338910;ENST00000619300	PSPC1	0.992607	24.6	0.01359	0.40556	0.214	2.0233	0.439796	0.617617	0.336619	0.87608	0.670649	0.0170581	0.783062	0.794983	0.543299	0.898432
19	619609	G	A	ENST00000588649	POLRMT	2.59793e-13	27.9	0.68874	0.88484	0.262	0.202594	0.620935	0.881315	0.90398	0.302606	0.700564	0.70964	0.335541	0.158393	0.055457	0.340192
13	36385094	G	T	ENST00000615680;ENST00000360631;ENST00000379893;ENST00000255448	DCLK1	0.961272	22.5	0.48291	0.29427	0.168	1.7256	0.360177	0.397744	0.224624	0.811176	0.647755	0.43293	0.852889	0.901046	0.373827	0.802589
13	75900465	G	C	ENST00000431480;ENST00000377625;ENST00000377636;ENST00000413735	TBC1D4	3.64407e-13	22.7	0.62338	0.4318	0.115	0.358003	0.373776	0.509803	0.468873	0.476398	0.711957	0.64733	0.744628	0.73786	0.114207	0.497324
6	90605479	G	A	ENST00000369352	GJA10	4.55275e-13	27.3	0.97804	0.79122	0.427	0.25536	0.766579	0.85676	0.816723	0.36865	0.960447	0.980385	0.465912	0.342354	0.029772	0.23302
8	126068993	C	T	ENST00000318410;ENST00000517845	KIAA0196	4.81025e-13	23	0.64015	0.5744	0.335	0.236397	0.696936	0.538993	0.60793	0.345277	0.787781	0.663438	0.843468	0.886853	0.036877	0.266716
8	126093921	A	T	ENST00000318410;ENST00000517845;ENST00000523297	KIAA0196	4.81025e-13	32	0.95697	0.96505	0.96	1.04141	0.995103	0.973955	0.973226	0.860948	0.965574	0.961142	0.879829	0.939727	0.451601	0.851827
14	50269443	T	C	ENST00000298310;ENST00000555970	NEMF	0.981706	23.9	0.59258	0.49578	0.383	0.376121	0.653784	0.548493	0.430449	0.212597	0.300371	0.546211	0.85146	0.898909	0.376647	0.804559
8	126096010	T	C	ENST00000318410	KIAA0196	4.81025e-13	21.9	0.86008	0.81703	0.605	0.315675	0.86454	0.474092	0.841056	0.434709	0.926319	0.871514	0.665627	0.62383	0.130335	0.529252
17	59876606	C	T	ENST00000259008;ENST00000577598	BRIP1	5.37816e-13	35	0.88969	0.94784	0.517	0.705763	0.819678	0.999617	0.959281	0.730929	0.880647	0.898899	0.754735	0.752727	0.482704	0.868859
3	44867616	G	C	ENST00000326047;ENST00000481166;ENST00000425755	KIF15	7.4695e-13	28.5	0.75335	0.58301	0.272	0.870047	0.632844	0.902665	0.616291	0.80621	0.800468	0.770797	0.586042	0.511202	0.092709	0.448767
14	62016539	T	C	ENST00000332981;ENST00000555082	PRKCH	0.99439	26	0.70047	0.70254	0.271	1.69007	0.525635	0.727525	0.648426	0.801282	0.658826	0.663087	0.507265	0.399745	0.094707	0.453617
11	120996279	G	A	ENST00000392793;ENST00000264037	TECTA	1.06499e-12	28.9	0.74013	0.60045	0.268	0.864377	0.628146	0.915318	0.633231	0.804145	0.742701	0.75829	0.489471	0.374886	0.239911	0.685264
14	75643234	C	T	ENST00000303575	TMED10	0.718151	22	0.14049	0.09319	0.041	0.874261	0.0733023	0.376006	0.047098	0.497468	0.138757	0.152308	0.549528	0.459612	0.148665	0.561813
14	75928208	A	G	ENST00000419727;ENST00000559060;ENST00000437176;ENST00000435893;ENST00000267569	JDP2	0.856106	19.48	0.28179	0.33005	0.171	0.411974	0.365662	0.316624	0.259967	0.235866	0.151263	0.268609	0.757576	0.756937	0.038532	0.27405
14	77493556	C	T	ENST00000238647	IRF2BPL	0.968935	23.1	0.53899	0.99179	0.3	1.68017	0.563666	0.455781	0.988395	0.798391	0.0675243	0.489757	0.946471	0.996677	0.069122	0.384672
22	36174073	T	C	ENST00000405409;ENST00000414461;ENST00000449924;ENST00000397303;ENST00000359369;ENST00000416721;ENST00000438146;ENST00000473487;ENST00000408983	RBFOX2	0.993207	24.4	0.79606	0.63238	0.327	2.57828	0.595763	0.598982	0.573926	0.959238	0.637285	0.768038	0.85794	0.908572	0.366124	0.797102
11	121016448	G	A	ENST00000392793;ENST00000264037	TECTA	1.06499e-12	25.6	0.66349	0.42149	0.213	1.00756	0.554785	0.766638	0.458767	0.851474	0.846769	0.685679	0.489876	0.37545	0.140704	0.548093
8	33346630	G	T	ENST00000360128	MAK16	0.99398	27.5	0.84706	0.75172	0.664	0.395418	0.853971	0.817593	0.701329	0.225673	0.54172	0.824415	0.891454	0.95467	0.447475	0.849457
11	94924665	T	C	ENST00000536441;ENST00000278499;ENST00000416495;ENST00000542176	SESN3	0.994296	24	0.8073	0.51747	0.829	1.89056	0.936171	0.559033	0.453183	0.850554	0.65413	0.780356	0.869467	0.925346	0.677669	0.949773
15	28386956	C	T	ENST00000261609	HERC2	1	31	0.14888	0.12093	0.272	1.5066	0.527007	0.937008	0.0682836	0.748522	0.599569	0.159767	0.687514	0.655092	0.414563	0.829678
1	26356193	C	T	ENST00000374280	EXTL1	1.17898e-12	16.01	0.86904	0.37917	0.18	0.272122	0.502394	0.355388	0.417106	0.387372	0.829418	0.879837	0.288259	0.0871206	0.003799	0.0567633
2	97268567	G	A	ENST00000431828	KANSL3	0.994531	29	0.75528	0.63106	0.28	0.810022	0.537822	0.885613	0.572539	0.465346	0.438346	0.723306	0.843264	0.886547	0.303698	0.747642
17	7948973	G	A	ENST00000380183;ENST00000572022;ENST00000380173;ENST00000573359	ALOX15B	1.91965e-12	26.5	0.98573	0.72039	0.688	0.639603	0.901409	0.818425	0.749179	0.692491	0.98345	0.987415	0.270542	0.0624419	0.11016	0.488763
15	42042464	G	T	ENST00000219905;ENST00000545763;ENST00000566586;ENST00000570161	MGA	1	8.886	0.55874	0.67622	0.373	0.180497	0.644147	0.111501	0.62037	0.0831263	0.469462	0.510364	0.212955	0.00949168	0.078326	0.411315
15	44813578	C	G	ENST00000260327;ENST00000558966;ENST00000558373	CTDSPL2	0.995978	27.2	0.46558	0.56382	0.432	2.64456	0.697084	0.801479	0.501744	0.967133	0.380587	0.417695	0.861758	0.914185	0.588859	0.917853
15	45777440	T	C	ENST00000261867	SLC30A4	0.950659	23.5	0.70756	0.49403	0.386	1.10896	0.656609	0.504001	0.428624	0.606503	0.216943	0.670777	0.660425	0.616416	0.09368	0.451133
15	48451047	T	C	ENST00000324324;ENST00000267836;ENST00000616409	MYEF2	0.999492	12.63	0.2994	0.05752	0.052	0.435392	0.102662	0.173174	0.0233248	0.249545	0.138757	0.282484	0.630698	0.574239	0.097418	0.460087
22	30416541	A	G	ENST00000401950;ENST00000333027;ENST00000323630;ENST00000351488;ENST00000406629	MTMR3	0.994952	11.8	0.84979	0.7806	0.235	0.156089	0.473106	0.156587	0.732756	0.0683932	0.453705	0.827477	0.28755	0.0860876	0.069011	0.384335
1	32207266	G	C	ENST00000398556;ENST00000398547;ENST00000373655;ENST00000398542;ENST00000373658;ENST00000527361;ENST00000398538;ENST00000420125	BAI2	0.995235	27.6	0.74365	0.71927	0.301	1.70071	0.56491	0.822768	0.666347	0.804321	0.517725	0.710545	0.589993	0.516765	0.540206	0.897033
4	8396360	C	T	ENST00000356406;ENST00000413009;ENST00000503233	ACOX3	3.03157e-12	19.02	0.81655	0.57982	0.175	0.124374	0.493824	0.413977	0.613196	0.193503	0.920749	0.830656	0.332542	0.153863	0.002482	0.0422314
15	51773737	C	G	ENST00000251076;ENST00000543779;ENST00000449909	DMXL2	1	21.7	0.38206	0.19399	0.12	0.497464	0.266332	0.366722	0.130351	0.287648	0.313794	0.348767	0.452929	0.32455	0.208502	0.648412
4	170498108	C	T	ENST00000439128;ENST00000511633;ENST00000510533;ENST00000507142;ENST00000512193	NEK1	4.21851e-12	24.9	0.71922	0.61454	0.121	0.156839	0.387581	0.719045	0.646909	0.240742	0.806037	0.73853	0.470582	0.348766	0.221012	0.663668
15	68378854	A	G	ENST00000249636;ENST00000545237	PIAS1	0.997024	12.85	0.12145	0.11684	0.066	0.4662	0.139705	0.177757	0.0650364	0.269087	0.45265	0.134878	0.375468	0.217002	0.098133	0.461772
15	69018248	G	A	ENST00000261861;ENST00000566799;ENST00000540068;ENST00000543950	CORO2B	0.779054	23.6	0.59682	0.60763	0.165	0.804712	0.354628	0.515481	0.547844	0.46228	0.69456	0.550732	0.684787	0.651187	0.095768	0.456159
1	60377896	C	T	ENST00000371204	CYP2J2	4.51202e-12	21.5	0.66303	0.49679	0.164	0.225206	0.474327	0.463541	0.532359	0.331743	0.734585	0.685241	0.335579	0.158449	0.025153	0.20888
6	33636389	A	G	ENST00000374316;ENST00000605930	ITPR3	4.97537e-12	16.09	0.83746	0.71202	0.423	0.470542	0.763968	0.357019	0.741134	0.573902	0.954375	0.850347	0.679088	0.643017	0.114447	0.497825
15	75500791	G	T	ENST00000360639;ENST00000394987;ENST00000567617	C15orf39	0.91903	23.6	0.43359	0.46606	0.285	0.903237	0.544412	0.515481	0.39939	0.511865	0.484694	0.39091			0.34982	0.785047
15	79277426	C	T	ENST00000558480;ENST00000419573;ENST00000394745	RASGRF1	0.999614	24.8	0.40909	0.24568	0.081	0.693051	0.177701	0.635387	0.177904	0.402202	0.301779	0.370703	0.68083	0.645511	0.501954	0.878767
15	86207910	G	A	ENST00000559362;ENST00000394518;ENST00000361243;ENST00000560676;ENST00000394510;ENST00000560579;ENST00000559486	AKAP13	0.849566	13.98	0.28057	0.22659	0.035	0.0442403	0.0576438	0.201886	0.160056	0.0121195	0.50227	0.267644	0.308693	0.117648	0.033985	0.253451
15	86236550	G	C	ENST00000394518;ENST00000361243;ENST00000560676;ENST00000394510;ENST00000560579;ENST00000612418;ENST00000557852	AKAP13	0.849566	29	0.37125	0.31643	0.218	0.280003	0.446286	0.885613	0.246406	0.147579	0.318133	0.340053	0.57385	0.494028	0.28644	0.732151
10	116931017	G	C	ENST00000609571;ENST00000355044	ATRNL1	0.995632	26.7	0.75685	0.52979	0.481	0.404892	0.735414	0.772557	0.466067	0.231261	0.281547	0.725038	0.691471	0.66077	0.507092	0.88132
14	95090018	T	A	ENST00000393078;ENST00000393080;ENST00000467132;ENST00000482740	SERPINA3	5.34007e-12	11.27	0.50503	0.54738	0.074	0.0130396	0.261351	0.249605	0.581654	0.0191646	0.737229	0.532273	0.348427	0.177659	0.021453	0.187984
15	28116385	C	T	ENST00000353809;ENST00000354638	OCA2	7.67937e-12	34	0.94013	0.78253	0.806	0.534422	0.945833	0.997518	0.808498	0.622055	0.987721	0.945482	0.502889	0.393616	0.050571	0.322583
16	1816090	C	G	ENST00000250894;ENST00000356010;ENST00000610761	MAPK8IP3	1	15.2	0.18279	0.42224	0.099	0.364148	0.220361	0.228036	0.353844	0.204579	0.310597	0.188886	0.776465	0.785075	0.388412	0.81263
16	4861271	G	A	ENST00000436648;ENST00000321919;ENST00000591451	GLYR1	0.999878	31	0.50117	0.6068	0.607	1.77477	0.820525	0.937008	0.546969	0.823913	0.424463	0.450874	0.926288	0.987721	0.715391	0.961061
16	15698030	C	A	ENST00000396368;ENST00000540441;ENST00000548025;ENST00000551742	KIAA0430	1	27.8	0.54291	0.63206	0.276	0.965494	0.53243	0.832833	0.573591	0.542091	0.589494	0.493829	0.577485	0.499141	0.371685	0.801078
16	19883554	A	G	ENST00000300571;ENST00000535671;ENST00000569479;ENST00000569847	GPRC5B	0.527207	6.919	0.68503	0.69864	0.252	0.521043	0.498676	0.0905439	0.644277	0.301753	0.143184	0.646145	0.601575	0.533103	0.159238	0.57907
11	101771175	A	G	ENST00000334289;ENST00000534527	ANGPTL5	1.7509e-11	32	0.96612	0.97127	0.987	0.0164472	0.999716	0.973955	0.9781	0.024178	0.871034	0.969512	0.685978	0.652887	0.249429	0.695537
22	41257644	G	C	ENST00000307221	DNAJB7	2.09351e-11	0.002	0.46685	0.4098	0.053	0.0100763	0.187804	0.0223682	0.44729	0.014346	0.832306	0.492968	0.268791	0.0601483	0.002321	0.0403117
1	207641887	G	A	ENST00000367058;ENST00000367057;ENST00000367059	CR2	2.1654e-11	25.1	0.96035	0.9144	0.955	0.907659	0.993824	0.733406	0.930574	0.819895	0.997092	0.964255	0.582767	0.506574	0.501906	0.878742
16	46696921	T	C	ENST00000299138	VPS35	0.993599	19.49	0.41739	0.53258	0.318	0.494216	0.585424	0.316832	0.468986	0.285503	0.525444	0.377525	0.878539	0.937984	0.363456	0.795172
16	67912461	A	G	ENST00000358933	EDC4	0.995196	9.627	0.2845	0.12814	0.107	0.681656	0.238307	0.121162	0.074056	0.396001	0.293707	0.270727	0.862088	0.914668	0.135675	0.53911
16	70384467	A	G	ENST00000302243;ENST00000417604	DDX19A	0.923061	4.231	0.09204	0.16775	0.062	0.454814	0.129217	0.0701337	0.10722	0.261979	0.209943	0.106097			0.011974	0.126198
10	103339500	G	A	ENST00000370168;ENST00000370169;ENST00000339310;ENST00000299206;ENST00000370172;ENST00000370162;ENST00000628479;ENST00000415897;ENST00000429502	POLL	2.24671e-11	27.7	0.62522	0.59815	0.352	0.635692	0.711553	0.8735	0.630998	0.689995	0.744435	0.649096	0.476778	0.357321	0.119477	0.508145
11	67202069	C	T	ENST00000312629	RPS6KB2	3.2061e-11	34	0.86125	0.63736	0.423	0.50977	0.763968	0.997518	0.669058	0.603584	0.773039	0.872596	0.816059	0.845074	0.073346	0.397229
16	80666950	C	A	ENST00000570137;ENST00000562812;ENST00000563890;ENST00000566173	CDYL2	0.62496	31	0.51654	0.56462	0.258	0.660684	0.507344	0.937008	0.502571	0.384405	0.226561	0.466592	0.816182	0.845262	0.368436	0.798768
16	87417016	C	T	ENST00000311635	FBXO31	0.911167	22.1	0.5095	0.96405	0.145	1.04043	0.316809	0.379523	0.948641	0.576063	0.478491	0.459354	0.793469	0.810709	0.303987	0.747892
1	203138461	A	G	ENST00000255416;ENST00000621380	MYBPH	3.2243e-11	32	0.86089	0.84685	0.768	0.636599	0.932447	0.973955	0.868976	0.690613	0.812713	0.872266	0.735838	0.724978	0.119865	0.508922
17	12901771	G	A	ENST00000338034;ENST00000395962;ENST00000426905	ELAC2	4.06302e-11	34	0.82569	0.91713	0.887	0.749253	0.972423	0.997518	0.93299	0.753158	0.910019	0.83926	0.768559	0.773267	0.386024	0.811019
17	2187001	T	C	ENST00000263073	SMG6	0.999935	28.2	0.69737	0.68784	0.606	0.771634	0.81992	0.851842	0.632743	0.444686	0.677758	0.659703	0.906526	0.971486	0.57312	0.911396
11	126139108	C	T	ENST00000263578	FOXRED1	4.09172e-11	27.6	0.54782	0.79358	0.255	0.616911	0.6123	0.869462	0.818951	0.677258	0.72045	0.574314	0.611536	0.547155	0.0427	0.291757
1	52242511	C	G	ENST00000371714;ENST00000447887;ENST00000428468;ENST00000453295;ENST00000531828;ENST00000361556;ENST00000462759;ENST00000486942	OSBPL9	0.998515	26.6	0.80999	0.42962	0.437	1.04083	0.701172	0.766437	0.361477	0.57633	0.546252	0.78332	0.852608	0.900623	0.595617	0.920559
17	12799808	G	A	ENST00000379672;ENST00000340825;ENST00000262444	ARHGAP44	0.999299	14.59	0.237	0.18931	0.072	0.666768	0.155131	0.215016	0.126172	0.387615	0.0934898	0.233125	0.369279	0.208133	0.09304	0.449581
17	27002165	G	C	ENST00000314616;ENST00000347486	SUPT6H	1	24.3	0.49149	0.2716	0.153	0.739458	0.332175	0.589352	0.202621	0.427357	0.147331	0.441204	0.581012	0.50411	0.417683	0.831633
17	27614480	C	T	ENST00000225388	NUFIP2	0.992086	3.938	0.06841	0.03019	0.112	0.0872683	0.24926	0.0682018	0.00946317	0.0306921	0.0934898	0.0811377	0.243659	0.0314671	0.033462	0.250986
17	28011657	C	A	ENST00000269033;ENST00000540801;ENST00000592397	SSH2	0.999753	26.6	0.54805	0.36631	0.271	1.93736	0.525635	0.766437	0.296485	0.86015	0.611313	0.499196	0.874455	0.93238	0.354343	0.788457
17	29119534	G	A	ENST00000324238	CRLF3	0.975929	24	0.06434	0.61078	0.102	0.323006	0.227172	0.559033	0.551167	0.177192	0.2135	0.0766587	0.815468	0.844162	0.379544	0.806582
4	84376695	C	A	ENST00000295488;ENST00000510985	HELQ	4.80499e-11	24.9	0.61456	0.78698	0.309	0.392396	0.672588	0.719045	0.812711	0.509062	0.800647	0.63885	0.442311	0.310015	0.034446	0.255606
1	46500341	C	T	ENST00000361297	MAST2	5.44403e-11	34	0.65287	0.79226	0.175	0.766097	0.493824	0.997518	0.817707	0.761159	0.754631	0.67558	0.87918	0.93885	0.432317	0.840556
17	30348761	G	T	ENST00000583342;ENST00000579206;ENST00000543378;ENST00000327564;ENST00000584368;ENST00000394713;ENST00000341671	LRRC37B	0.948665	18.03	0.54118	0.37273	0.095	0.143848	0.211161	0.286487	0.303003	0.0613092	0.102599	0.492035	0.533761	0.43722	0.097437	0.460133
1	46500428	C	G	ENST00000361297	MAST2	5.44403e-11	26.1	0.6399	0.64173	0.172	0.773526	0.488572	0.796604	0.673295	0.764753	0.772096	0.663197	0.703134	0.677517	0.272526	0.718956
X	148037626	C	G	ENST00000370460;ENST00000342251;ENST00000286437;ENST00000370457	AFF2	0.998761	21.6	0.76387	0.96647	0.282	0.542638	0.540472	0.363924	0.951988	0.314805	0.46323	0.732765	0.558918	0.472911	0.257364	0.703834
17	42288675	G	T	ENST00000343638;ENST00000302904;ENST00000527034;ENST00000533177;ENST00000436088;ENST00000393606;ENST00000526094;ENST00000529383	UBTF	0.999998	21.5	0.20568	0.30469	0.104	1.53133	0.23166	0.361217	0.2348	0.756133	0.2135	0.207834	0.700464	0.673653	0.457623	0.855227
17	47390063	C	G	ENST00000362063;ENST00000430262	ZNF652	0.97074	32	0.52939	0.6083	0.357	0.719928	0.628107	0.962025	0.548547	0.416897	0.134008	0.479804	0.895702	0.959734	0.319304	0.760916
17	65190096	T	C	ENST00000358691;ENST00000580168	HELZ	1	25.9	0.54056	0.4944	0.27	1.18673	0.524257	0.720626	0.429011	0.637726	0.260581	0.491389	0.763198	0.76528	0.347377	0.783186
3	5236911	A	G	ENST00000256497	EDEM1	5.59576e-11	27.7	0.79401	0.78469	0.542	0.817869	0.833013	0.8735	0.810539	0.784698	0.925139	0.809327	0.840935	0.883011	0.291245	0.736559
17	77768807	G	A	ENST00000269385	CBX8	0.994626	25	0.48741	0.48909	0.141	0.544652	0.30899	0.652403	0.423464	0.316052	0.416204	0.437204	0.580134	0.502874	0.310007	0.75309
16	75654199	G	A	ENST00000307921;ENST00000567281;ENST00000564657	ADAT1	6.8034e-11	29.3	0.98759	0.92744	0.943	0.0465251	0.990419	0.926797	0.942	0.0738419	0.984972	0.98912	0.735709	0.724792	0.318686	0.760399
18	2763713	A	G	ENST00000320876	SMCHD1	1	1.429	0.1356	0.34753	0.048	0.207624	0.0919541	0.0502852	0.277463	0.100248	0.0934898	0.147905	0.298231	0.10187	0.03352	0.251264
18	32712154	C	G	ENST00000413393;ENST00000436190;ENST00000300249;ENST00000538170;ENST00000589699	MAPRE2	0.969645	15.78	0.05374	-1	0.092	0.293317	0.204145	0.240191	0	0.156842	0.262679	0.0648252	0.462353	0.337477	0.026509	0.216185
10	55581940	G	A	ENST00000395432;ENST00000617051;ENST00000622048;ENST00000361849;ENST00000395430;ENST00000395433;ENST00000373957;ENST00000437009;ENST00000320301	PCDH15	7.23124e-11	23.3	0.65453	0.72542	0.263	0.0281223	0.622144	0.573067	0.754017	0.043458	0.82771	0.67717	0.353103	0.184555	0.064279	0.369639
6	101173482	T	C	ENST00000369162;ENST00000522650	ASCC3	1.42788e-10	29.9	0.95737	0.96328	0.936	0.971288	0.988279	0.942054	0.971819	0.840994	0.82278	0.961509	0.811309	0.837803	0.67971	0.95042
18	54605804	A	G	ENST00000357574;ENST00000254442;ENST00000615645	WDR7	1	23.4	0.03081	0.29387	0.247	0.924757	0.491281	0.492301	0.224232	0.522528	0.19609	0.0382316	0.703086	0.677448	0.185704	0.618368
18	59174776	A	G	ENST00000262717;ENST00000538374;ENST00000536675	CDH20	0.980513	12.96	0.11445	0.12627	0.058	0.267434	0.118653	0.180058	0.0725473	0.139036	0.216943	0.128261	0.521324	0.419581	0.021439	0.187903
18	72997724	C	T	ENST00000322038;ENST00000580243;ENST00000560918;ENST00000560661	TSHZ1	0.939559	28.1	0.283	0.61099	0.242	0.806889	0.483782	0.847231	0.551382	0.463495	0.451768	0.26955	0.690176	0.658914	0.220005	0.662473
13	41893010	C	T	ENST00000379406;ENST00000403412	NAA16	1.70534e-10	34	0.8778	0.81562	0.533	0.295525	0.82827	0.997518	0.839726	0.413154	0.889339	0.887948	0.820816	0.852325	0.106977	0.481837
19	4028554	C	T	ENST00000262971	PIAS4	0.994351	25.6	0.46571	0.50643	0.191	1.79357	0.401165	0.699202	0.441601	0.828051	0.422873	0.417799	0.777691	0.786914	0.570029	0.910094
1	23760183	T	C	ENST00000495646;ENST00000336689;ENST00000437606	ASAP3	2.35907e-10	23.5	0.76625	0.75377	0.463	0.894688	0.788995	0.594804	0.781127	0.815423	0.795319	0.783013	0.563436	0.479305	0.185148	0.617593
19	10441195	T	C	ENST00000617231;ENST00000293677;ENST00000611074;ENST00000615032	RAVER1	0.98234	24.4	0.47959	0.47798	0.251	2.10116	0.497211	0.598982	0.411835	0.89273	0.429154	0.429867	0.835837	0.875269	0.270753	0.717233
1	23760827	G	A	ENST00000495646;ENST00000336689;ENST00000437606	ASAP3	2.35907e-10	25.2	0.88309	0.87935	0.62	0.846252	0.871575	0.740332	0.898973	0.796664	0.864265	0.892837	0.450991	0.321902	0.288807	0.73433
2	144903208	T	C	ENST00000392869;ENST00000409214;ENST00000392867;ENST00000409298;ENST00000241391;ENST00000542155;ENST00000618778;ENST00000344850;ENST00000437114;ENST00000417450	GTDC1	2.40903e-10	25.7	0.86523	0.77525	0.745	0.28803	0.923951	0.772879	0.80159	0.404503	0.718318	0.876304	0.68432	0.650516	0.117151	0.503422
19	14263195	G	A	ENST00000340736;ENST00000361434	LPHN1	1	26.2	0.72363	0.67691	0.311	1.02998	0.577114	0.740957	0.621096	0.571132	0.0675243	0.688486	0.656969	0.611487	0.303691	0.747637
19	15366309	G	A	ENST00000263377;ENST00000371835;ENST00000360016	BRD4	0.999993	26	0.60182	0.8067	0.341	1.45364	0.61125	0.727525	0.761474	0.732513	0.64561	0.556078	0.86129	0.913501	0.810459	0.983445
19	16222781	G	A	ENST00000300935;ENST00000586682	RAB8A	0.962129	21.9	0.54291	0.59721	0.372	0.68226	0.643181	0.372723	0.536883	0.396398	0.357631	0.493829	0.700796	0.674135	0.075247	0.402672
19	17889541	G	C	ENST00000594202;ENST00000252771;ENST00000600676;ENST00000596536;ENST00000595033;ENST00000596951;ENST00000597512	FCHO1	0.998993	26.5	0.04231	0.57731	0.121	0.95659	0.268424	0.760231	0.515927	0.538032	0.289831	0.051775	0.843041	0.886205	0.12508	0.519212
19	18254809	G	C	ENST00000262811	MAST3	0.998925	0.385	0.28897	0.39173	0.078	0.190929	0.170247	0.0374999	0.322401	0.089535	0.209943	0.274251	0.313341	0.124698	0.016807	0.159409
19	18266768	C	A	ENST00000222254;ENST00000617130;ENST00000617642	PIK3R2	0.939627	24.1	0.01377	0.49477	0.144	1.04563	0.314871	0.569382	0.429392	0.578343	0.352034	0.0172894	0.765892	0.76928	0.200323	0.637985
19	18860645	A	T	ENST00000321949;ENST00000338797;ENST00000594658;ENST00000601916	CRTC1	0.980548	0.006	0.35049	0.17639	0.039	0.521512	0.0680368	0.0146015	0.114764	0.302011	0.430468	0.323252	0.370713	0.210193	0.001659	0.0318877
19	19136171	C	T	ENST00000337018;ENST00000452918;ENST00000601879;ENST00000600377	SUGP2	0.999367	27.6	0.58141	0.50894	0.37	0.840193	0.641215	0.822768	0.444228	0.480372	0.143184	0.53434	0.694298	0.66481	0.376611	0.804534
12	53701325	G	C	ENST00000209873;ENST00000394384;ENST00000550286	AAAS	4.54287e-10	22.8	0.73332	0.8882	0.301	0.0578633	0.664537	0.518183	0.907041	0.0925284	0.858526	0.751831	0.411137	0.26714	0.026566	0.216487
19	39960029	G	C	ENST00000599117;ENST00000432763;ENST00000402194;ENST00000359191;ENST00000598725	SUPT5H	1	19.27	0.60801	0.95234	0.13	2.20607	0.287	0.312219	0.932766	0.910353	0.569631	0.562712	0.908743	0.97366	0.183707	0.615583
4	123855434	G	C	ENST00000274008	SPATA5	4.64814e-10	23.8	0.85701	0.43035	0.31	0.158692	0.673572	0.625437	0.467455	0.24336	0.90011	0.868654	0.32466	0.141907	0.054695	0.337512
11	59378034	G	A	ENST00000263847	OSBP	0.999543	35	0.8095	0.62104	0.558	2.34701	0.789343	0.999687	0.561964	0.932674	0.466235	0.782778	0.862484	0.915248	0.732651	0.965786
19	49646196	C	A	ENST00000334186;ENST00000602351	PPFIA3	1	24.8	0.45702	0.46543	0.121	1.46755	0.268424	0.635387	0.398742	0.737071	0.466078	0.410469	0.867469	0.922486	0.622772	0.930946
12	32974441	G	A	ENST00000340811;ENST00000070846;ENST00000613243	PKP2	6.1431e-10	16.05	0.73175	0.88391	0.242	0.360122	0.595552	0.3562	0.903135	0.478507	0.836976	0.750348	0.481046	0.363209	0.01934	0.175345
19	54933538	A	T	ENST00000301194;ENST00000376530;ENST00000445095;ENST00000376531	TTYH1	0.99844	26.2	0.30391	0.30546	0.296	1.08813	0.558624	0.740957	0.235554	0.597622	0.147331	0.286053	0.484084	0.36741	0.140563	0.547845
15	40259903	T	G	ENST00000559624;ENST00000263791	EIF2AK4	8.32743e-10	24.4	0.72771	0.57158	0.351	0.314939	0.710722	0.679873	0.605179	0.433901	0.86782	0.74654	0.795649	0.813999	0.10837	0.48489
19	59059715	C	T	ENST00000253024;ENST00000341753;ENST00000597136	TRIM28	0.999902	19.4	0.44282	0.30079	0.139	0.872891	0.305033	0.314943	0.230982	0.49691	0.612813	0.398591	0.639436	0.586614	0.479874	0.86736
2	9098644	G	A	ENST00000305997	MBOAT2	0.71697	26	0.18904	0.47	0.247	1.1122	0.491281	0.727525	0.4035	0.607846	0.134008	0.194108	0.776341	0.784884	0.380816	0.807457
5	149677836	G	T	ENST00000328668;ENST00000515301;ENST00000509146	ARSI	1.05161e-09	12.04	0.82644	0.7549	0.424	0.300946	0.764627	0.266697	0.782204	0.418751	0.803377	0.839972	0.510282	0.403989	0.034742	0.256981
14	51382207	G	A	ENST00000532462;ENST00000544180;ENST00000216392	PYGL	1.31337e-09	23.1	0.87214	0.6999	0.5	0.118342	0.810337	0.550432	0.729475	0.184855	0.960903	0.882699	0.465387	0.341633	0.086372	0.432814
2	24952460	C	G	ENST00000406961;ENST00000405141;ENST00000407230;ENST00000288599;ENST00000348332;ENST00000395856	NCOA1	0.999077	23.5	0.69846	0.36521	0.216	0.270099	0.443042	0.504001	0.295374	0.140753	0.424463	0.660889	0.481962	0.364476	0.463122	0.858293
2	26350020	A	G	ENST00000264710	RAB10	0.944405	12.43	0.50616	0.7654	0.283	1.43357	0.541786	0.169067	0.716158	0.726633	0.577093	0.45597	0.782872	0.794697	0.293777	0.738855
14	51383440	G	T	ENST00000532462;ENST00000544180;ENST00000216392	PYGL	1.31337e-09	28.7	0.97068	0.83362	0.786	0.531564	0.938904	0.909143	0.856624	0.61993	0.933347	0.973659	0.8835	0.944594	0.060154	0.356231
2	27430389	G	A	ENST00000310574;ENST00000408041;ENST00000412471;ENST00000401463;ENST00000432106;ENST00000426119;ENST00000414408;ENST00000428518	SLC5A6	0.571968	24.3	0.26437	0.41591	0.161	0.786911	0.347231	0.589352	0.347305	0.453087	0.134008	0.254888	0.491226	0.377333	0.251718	0.697948
14	51387339	T	G	ENST00000532462;ENST00000544180;ENST00000216392	PYGL	1.31337e-09	28	0.96965	0.9247	0.888	0.547691	0.972748	0.885079	0.93962	0.631483	0.984688	0.972721	0.794234	0.811864	0.190979	0.625593
3	132420295	T	C	ENST00000337331	NPHP3	1.41115e-09	22.7	0.95468	0.91741	0.77	0.810022	0.933164	0.509803	0.933235	0.781636	0.9757	0.959018	0.649425	0.600792	0.321255	0.762525
2	145162466	G	T	ENST00000627532;ENST00000409487;ENST00000539609;ENST00000558170;ENST00000303660;ENST00000440875;ENST00000427902;ENST00000392861;ENST00000431672	ZEB2	0.999834	20.5	0.88031	0.67852	0.441	0.879784	0.704438	0.337427	0.622817	0.50005	0.626362	0.861989	0.882489	0.943265	0.782015	0.97768
2	27479374	C	T	ENST00000233535	SLC30A3	0.646084	15.7	0.48909	0.26504	0.118	0.771417	0.262129	0.238523	0.196321	0.444553	0.397785	0.438833	0.525956	0.426143	0.020763	0.183922
2	27600561	C	T	ENST00000323703;ENST00000407879	ZNF513	0.940738	23.5	0.10095	0.12156	0.108	0.635919	0.2405	0.504001	0.0687794	0.370003	0.255118	0.115092	0.73517	0.724003	0.14956	0.563309
2	36691747	C	T	ENST00000280527;ENST00000426856	CRIM1	0.977883	35	0.00036	0.27843	0.292	1.01558	0.553515	0.999687	0.209215	0.564982	0.268702	0.000503881	0.825266	0.85914	0.277859	0.724094
12	56092245	G	A	ENST00000553804;ENST00000257879;ENST00000347027;ENST00000452168;ENST00000555728	ITGA7	1.8098e-09	35	0.84214	0.86029	0.708	0.708323	0.909578	0.999617	0.881444	0.732217	0.95696	0.854748	0.627569	0.56981	0.296959	0.741712
4	76521510	G	A	ENST00000429927;ENST00000307465	CDKL2	1.86966e-09	24.4	0.71146	0.58842	0.213	0.0274747	0.554785	0.679873	0.621548	0.0422427	0.7515	0.731198	0.503111	0.393927	0.02215	0.19204
2	63217873	C	A	ENST00000405015;ENST00000431489;ENST00000263991;ENST00000405289	EHBP1	0.999749	24.9	0.54223	0.68069	0.07	0.500272	0.150059	0.644002	0.625123	0.289366	0.678305	0.493134	0.537904	0.443099	0.10524	0.477999
2	71597100	G	A	ENST00000410075;ENST00000264447;ENST00000409544	ZNF638	0.99996	27.4	0.2851	0.28821	0.204	0.251465	0.423309	0.812323	0.21872	0.128564	0.209943	0.271203	0.576642	0.497946	0.284427	0.730287
5	115336794	C	T	ENST00000357872;ENST00000395528	AQPEP	2.72895e-09	29.2	0.00077	0.33479	0.234	0.438169	0.58478	0.924027	0.372981	0.547109	0.768665	0.000620491	0.521242	0.419464
1	197390535	G	A	ENST00000538660;ENST00000535699;ENST00000367400;ENST00000367399	CRB1	3.35698e-09	22.4	0.80004	0.8379	0.439	0.0389269	0.774285	0.492022	0.860634	0.0614103	0.815442	0.815064	0.184398	0.00142674	0.07679	0.407035
2	111881677	C	T	ENST00000432179;ENST00000308659;ENST00000337565;ENST00000622509;ENST00000619294;ENST00000610735;ENST00000622612;ENST00000357757;ENST00000621302;ENST00000620862;ENST00000393256;ENST00000405953;ENST00000438054	BCL2L11	0.950823	26.4	0.54847	0.63827	0.265	0.320074	0.517292	0.753919	0.580141	0.175307	0.356792	0.499632	0.689885	0.658495	0.072105	0.393594
2	113089387	A	C	ENST00000409871;ENST00000343936	ZC3H6	0.938246	22.7	0.20925	0.50326	0.23	0.598327	0.465351	0.411708	0.438276	0.347847	0.358881	0.210753	0.57125	0.49036	0.348123	0.783751
2	133540779	G	A	ENST00000409261;ENST00000317721	NCKAP5	0.524874	16.88	0.2839	0.10928	0.075	0.0954827	0.162721	0.262981	0.0591672	0.0348293	0.117191	0.270257	0.26245	0.0521312	0.029964	0.23398
15	91456194	C	G	ENST00000559717;ENST00000360468;ENST00000557865	MAN2A2	3.60788e-09	19.76	0.7729	0.61109	0.4	0.302425	0.748278	0.428217	0.643563	0.420237	0.810975	0.789324	0.374877	0.216155	0.117036	0.503186
1	97915761	A	G	ENST00000370192	DPYD	4.18972e-09	25.3	0.87017	0.87507	0.806	0.335467	0.945833	0.747123	0.895051	0.454123	0.948293	0.880886	0.784267	0.796796	0.158735	0.578272
9	95033930	T	C	ENST00000375643;ENST00000443024;ENST00000447699	IARS	4.34509e-09	25.9	0.84758	0.62855	0.528	0.533527	0.825611	0.784986	0.660517	0.621422	0.80432	0.859843	0.425404	0.286841	0.173201	0.600461
11	118107828	C	A	ENST00000278949;ENST00000527472	MPZL3	6.5217e-09	32	0.98047	0.90843	0.838	0.382126	0.956511	0.973955	0.925267	0.499403	0.840525	0.982601	0.596723	0.526256	0.083446	0.425175
2	170912003	C	A	ENST00000272793;ENST00000418381;ENST00000439681	UBR3	0.999549	13.19	0.23766	0.16482	0.039	0.142195	0.0680368	0.184943	0.104684	0.060228	0.0430775	0.233651	0.545045	0.453243	0.111794	0.492249
15	74637541	C	T	ENST00000268053	CYP11A1	6.60265e-09	33	0.65897	0.73726	0.36	1.12423	0.718124	0.987631	0.765356	0.881126	0.890826	0.681399	0.482168	0.364761	0.201323	0.639279
2	171862765	G	C	ENST00000431350;ENST00000360843;ENST00000521943;ENST00000434911	TLK1	0.999995	29.3	0.11543	0.43035	0.309	2.25408	0.574725	0.896924	0.362239	0.918812	0.21524	0.129195	0.841653	0.884102	0.677998	0.949878
2	99006159	C	T	ENST00000393504;ENST00000436404;ENST00000272602;ENST00000409937	CNGA3	1.18045e-08	31	0.99674	0.93943	0.946	0.510211	0.991302	0.956214	0.95224	0.60393	0.988263	0.997292	0.525734	0.425832	0.27962	0.725768
2	180047900	C	T	ENST00000428443;ENST00000440010;ENST00000435047	SESTD1	0.989113	29.2	0.01286	0.55148	0.278	1.14971	0.535118	0.893238	0.488784	0.623276	0.272557	0.0161524	0.771204	0.777211	0.601469	0.922852
19	41928260	C	T	ENST00000540732;ENST00000629812;ENST00000269980;ENST00000595085;ENST00000542943;ENST00000457836	CTC-435M10.3	1.22833e-08	33	0.97791	0.96964	0.894	2.14202	0.974692	0.987631	0.976832	0.981154	0.935961	0.980265	0.856391	0.90627	0.333701	0.772582
2	191524171	C	T	ENST00000448811;ENST00000416973;ENST00000426601;ENST00000409581;ENST00000337386;ENST00000423076;ENST00000409641	NAB1	0.848508	29.9	0.6789	0.22055	0.47	0.950519	0.727131	0.917498	0.154463	0.535063	0.666604	0.639391	0.84539	0.889779	0.275671	0.721996
2	203162628	A	C	ENST00000264279	NOP58	0.509479	23	0.53017	0.52908	0.243	0.56423	0.485284	0.443442	0.465324	0.327686	0.597924	0.480629	0.685487	0.652185	0.242393	0.687975
2	204281702	C	G	ENST00000295851;ENST00000261018;ENST00000261016;ENST00000261017;ENST00000430418;ENST00000424558;ENST00000417864;ENST00000422511	ABI2	0.953329	22.1	0.72981	0.31976	0.343	0.782224	0.613397	0.379523	0.249713	0.450657	0.491313	0.695328	0.777055	0.785966	0.448246	0.849897
2	210557689	G	T	ENST00000360351;ENST00000445941;ENST00000447185	MAP2	0.999983	26.2	0.0795	0.28821	0.128	0.421806	0.282934	0.740957	0.21872	0.24174	0.123314	0.093077	0.467665	0.344752	0.063795	0.368092
2	216990668	A	C	ENST00000392133;ENST00000392132	XRCC5	0.999992	19.8	0.15461	0.35426	0.187	1.95446	0.394206	0.323363	0.284263	0.863646	0.134008	0.164811	0.491681	0.377967	0.333721	0.772598
1	150463153	C	G	ENST00000438568;ENST00000369054;ENST00000369064;ENST00000606933	TARS2	1.87456e-08	26.2	0.9187	0.90758	0.773	1.24395	0.934256	0.802224	0.924503	0.904634	0.947257	0.92565	0.601906	0.533571	0.324273	0.765003
17	42828454	T	A	ENST00000315005	DBF4B	4.43214e-08	11.86	0.2406	0.17781	0.065	0.421405	0.231358	0.26261	0.211515	0.533828	0.717451	0.243291	0.229698	0.0195702	0.00549	0.0732359
2	232263135	C	A	ENST00000287590	B3GNT7	0.620845	26.3	0.55833	0.47	0.25	1.52938	0.495737	0.747483	0.4035	0.755655	0.246926	0.509939	0.682027	0.647226	0.437095	0.843411
15	60728423	T	C	ENST00000261520	ICE2	7.4531e-08	23.6	0.56973	0.24521	0.294	0.229858	0.657259	0.605275	0.282137	0.337472	0.740608	0.595659	0.747836	0.742575	0.022534	0.194251
22	24562683	G	T	ENST00000263119;ENST00000617531;ENST00000405822;ENST00000398319;ENST00000337989;ENST00000620406	CABIN1	8.54366e-08	23.4	0.78795	0.8981	0.472	0.685142	0.794328	0.584058	0.915999	0.719472	0.751025	0.803606	0.609882	0.544814	0.30585	0.749515
19	18180520	G	T	ENST00000593993;ENST00000600835	IL12RB1	1.17877e-07	20.5	0.65489	0.82708	0.255	0.0977986	0.6123	0.44185	0.850502	0.155077	0.848142	0.677512	0.261336	0.0507837	0.038092	0.272125
13	39425119	G	A	ENST00000280481	FREM2	1.25165e-07	28.1	0.83192	0.60522	0.412	0.558963	0.75659	0.888766	0.637863	0.639092	0.730463	0.845129	0.480675	0.362697	0.461546	0.857418
20	168675	C	T	ENST00000334391	DEFB128	0.560121	15.43	0.15985	0.17753	0.054	0.0406314	0.10798	0.232893	0.115753	0.0105288	0.102599	0.169354	0.306361	0.114111	0.021159	0.186261
17	7125312	G	A	ENST00000543245;ENST00000356839;ENST00000350303	ACADVL	1.31058e-07	32	0.95323	0.99377	0.981	0.878714	0.999139	0.973955	0.995155	0.808995	0.995574	0.957671	0.702045	0.675943	0.345125	0.78147
10	71876464	G	A	ENST00000373248;ENST00000613322;ENST00000307864	AIFM2	1.41216e-07	33	0.6537	0.61022	0.289	0.548783	0.651886	0.987631	0.642719	0.632204	0.7775	0.676378	0.701386	0.674988	0.181852	0.612971
20	21349189	C	T	ENST00000377191	XRN2	0.81317	14.87	0.19986	0.29427	0.048	0.339888	0.0919541	0.221018	0.224624	0.188355	0.123314	0.203049	0.463649	0.339254	0.057164	0.346114
19	39034218	T	C	ENST00000355481;ENST00000360985;ENST00000359596	RYR1	1.60966e-07	23.5	0.98074	0.97951	0.94	0.72493	0.989507	0.594804	0.984396	0.740855	0.998617	0.98285	0.806418	0.830332	0.45161	0.851832
20	34505421	G	C	ENST00000374012;ENST00000439301;ENST00000420233	PHF20	0.975739	31	0.53754	0.46332	0.184	1.12347	0.388937	0.937008	0.396552	0.611873	0.351146	0.48826	0.595895	0.525087	0.337167	0.775308
11	67412337	G	A	ENST00000255082;ENST00000529256	ACY3	1.88445e-07	10.32	0.83996	0.57447	0.157	0.233464	0.461441	0.230306	0.607992	0.341629	0.701967	0.852707	0.322984	0.139358	0.009844	0.110078
7	99367758	C	A	ENST00000336411;ENST00000415003	CYP3A4	2.81509e-07	23.7	0.82402	0.65631	0.473	0.20216	0.794915	0.615492	0.687411	0.302077	0.901064	0.837693	0.620319	0.559563	0.110715	0.489954
8	23186065	C	T	ENST00000389131	LOXL2	2.99731e-07	35	0.79573	0.66966	0.582	0.651879	0.853383	0.999617	0.700322	0.700495	0.842069	0.810962	0.690329	0.659135	0.287844	0.733445
17	7232445	G	A	ENST00000315614;ENST00000399464;ENST00000570460	NEURL4	0.999977	34	0.87269	0.90587	0.776	1.49124	0.912093	0.99649	0.874472	0.744049	0.570227	0.853333	0.916426	0.980513	0.610164	0.926212
17	73658831	G	T	ENST00000423245;ENST00000317905;ENST00000578201;ENST00000420326;ENST00000340830;ENST00000584999	RECQL5	3.0094e-07	24.5	0.83529	0.73827	0.509	0.58689	0.815312	0.688132	0.766322	0.658133	0.891594	0.848316	0.77956	0.789714	0.293398	0.738515
20	60574064	C	T	ENST00000252996	TAF4	0.999487	32	0.57401	0.63083	0.379	1.84427	0.649971	0.962025	0.572296	0.840619	0.652006	0.526476	0.793411	0.81062	0.67856	0.950055
20	61510629	C	G	ENST00000266070;ENST00000395343	DIDO1	0.999991	24	0.49985	0.51813	0.063	0.763113	0.131844	0.559033	0.453877	0.440115	0.43529	0.449554	0.54245	0.449559	0.096945	0.458963
20	62038254	T	C	ENST00000626839;ENST00000359125;ENST00000357249;ENST00000360480;ENST00000344462	KCNQ2	0.999356	13.72	0.44799	0.34519	0.071	0.600304	0.152601	0.196288	0.275111	0.348898	0.487416	0.402912	0.796154	0.814763	0.208083	0.647882
21	37732265	T	A	ENST00000400485	MORC3	0.999874	26.5	0.04107	0.41527	0.103	2.16133	0.229417	0.760231	0.346648	0.903424	0.691801	0.0503412	0.707184	0.683368	0.670893	0.947598
21	40569122	T	C	ENST00000333229;ENST00000342449;ENST00000380800	BRWD1	0.999999	1.958	0.27874	0.22759	0.041	0.0966914	0.0733023	0.0546712	0.160979	0.0353607	0.376443	0.26619	0.237693	0.0260101	0.005987	0.0777965
21	42615367	A	C	ENST00000330333;ENST00000328735;ENST00000347667	BACE2	0.952645	26.3	0.66816	0.59275	0.466	1.4901	0.724073	0.747483	0.532195	0.743569	0.627531	0.627663	0.742812	0.735197	0.345131	0.781474
4	123664054	C	T	ENST00000314218;ENST00000542236	BBS12	3.92875e-07	25.5	0.78554	0.55429	0.446	0.447768	0.778651	0.760262	0.588375	0.555631	0.842351	0.801311	0.51623	0.412371	0.136209	0.540079
15	40005691	C	T	ENST00000350221	FSIP1	4.51253e-07	27.4	0.85311	0.56774	0.411	0.250001	0.755906	0.861095	0.60146	0.362121	0.905299	0.865016	0.397147	0.247669	0.07385	0.398683
22	30975867	G	T	ENST00000354694;ENST00000402281;ENST00000405677;ENST00000402284;ENST00000335214	PES1	0.655113	28.1	0.62802	0.64022	0.511	0.937447	0.757166	0.847231	0.582192	0.528493	0.45612	0.584189	0.668626	0.628102	0.454486	0.853462
15	55724734	G	A	ENST00000321149;ENST00000348518	DYX1C1	4.61255e-07	35	0.88112	0.78424	0.71	0.364245	0.910379	0.999617	0.810112	0.482332	0.898218	0.891016	0.70292	0.677205	0.105002	0.477472
9	36219838	C	T	ENST00000396594;ENST00000539815;ENST00000543356;ENST00000539208;ENST00000447283;ENST00000377902	GNE	4.85674e-07	31	0.99036	0.96898	0.61	1.21354	0.866903	0.956214	0.976317	0.899544	0.994214	0.991628	0.743904	0.736797	0.225605	0.669077
22	41832650	A	G	ENST00000327492	TOB2	0.70319	25.7	0.571	0.55001	0.163	0.99166	0.350942	0.706477	0.487242	0.554013	0.225034	0.523265	0.600045	0.530942	0.213889	0.655086
22	47061584	C	T	ENST00000406902;ENST00000361034	GRAMD4	0.999791	29.1	0.39051	0.48085	0.037	1.59362	0.062821	0.889467	0.414835	0.773408	0.0430775	0.35556	0.815228	0.843793	0.439044	0.844558
10	13152425	A	T	ENST00000263036;ENST00000378764;ENST00000378757;ENST00000378752;ENST00000378748;ENST00000378747	OPTN	4.99023e-07	11.01	0.71953	0.65607	0.194	0.202852	0.525419	0.244095	0.687184	0.302886	0.929944	0.738822	0.37098	0.210579	0.141917	0.550214
3	9776307	C	G	ENST00000433861;ENST00000424362;ENST00000383829;ENST00000457855	BRPF1	0.999626	11.64	0.0611	0.20287	0.082	2.16899	0.180146	0.153544	0.138351	0.90554	0.429811	0.0730749	0.394314	0.243697	0.292151	0.737379
1	9778770	C	G	ENST00000536656;ENST00000628140;ENST00000377346;ENST00000361110;ENST00000543390	PIK3CD	0.999984	23.9	0.74529	0.50405	0.296	1.64735	0.558624	0.548493	0.439102	0.789719	0.679336	0.712365	0.662195	0.618938	0.673296	0.948377
1	183914601	C	T	ENST00000367521;ENST00000361927;ENST00000367520	COLGALT2	5.01784e-07	35	0.98584	0.89101	0.964	0.998286	0.996046	0.999617	0.909593	0.848911	0.949947	0.987512	0.731745	0.719008	0.293235	0.738365
3	20153249	A	G	ENST00000263754	KAT2B	0.998927	21.3	0.0344	0.50937	0.155	0.476493	0.335987	0.356055	0.444679	0.275292	0.412689	0.0425144	0.751976	0.748661	0.085898	0.431591
3	23959465	G	A	ENST00000307839;ENST00000422218;ENST00000456530;ENST00000611050;ENST00000434031;ENST00000413699;ENST00000412097;ENST00000415719;ENST00000435882;ENST00000354811	RPL15	0.956294	18.98	0.69092	0.87591	0.295	1.53347	0.557353	0.306165	0.839359	0.75671	0.618428	0.6526	0.839899	0.88145	0.490846	0.873107
13	51826113	G	A	ENST00000615498;ENST00000614765;ENST00000322475;ENST00000280057	FAM124A	5.43e-07	24.2	0.47656	0.53671	0.264	0.935999	0.62336	0.662685	0.57125	0.829471	0.815918	0.503381	0.649707	0.601194	0.111254	0.491106
3	25650703	G	A	ENST00000264331;ENST00000435706	TOP2B	0.997311	33	0.72381	0.47519	0.428	0.192884	0.693763	0.981778	0.408923	0.0908131	0.342376	0.688692	0.837369	0.877596	0.639711	0.937059
11	6912977	T	C	ENST00000299459	OR2D2	5.50847e-07	25.1	0.6616	0.44422	0.122	0.111025	0.389842	0.733406	0.48103	0.174656	0.734536	0.683883	0.302521	0.108292	0.020099	0.179956
3	47651726	A	G	ENST00000254480	SMARCC1	1	10.85	0.36285	0.50599	0.179	0.330047	0.380085	0.139529	0.441137	0.181931	0.253981	0.33326	0.796994	0.816035	0.209923	0.650192
12	48535104	C	G	ENST00000340802;ENST00000359794;ENST00000551804;ENST00000547587;ENST00000312352;ENST00000546465	PFKM	6.03263e-07	24.2	0.83695	0.73901	0.393	0.595326	0.743279	0.662685	0.767028	0.663603	0.731562	0.849865	0.409941	0.265478	0.265461	0.712026
3	49322314	G	A	ENST00000351842;ENST00000265560	USP4	6.20194e-07	26.6	0.47543	0.6404	0.147	0.19636	0.442288	0.823603	0.672004	0.294169	0.720731	0.502186	0.535015	0.438986	0.133804	0.535698
3	52264942	C	G	ENST00000305533;ENST00000499914	TWF2	0.85781	5.344	0.49985	0.32178	0.106	0.302467	0.236103	0.0778978	0.251716	0.162979	0.147331	0.449554			0.018694	0.171382
9	71827488	T	C	ENST00000453658;ENST00000606364;ENST00000377259;ENST00000423935;ENST00000377245;ENST00000348208;ENST00000265384;ENST00000535702;ENST00000539225	TJP2	6.24313e-07	28.8	0.61164	0.70311	0.619	0.964238	0.871113	0.912264	0.732573	0.838886	0.867898	0.636066	0.768073	0.772544	0.440764	0.845567
7	113517836	G	A	ENST00000284601	PPP1R3A	6.58741e-07	28	0.56348	0.50607	0.301	0.295431	0.664537	0.885079	0.541404	0.413055	0.737117	0.589576	0.523694	0.42294	0.291112	0.736437
3	121828133	C	T	ENST00000469710;ENST00000493101;ENST00000330540;ENST00000393627	CD86	0.9627	0.056	0.13184	0.0691	0.043	0.362323	0.0785943	0.0254083	0.0304945	0.203534	0.264728	0.144491	0.245267	0.0330451	0.157519	0.576327
19	10088064	G	T	ENST00000264828	COL5A3	7.11903e-07	24.3	0.95504	0.76062	0.623	0.538149	0.872976	0.671392	0.787666	0.624579	0.926111	0.959356	0.495522	0.383316	0.066533	0.376734
3	139085547	T	C	ENST00000333188;ENST00000507777	COPB2	0.999998	10.29	0.56481	0.85884	0.209	0.544983	0.431617	0.130726	0.819812	0.316269	0.323442	0.516749	0.854993	0.904192	0.010236	0.113124
5	140719052	C	T	ENST00000528330;ENST00000394576	PCDHGA2	8.23181e-07	23.4	0.72892	0.55684	0.331	1.09258	0.693363	0.584058	0.590858	0.874136	0.810413	0.747675			0.042976	0.292884
3	151112450	C	G	ENST00000474524;ENST00000273432	MED12L	0.999999	24.7	0.65402	0.18627	0.174	1.12069	0.371107	0.626604	0.123469	0.610744	0.0675243	0.612242	0.56016	0.474671	0.232094	0.676544
5	176519483	G	A	ENST00000292408;ENST00000393648;ENST00000502906;ENST00000393637	FGFR4	1.30017e-06	25.2	0.94628	0.85829	0.651	0.943061	0.885603	0.740332	0.879602	0.831815	0.974889	0.951195	0.695305	0.666246	0.191108	0.625769
3	168834506	T	C	ENST00000264674;ENST00000628990;ENST00000464456;ENST00000472280;ENST00000494292;ENST00000468789;ENST00000460814;ENST00000433243	MECOM	0.999085	24.1	0.69467	0.68079	0.62	1.0866	0.828432	0.569382	0.625229	0.596988	0.361733	0.656738	0.945374	0.996369	0.616868	0.928752
6	32084548	G	A	ENST00000375203;ENST00000375201	ATF6B	1.67701e-06	31	0.48586	0.70617	0.161	1.09187	0.468856	0.956214	0.735508	0.873938	0.716099	0.513063	0.450943	0.321837	0.118639	0.506454
2	233244292	G	A	ENST00000392027	ALPP	1.68538e-06	7.867	0.71826	0.4132	0.239	0.135219	0.591553	0.187458	0.450631	0.209405	0.825591	0.737621	0.282055	0.0781997	0.001202	0.0254413
7	107626802	G	A	ENST00000393561;ENST00000222399;ENST00000393560	LAMB1	1.7944e-06	34	0.95818	0.93974	0.917	0.556673	0.982209	0.997518	0.952503	0.637532	0.947282	0.962261	0.813097	0.840539	0.30237	0.746481
16	28188562	C	T	ENST00000565698;ENST00000304658;ENST00000570033;ENST00000569951	XPO6	0.999999	32	0.73992	0.69796	0.526	1.75705	0.767672	0.962025	0.643552	0.819175	0.547497	0.706436	0.881379	0.941787	0.508836	0.882181
21	40795198	T	A	ENST00000288350;ENST00000380671;ENST00000358268;ENST00000485895;ENST00000418018	LCA5L	1.90936e-06	32	0.9116	0.80913	0.58	0.417006	0.852388	0.973955	0.833627	0.530314	0.83944	0.919091	0.436723	0.302366	0.162856	0.584762
4	13578583	A	C	ENST00000040738	BOD1L1	0.999528	23.2	0.21577	0.19371	0.052	0.0912301	0.102662	0.46815	0.130104	0.0326469	0.232442	0.216051	0.430515	0.293845	0.058097	0.349306
4	54245255	A	G	ENST00000337488;ENST00000507166	FIP1L1	0.60079	14.97	0.56268	0.48376	0.141	1.07924	0.30899	0.223147	0.417877	0.593918	0.53369	0.514523			0.12188	0.512935
4	62936433	A	G	ENST00000514591;ENST00000507625;ENST00000508946;ENST00000506720;ENST00000506746;ENST00000514996;ENST00000545650	LPHN3	0.999993	6.332	0.42721	0.07824	0.044	0.242523	0.0812529	0.0855272	0.0365468	0.122189	0.147331	0.385606	0.444871	0.313519	0.005257	0.0710652
4	77660264	C	G	ENST00000296043	SHROOM3	0.732359	0.023	0.18999	0.13682	0.053	0.281032	0.10531	0.020729	0.0811062	0.148246	0.266724	0.194897	0.349979	0.179954	0.043893	0.296632
4	99338007	G	C	ENST00000380158;ENST00000264572;ENST00000408927;ENST00000453712;ENST00000408900;ENST00000339360	RAP1GDS1	0.824878	9.422	0.12246	0.0649	0.083	0.181927	0.182582	0.118368	0.0278119	0.0840495	0.229544	0.135836	0.626093	0.567715	0.036474	0.264903
4	104096038	T	C	ENST00000265148;ENST00000380026;ENST00000611174;ENST00000503705	CENPE	0.645841	1.018	0.17388	0.0935	0.073	0.0689098	0.157669	0.0462767	0.0473281	0.0227046	0.498635	0.181388	0.292338	0.0930839	0.031571	0.241921
4	111119448	T	C	ENST00000394607;ENST00000302274;ENST00000506625;ENST00000503885	ELOVL6	0.971074	10.08	0.30447	0.03335	0.034	1.75437	0.0550916	0.127601	0.0108072	0.818276	0.0675243	0.286495	0.685265	0.651875	0.151544	0.56662
22	26895104	A	G	ENST00000407690;ENST00000619735;ENST00000407431;ENST00000407148;ENST00000405938	TFIP11	1.96788e-06	22.2	0.29337	0.51388	0.204	0.544946	0.541143	0.483837	0.548996	0.629311	0.74625	0.302055	0.552627	0.463999	0.335113	0.77369
4	126372204	G	C	ENST00000394329;ENST00000335110	FAT4	1	25.9	0.50736	0.57559	0.495	0.674569	0.745705	0.720626	0.514114	0.391922	0.662579	0.457187	0.781121	0.792057	0.470184	0.862166
4	143352346	C	T	ENST00000513000;ENST00000262992;ENST00000508116;ENST00000509777;ENST00000510812;ENST00000506217;ENST00000506788;ENST00000507861;ENST00000630044;ENST00000503927	INPP4B	0.998611	13.02	0.12606	0.12061	0.063	0.18405	0.131844	0.181325	0.0680293	0.0854802	0.182107	0.139193	0.378794	0.221737	0.093303	0.450219
22	42463911	C	T	ENST00000396398;ENST00000403363;ENST00000402937	NAGA	2.0199e-06	23.4	0.99976	0.8953	0.542	0.32316	0.833013	0.584058	0.913482	0.441966	0.94059	0.999813	0.223096	0.0150532	0.057588	0.347571
13	111158794	C	G	ENST00000360467	COL4A2	2.10929e-06	22.2	0.93361	0.89578	0.546	0.321389	0.835096	0.483837	0.913914	0.440355	0.897752	0.939441	0.6941	0.664529	0.163024	0.585021
5	31508805	C	T	ENST00000511367;ENST00000442743;ENST00000344624;ENST00000513349	DROSHA	0.9964	23	0.14077	0.30757	0.14	0.909016	0.307026	0.443442	0.237646	0.514937	0.410894	0.152555	0.806547	0.830531	0.221941	0.664768
3	142746009	A	G	ENST00000473835;ENST00000493598	U2SURP	1	25.4	0.87838	0.81605	0.59	1.96064	0.809992	0.684221	0.771847	0.864784	0.62305	0.859788	0.89516	0.959101	0.730699	0.965271
5	52097507	A	G	ENST00000274311	PELO	0.590625	14.26	0.0989	0.33287	0.084	0.62536	0.185003	0.20792	0.262772	0.363624	0.646367	0.113056	0.385056	0.230619	0.029648	0.232393
5	65346785	C	G	ENST00000284037;ENST00000380943;ENST00000380935;ENST00000380938;ENST00000511297;ENST00000506030;ENST00000508515	ERBB2IP	0.993357	17.07	0.10349	0.24872	0.086	0.178691	0.189837	0.266858	0.180779	0.0819855	0.0430775	0.117614	0.413784	0.270808	0.14389	0.553665
4	108574688	G	C	ENST00000265174	PAPSS1	2.62384e-06	22.7	0.46455	0.41046	0.344	0.419668	0.7048	0.509803	0.44794	0.532319	0.748458	0.49049	0.550992	0.461678	0.338771	0.776559
5	74722260	C	T	ENST00000380494;ENST00000405807;ENST00000261415	COL4A3BP	0.979474	27.4	0.6095	0.75494	0.398	1.90715	0.66766	0.812323	0.704823	0.853676	0.555724	0.564315	0.843065	0.886241	0.584179	0.915959
5	80476003	A	G	ENST00000265080	RASGRF2	0.998743	14.1	0.06636	0.42061	0.121	0.308637	0.268424	0.204481	0.352166	0.167591	0.189391	0.0788797	0.643807	0.592818	0.136474	0.540557
5	82816467	A	G	ENST00000265077;ENST00000342785;ENST00000512590	VCAN	0.999751	15.44	0.1321	0.41719	0.04	0.0936532	0.0706785	0.2331	0.348629	0.0339438	0.193917	0.144729	0.208311	0.00746759	0.121302	0.511787
5	114615372	A	C	ENST00000379611;ENST00000512261;ENST00000506442;ENST00000395557	CCDC112	0.821148	9.333	0.22852	0.21078	0.015	0.179023	0.0132284	0.11718	0.145534	0.0821621	0.168255	0.226322	0.576737	0.498079	0.036721	0.266012
5	118451932	A	T	ENST00000503802;ENST00000539542;ENST00000311085	DMXL1	0.999999	23	0.5603	0.62353	0.071	0.0635423	0.152601	0.443442	0.564587	0.0204054	0.354649	0.512012	0.440604	0.30767	0.071565	0.391998
5	118485048	A	G	ENST00000539542;ENST00000311085	DMXL1	0.999999	0.026	0.42895	0.03629	0.025	0.0550484	0.0332969	0.0213341	0.0121275	0.0169413	0.187036	0.387055	0.352632	0.183864	0.011187	0.120358
12	56118210	C	A	ENST00000547072;ENST00000257895;ENST00000548082	RDH5	3.11345e-06	33	0.96144	0.92381	0.855	0.551683	0.962064	0.987631	0.938843	0.634258	0.976027	0.965252	0.738797	0.729307	0.297062	0.741803
5	137803192	T	C	ENST00000239938	EGR1	0.674345	22.5	0.55013	0.7058	0.414	1.35882	0.681835	0.397744	0.651916	0.70061	0.673373	0.501346	0.928572	0.989118	0.621266	0.930383
17	18154190	G	A	ENST00000578558;ENST00000327031;ENST00000545457;ENST00000579294	FLII	3.31007e-06	34	0.91541	0.86151	0.71	0.989763	0.910379	0.997518	0.882573	0.846398	0.862948	0.922614	0.805616	0.829111	0.223096	0.666133
5	141017875	T	C	ENST00000444782;ENST00000297164	RELL2	0.800132	24.4	0.06306	0.25515	0.152	0.818972	0.330295	0.598982	0.186879	0.469604	0.110392	0.0752503	0.789405	0.804558	0.058832	0.351805
5	141233713	T	C	ENST00000287008	PCDH1	0.873195	13.6	0.30391	0.24262	0.118	0.832718	0.262129	0.193716	0.175034	0.476686	0.421947	0.286053	0.613061	0.549312	0.075905	0.40454
5	147019205	C	T	ENST00000616793;ENST00000507386;ENST00000265272;ENST00000333010	JAKMIP2	0.999937	28.4	0.20051	0.14509	0.164	1.5877	0.352779	0.860809	0.0879292	0.771746	0.286598	0.203584	0.607727	0.541774	0.63853	0.936639
5	149497397	T	C	ENST00000261799	PDGFRB	0.998643	23.5	0.68867	0.54659	0.272	0.6952	0.527007	0.504001	0.483647	0.403324	0.607245	0.650137	0.54411	0.451921	0.251163	0.697367
5	154182863	A	G	ENST00000336314;ENST00000518297;ENST00000524248	LARP1	0.999952	23.8	0.57412	0.48511	0.582	0.965494	0.804917	0.537727	0.419286	0.542091	0.198223	0.526589	0.766897	0.770785	0.219365	0.661707
1	223176631	G	A	ENST00000284476	DISP1	4.23343e-06	29.4	0.85495	0.73794	0.699	0.686107	0.905926	0.929499	0.766009	0.719898	0.856223	0.866735	0.873762	0.93141	0.54489	0.899149
5	176449887	G	A	ENST00000506693;ENST00000358149;ENST00000512315;ENST00000503425;ENST00000511834;ENST00000503039	ZNF346	0.782526	22.7	0.08754	0.65366	0.036	0.727663	0.0602178	0.411708	0.596406	0.421239	0.41669	0.101484	0.666122	0.62454	0.052316	0.328993
12	56492602	G	A	ENST00000267101;ENST00000415288;ENST00000550070;ENST00000553131;ENST00000549832	ERBB3	4.35825e-06	21.9	0.68071	0.3765	0.296	0.31587	0.659365	0.474092	0.41446	0.434927	0.882533	0.702039	0.441514	0.30892	0.154385	0.571271
5	178541176	G	C	ENST00000251582	ADAMTS2	0.992213	0.673	0.16132	0.30391	0.056	0.390243	0.113338	0.0421459	0.234037	0.222113	0.663872	0.170629	0.226227	0.0171058	0.135763	0.539268
5	180651498	C	T	ENST00000351937;ENST00000315073;ENST00000617715	TRIM41	0.965389	15.41	0.45998	0.36754	0.008	0.437007	0.00392236	0.232461	0.297743	0.250588	0.376791	0.412968	0.46199	0.336978	0.085245	0.4299
6	4021699	G	C	ENST00000337659	PRPF4B	1	14.66	0.39956	0.61968	0.105	0.316141	0.233887	0.216517	0.560542	0.172752	0.401209	0.362926	0.520483	0.418393	0.23601	0.680952
17	68128892	C	G	ENST00000283936;ENST00000392671;ENST00000615244;ENST00000589377;ENST00000586462;ENST00000585558;ENST00000392670	KCNJ16	5.41975e-06	25.5	0.97078	0.89279	0.789	0.480528	0.939955	0.760262	0.911205	0.58187	0.885263	0.973751	0.499088	0.388298	0.177416	0.606621
6	44195053	G	A	ENST00000393844;ENST00000427851;ENST00000371755;ENST00000371740;ENST00000371731;ENST00000393841;ENST00000371724;ENST00000371713;ENST00000371708	SLC29A1	0.964282	29.8	0.48944	0.8046	0.184	-1	0.388937	0.91424	0.759164	0	0.565054	0.439173			0.307135	0.750621
6	46847630	T	C	ENST00000283296;ENST00000265417	GPR116	0.990815	0.002	0.32138	0.29387	0.051	0.185589	0.0999778	0.00958267	0.224232	0.0864402	0.0430775	0.299908	0.3564	0.189398	0.013116	0.134424
6	71235800	C	A	ENST00000418814;ENST00000505769;ENST00000457062;ENST00000361499;ENST00000370479;ENST00000505868	FAM135A	0.787126	0.002	0.3992	0.22882	0.015	0.209011	0.0132284	0.00958267	0.162127	0.10106	0.432163	0.362629	0.253234	0.0413858	0.000353	0.0104868
2	27455452	C	G	ENST00000264705;ENST00000403525	CAD	1	5.727	0.8487	0.45939	0.551	0.919374	0.784709	0.0807445	0.392449	0.520035	0.610921	0.826248	0.517846	0.414652	0.03949	0.278212
6	79650735	C	G	ENST00000275034	PHIP	1	23.7	0.0495	0.34013	0.104	0.80059	0.23166	0.526713	0.270031	0.460256	0.289027	0.0600278	0.576835	0.498218	0.446876	0.84911
6	79707311	G	C	ENST00000275034	PHIP	1	23.4	0.18652	0.44227	0.195	1.61704	0.408052	0.492301	0.37462	0.781302	0.410381	0.192008	0.471415	0.349918	0.611556	0.926739
6	90642246	T	C	ENST00000257749;ENST00000537989;ENST00000343122	BACH2	0.87404	0.001	0.3414	0.05175	0.032	0.500603	0.0500549	0.00530717	0.0200302	0.28958	0.225034	0.315928	0.437437	0.303341	0.11718	0.503485
6	99729065	T	C	ENST00000389677;ENST00000538471	FAXC	0.872413	11	0.05027	0.02004	0.032	0.468827	0.0500549	0.142055	0.00564342	0.270564	0.0675243	0.060887	0.5341	0.437696	0.013628	0.138034
4	72634055	C	A	ENST00000273951;ENST00000504199;ENST00000513476;ENST00000506245	GC	5.7752e-06	27.3	0.87851	0.78515	0.754	0.404772	0.927305	0.85676	0.810982	0.51965	0.910899	0.888603	0.626829	0.568756	0.212349	0.653198
6	143074392	C	A	ENST00000367604;ENST00000367603;ENST00000012134	HIVEP2	1	24.8	0.31877	0.5052	0.243	0.726155	0.485284	0.635387	0.440309	0.420419	0.151263	0.297842	0.475871	0.356072	0.430169	0.839263
6	143095089	C	T	ENST00000367604;ENST00000367603;ENST00000012134	HIVEP2	1	13.43	0.40701	0.07	0.073	0.198662	0.157669	0.190069	0.0310805	0.0944378	0.0675243	0.369006	0.520649	0.418628	0.187169	0.620398
6	147635051	A	C	ENST00000367481;ENST00000321680;ENST00000367480	STXBP5	0.999992	23.6	0.57281	0.56979	0.175	0.790808	0.372914	0.515481	0.508022	0.455227	0.0823151	0.525184	0.602977	0.535082	0.421001	0.833678
6	149730745	C	G	ENST00000367456;ENST00000538427	TAB2	0.999758	14.11	0.44412	0.18849	0.078	0.336841	0.170247	0.204696	0.125434	0.186373	0.629499	0.399684	0.430443	0.293747	0.059712	0.354754
6	158349644	G	A	ENST00000392185;ENST00000611124	SNX9	0.578575	23.2	0.48203	0.59338	0.3	1.26503	0.563666	0.46815	0.532847	0.667307	0.493031	0.432104	0.425795	0.287376	0.472803	0.863585
6	158882631	T	C	ENST00000367097;ENST00000367094	TULP4	0.999937	29.7	0.6344	0.79495	0.795	1.0944	0.920979	0.910916	0.748517	0.600092	0.607202	0.591044	0.839024	0.880118	0.716128	0.961268
7	5415778	C	G	ENST00000399537;ENST00000430969;ENST00000413081	TNRC18	0.999974	24.5	0.12894	0.70248	0.258	0.328806	0.507344	0.608398	0.648368	0.181147	0.0934898	0.141831	0.692159	0.661752	0.157994	0.577093
6	25770442	T	C	ENST00000377905;ENST00000439485	SLC17A4	6.33423e-06	26.3	0.84668	0.45019	0.49	0.476603	0.804718	0.807749	0.486881	0.578876	0.793675	0.858997	0.357775	0.191404	0.211599	0.652266
22	35719088	T	G	ENST00000608749;ENST00000447733;ENST00000608674;ENST00000456128;ENST00000449058;ENST00000411850;ENST00000425375;ENST00000382034;ENST00000443206	TOM1	6.77747e-06	27.6	0.59388	0.69342	0.752	1.12787	0.926568	0.869462	0.723227	0.881954	0.792958	0.618974	0.58432	0.508772	0.503876	0.879729
4	106861253	G	A	ENST00000379987;ENST00000453617;ENST00000427316;ENST00000514622;ENST00000305572;ENST00000506666;ENST00000503451	NPNT	7.28478e-06	26.1	0.94739	0.85419	0.817	0.361456	0.949549	0.796604	0.875808	0.479646	0.720871	0.952228	0.672238	0.633238	0.174547	0.602447
7	26709804	T	C	ENST00000345317	SKAP2	0.909797	17.57	0.35975	0.26326	0.161	0.294203	0.347231	0.277098	0.194614	0.15748	0.552921	0.330741	0.583613	0.507778	0.182016	0.613206
12	110240822	G	A	ENST00000418703;ENST00000261740;ENST00000544971;ENST00000537083;ENST00000541794;ENST00000536838	TRPV4	7.31947e-06	23.3	0.72192	0.6116	0.291	0.351849	0.654043	0.573067	0.644058	0.47085	0.92887	0.741084	0.539619	0.445533	0.318378	0.760144
7	72858408	G	C	ENST00000339594;ENST00000404251	BAZ1B	1	6.535	0.16103	0.37303	0.053	0.208173	0.10531	0.0872258	0.303306	0.100614	0.277153	0.170371	0.325655	0.143415	0.114133	0.49717
9	33001598	C	A	ENST00000379825;ENST00000397172;ENST00000379819;ENST00000476858;ENST00000379813;ENST00000379812;ENST00000473221	APTX	7.72907e-06	10.18	0.71581	0.47317	0.122	-1	0.389842	0.227627	0.509327	0	0.854422	0.735295	0.387933	0.234704	0.008328	0.0979545
7	82546065	A	G	ENST00000333891;ENST00000423517;ENST00000437081	PCLO	1	13.19	0.26469	0.19234	0.1	0.0408442	0.222631	0.184943	0.128885	0.0106196	0.0430775	0.255134	0.403489	0.256518	0.020835	0.184342
5	170222237	G	A	ENST00000521481;ENST00000521009;ENST00000522868;ENST00000518525;ENST00000265294;ENST00000519385;ENST00000519598	GABRP	9.63031e-06	21.8	0.81521	0.6671	0.604	0.141847	0.864064	0.471273	0.697844	0.218866	0.882014	0.829389	0.615801	0.55317	0.067451	0.379571
6	30128526	C	T	ENST00000449742;ENST00000376704	TRIM10	9.94954e-06	28.1	0.80459	0.85945	0.374	0.507625	0.729143	0.888766	0.880669	0.601785	0.949646	0.81936	0.456782	0.329821	0.016196	0.155433
2	128412061	C	A	ENST00000324938;ENST00000409455;ENST00000355119;ENST00000409808;ENST00000410011;ENST00000545738	LIMS2	1.1399e-05	32	0.98581	0.94048	0.859	0.659176	0.963357	0.973955	0.953128	0.704462	0.942787	0.987489	0.453139	0.324839	0.202827	0.641217
17	27291150	C	T	ENST00000360295;ENST00000540632;ENST00000317338;ENST00000335960;ENST00000442608	SEZ6	1.39341e-05	32	0.96118	0.96378	0.955	1.24616	0.993824	0.973955	0.972219	0.905099	0.874505	0.96501	0.796291	0.81497	0.595151	0.920373
7	129367133	G	T	ENST00000393232;ENST00000223190;ENST00000311967;ENST00000393230;ENST00000353868	NRF1	0.99697	34	0.73205	0.23252	0.576	2.58427	0.801071	0.99649	0.165576	0.960005	0.174091	0.697817	0.877342	0.936369	0.7353	0.966485
17	21319049	C	A	ENST00000583088;ENST00000331718	KCNJ12	1.42518e-05	29.8	0.97194	0.92814	0.87	0.388484	0.966907	0.939672	0.942601	0.50563	0.757112	0.97482	0.866709	0.921383	0.584271	0.915997
7	138602458	G	C	ENST00000440172;ENST00000422774	KIAA1549	0.998646	1.287	0.20051	0.31994	0.007	0.134947	0.00301663	0.0489741	0.249896	0.0559145	0.0823151	0.203584	0.249283	0.0371279	0.018978	0.173121
7	140301774	C	T	ENST00000275884;ENST00000537639;ENST00000496613;ENST00000492720;ENST00000491728	DENND2A	0.972231	4.186	0.42753	0.24988	0.194	0.188934	0.406338	0.0698312	0.181871	0.0884369	0.235248	0.385874	0.377305	0.219611	0.033647	0.251864
17	80696368	C	T	ENST00000300784	FN3K	1.6431e-05	34	0.69994	0.66611	0.314	0.756785	0.677478	0.997518	0.69688	0.756636	0.876088	0.720241	0.793512	0.810771	0.100585	0.467476
3	49053721	C	T	ENST00000441576;ENST00000341949;ENST00000440857;ENST00000313778	DALRD3	1.84814e-05	29.8	0.71263	0.85731	0.733	0.719928	0.919384	0.939672	0.878691	0.738279	0.915929	0.732292	0.743712	0.736517	0.228747	0.672717
12	123782548	G	A	ENST00000267176;ENST00000420886;ENST00000602398	SBNO1	1	26.4	0.93543	0.88684	0.842	1.05102	0.941734	0.753919	0.852038	0.580999	0.619109	0.92495	0.856226	0.906025	0.719755	0.962273
7	150817102	G	C	ENST00000463381;ENST00000473312;ENST00000397238;ENST00000622464;ENST00000335367;ENST00000468796	AGAP3	0.99138	23.4	0.37988	0.53948	0.093	0.920855	0.206489	0.492301	0.476209	0.520635	0.515165	0.347022	0.747941	0.742729	0.221129	0.663805
2	11484147	G	A	ENST00000315872	ROCK2	1	27.6	0.83487	0.95858	0.328	1.94467	0.596891	0.822768	0.941171	0.862183	0.603966	0.810847	0.872749	0.929991	0.453975	0.853173
8	12598474	T	A	ENST00000398246	LONRF1	0.919752	24.6	0.04346	0.368	0.085	0.00377108	0.187435	0.617617	0.298213	0.000541007	0.269682	0.0531013	0.478815	0.360131	0.262054	0.708618
18	72238475	G	A	ENST00000358821;ENST00000582365	CNDP1	1.90969e-05	33	0.84251	0.70136	0.682	0.687278	0.898907	0.987631	0.730877	0.72052	0.884562	0.85509	0.616454	0.5541	0.263951	0.710521
14	30107994	G	T	ENST00000616995;ENST00000331968;ENST00000415220	PRKD1	2.12624e-05	24.1	0.96199	0.9463	0.934	1.12056	0.987653	0.653752	0.958003	0.880295	0.97678	0.965757	0.799398	0.819673	0.487444	0.871347
8	20110844	C	G	ENST00000381569;ENST00000522290;ENST00000265801	LZTS1	0.525971	14.6	0.10303	0.22609	0.048	0.368996	0.0919541	0.215231	0.159593	0.207735	0.386522	0.117156	0.368761	0.207386	0.021207	0.186548
8	22079321	G	A	ENST00000321613;ENST00000454243;ENST00000523252	PHYHIP	0.873269	24.6	0.23016	0.28657	0.111	1.98726	0.247077	0.617617	0.217126	0.869981	0.110392	0.227641	0.671643	0.632391	0.792327	0.979861
8	25702152	C	A	ENST00000520164;ENST00000408929	EBF2	0.971966	17.98	0.11396	0.48957	0.17	0.581902	0.363825	0.285469	0.423964	0.338242	0.631676	0.127787	0.755538	0.753918	0.222594	0.665539
8	21973941	C	T	ENST00000381418;ENST00000312841	HR	2.12735e-05	27.4	0.88714	-1	0.691	0.685802	0.902661	0.861095	0	0.719783	0.910281	0.896556	0.689003	0.65723	0.451963	0.852034
8	41794813	T	C	ENST00000265713;ENST00000406337;ENST00000418721;ENST00000396930	KAT6A	1	14.85	0.24288	0.32738	0.094	0.319986	0.208829	0.220591	0.25731	0.175197	0.330667	0.237812	0.542624	0.449807	0.146136	0.557534
7	150703581	A	G	ENST00000297494;ENST00000461406	NOS3	2.21161e-05	19.11	0.34258	0.48929	0.083	0.405944	0.2892	0.415696	0.52504	0.520843	0.717384	0.356697	0.558721	0.472632	0.048412	0.314451
5	1036406	C	T	ENST00000296849;ENST00000274150	NKD2	2.35584e-05	26.4	0.70064	0.65729	0.221	0.296239	0.5665	0.813135	0.688359	0.413795	0.706026	0.72091	0.64502	0.594538	0.076277	0.405596
11	2591912	G	A	ENST00000496887;ENST00000155840;ENST00000335475	KCNQ1	2.45299e-05	32	0.98885	0.9865	0.868	1.14108	0.966261	0.973955	0.989645	0.885086	0.96579	0.990264	0.635597	0.581176	0.530441	0.892524
8	61768660	G	A	ENST00000423902	CHD7	1	27	0.5453	0.75032	0.191	0.509804	0.401165	0.79022	0.699816	0.295113	0.604009	0.49633	0.427152	0.289235	0.313096	0.755723
1	25890157	G	C	ENST00000374338	LDLRAP1	2.90077e-05	20.1	0.56172	0.39243	0.084	0.263737	0.292166	0.433937	0.430193	0.378099	0.785068	0.587863	0.422986	0.283509	0.038855	0.275462
8	81431113	C	G	ENST00000379091;ENST00000430430;ENST00000455036;ENST00000426744;ENST00000610895	ZBTB10	0.881586	29.7	0.31215	0.40476	0.254	1.77136	0.501587	0.910916	0.335793	0.823128	0.117191	0.292573	0.842048	0.884706	0.748455	0.969852
7	27283022	G	C	ENST00000496902	EVX1	2.93029e-05	26.8	0.94453	0.88185	0.564	1.59568	0.84435	0.833597	0.901257	0.948633	0.980335	0.949573	0.793302	0.810453	0.074409	0.400285
8	102731833	G	A	ENST00000220931;ENST00000521599;ENST00000519508;ENST00000522951;ENST00000522448;ENST00000520690;ENST00000518727;ENST00000520425;ENST00000518166;ENST00000522252;ENST00000517822;ENST00000524209;ENST00000517531;ENST00000521964;ENST00000519098;ENST00000523923;ENST00000520346;ENST00000518661;ENST00000522206;ENST00000524137;ENST00000522078;ENST00000395923;ENST00000311028	NCALD	0.817423	25.2	0.17755	0.56723	0.44	0.946334	0.703623	0.668661	0.505318	0.532736	0.305927	0.184481	0.927504	0.988477	0.52553	0.890227
8	103289257	C	A	ENST00000520539;ENST00000220959;ENST00000521922	UBR5	1	24.2	0.59107	0.45637	0.205	0.99662	0.424989	0.579501	0.389304	0.556103	0.274431	0.544609	0.873589	0.931171	0.430523	0.839476
8	116426445	C	T	ENST00000395715;ENST00000220888;ENST00000519076;ENST00000520276	TRPS1	0.990109	25.9	0.62242	0.42706	0.186	1.1633	0.392452	0.720626	0.358826	0.628715	0.193917	0.578211	0.893981	0.957711	0.182327	0.613646
8	124265851	T	C	ENST00000395571;ENST00000522655;ENST00000297857	ZHX1	0.821483	25.6	0.54966	0.63617	0.35	1.11417	0.620832	0.699202	0.577923	0.60845	0.488948	0.500856	0.688885	0.657059	0.191219	0.625918
8	133849987	G	A	ENST00000395386;ENST00000395390;ENST00000622263;ENST00000220847	PHF20L1	0.999912	24.3	0.5033	0.35231	0.133	0.361684	0.293089	0.589352	0.282296	0.203046	0.266724	0.453038	0.663402	0.620657	0.235829	0.680751
8	139163578	A	G	ENST00000395297	FAM135B	0.999999	16.54	0.03259	0.2845	0.079	0.104348	0.172744	0.255998	0.215113	0.0393078	0.0675243	0.0403672	0.62335	0.563834	0.165125	0.588283
20	2640372	G	A	ENST00000474315;ENST00000380851;ENST00000380843;ENST00000613370	IDH3B	3.06237e-05	25.1	0.83785	0.86255	0.454	0.698405	0.783569	0.733406	0.883536	0.726529	0.789595	0.850719	0.812171	0.839113	0.448178	0.849858
9	126137555	G	A	ENST00000373631	CRB2	3.46015e-05	22.8	0.65798	0.58632	0.173	0.062876	0.490334	0.518183	0.619507	0.10079	0.780251	0.680449	0.259609	0.0487079	0.004402	0.0628427
9	35717729	G	C	ENST00000314888	TLN1	1	23.1	0.70423	0.58019	0.348	0.606629	0.618717	0.455781	0.518952	0.352393	0.611466	0.667176	0.808371	0.833323	0.422995	0.834907
9	72338504	T	C	ENST00000377200;ENST00000340434	PTAR1	0.731558	8.711	0.04743	0.22333	0.05	0.315773	0.0972838	0.10938	0.157032	0.172545	0.102599	0.0576668	0.555327	0.467815	0.012226	0.128042
9	74862322	G	T	ENST00000545168;ENST00000238018;ENST00000376986;ENST00000358399;ENST00000436438	GDA	0.998845	11.33	0.36828	0.37258	0.065	0.388394	0.137092	0.14785	0.302845	0.221005	0.161927	0.33765	0.44959	0.319983	0.112352	0.493429
9	131398707	C	T	ENST00000372715;ENST00000451652	WDR34	3.6986e-05	29.4	0.70776	0.62282	0.658	0.447768	0.888666	0.929499	0.65495	0.555631	0.802625	0.727704	0.691679	0.661069	0.045946	0.30486
9	114246999	C	A	ENST00000259335	KIAA0368	1	0.084	0.45998	0.35001	0.028	0.00512549	0.0403221	0.0277108	0.279971	0.000709784	0.17953	0.412968	0.281648	0.0776226	0.004127	0.0601044
9	119413997	G	A	ENST00000313400;ENST00000288520;ENST00000341734;ENST00000373986;ENST00000361209;ENST00000361477;ENST00000358637	ASTN2	0.989172	23.3	0.02289	0.29407	0.132	0.232131	0.291069	0.480339	0.22443	0.115786	0.0430775	0.0286172	0.815819	0.844705	0.191754	0.626643
7	92116799	C	T	ENST00000438045;ENST00000248633;ENST00000428214	PEX1	3.96976e-05	27	0.94243	0.72482	0.577	0.218252	0.850889	0.843184	0.753437	0.323255	0.926036	0.947621	0.3527	0.183964	0.118565	0.506308
4	124322748	T	C	ENST00000505319;ENST00000610581;ENST00000339241;ENST00000507703;ENST00000622283;ENST00000394339;ENST00000508849	SPRY1	4.12727e-05	25	0.72013	0.88514	0.385	-1	0.737434	0.726311	0.904253	0	0.811517	0.739388			0.11944	0.508068
1	11586891	C	T	ENST00000294484	PTCHD2	4.16505e-05	33	0.89748	0.94042	0.632	0.885138	0.877085	0.987631	0.953078	0.811417	0.856987	0.906062	0.564869	0.481325	0.165434	0.588765
2	109399184	C	T	ENST00000283195	RANBP2	1	27.8	0.80045	0.57873	0.307	1.13949	0.572296	0.832833	0.517412	0.619021	0.675342	0.772833	0.378205	0.22089	0.584036	0.915901
5	140803025	T	C	ENST00000622044;ENST00000398587	PCDHGA11	4.54528e-05	12.8	0.60567	0.35328	0.221	0.56471	0.5665	0.284249	0.391427	0.643111	0.704056	0.63032			0.013711	0.138614
1	158613134	G	A	ENST00000368147;ENST00000614909	SPTA1	5.85299e-05	34	0.62396	0.87107	0.36	0.225444	0.718124	0.997518	0.891375	0.332031	0.819376	0.647882	0.412302	0.268757	0.237331	0.682408
19	52131278	C	T	ENST00000570106;ENST00000534261;ENST00000599649;ENST00000429354	SIGLEC5	7.61334e-05	23.7	0.91771	0.96318	0.652	0.474755	0.886046	0.615492	0.97174	0.577487	0.965387	0.924741	0.502379	0.392905	0.280368	0.726479
19	48967567	A	C	ENST00000342291;ENST00000391884	KCNJ14	8.51179e-05	25.7	0.99022	0.92965	0.922	2.35052	0.983833	0.772879	0.943904	0.98754	0.927659	0.991503	0.732293	0.719809	0.110216	0.488886
1	168698286	G	A	ENST00000367817	DPT	9.1051e-05	34	0.61071	0.62066	0.284	0.509059	0.646437	0.997518	0.652854	0.602846	0.893096	0.635171	0.6573	0.611959	0.194848	0.630797
16	72992332	G	C	ENST00000268489	ZFHX3	1	23.1	0.79755	0.64415	0.424	0.473087	0.690396	0.455781	0.58634	0.273321	0.0823151	0.769655	0.724868	0.709001	0.218573	0.660767
9	3937120	C	T	ENST00000324333;ENST00000381971	GLIS3	0.000100597	34	0.44785	0.69796	0.476	0.215913	0.796672	0.997518	0.727601	0.320315	0.850037	0.47235	0.913931	0.97841	0.395891	0.817644
1	19441940	C	T	ENST00000375254;ENST00000375218	UBR4	1	33	0.8067	0.85594	0.707	1.99289	0.877379	0.981778	0.816515	0.871022	0.430468	0.779707	0.96113	0.999219	0.782119	0.977702
6	55739243	G	A	ENST00000370830	BMP5	0.000107433	16.56	0.62063	0.40085	0.227	0.261762	0.575068	0.36646	0.438486	0.375676	0.827645	0.644679	0.538593	0.44408	0.196547	0.633053
17	6330260	C	T	ENST00000381129;ENST00000250087;ENST00000574506;ENST00000575265;ENST00000621374;ENST00000570466;ENST00000576776;ENST00000576307;ENST00000571740;ENST00000574913	AIPL1	0.000113411	22.1	0.78477	0.56819	0.324	0.235945	0.686965	0.480332	0.601891	0.344736	0.868341	0.800583	0.327745	0.146599	0.058193	0.349638
1	1847125	A	T	ENST00000307786	CALML6	0.000127437	15.62	0.50132	0.85709	0.236	0.046292	0.587503	0.347343	0.878492	0.0733873	0.758867	0.528594	0.283858	0.0807641	0.035011	0.258222
1	150771720	C	T	ENST00000271651	CTSK	0.000135211	22.7	0.56848	0.51846	0.156	0.364621	0.459557	0.509803	0.553465	0.4828	0.916809	0.594433	0.40467	0.258164	0.045893	0.304652
7	73245995	G	A	ENST00000435050;ENST00000431918;ENST00000340958	CLDN4	0.000137158	17.06	0.84345	0.6058	0.252	0.549154	0.608515	0.376303	0.63843	0.632442	0.92391	0.855962	0.452685	0.324217	0.063944	0.368571
1	45480508	G	A	ENST00000246337	UROD	0.00014221	27.3	0.95106	-1	0.807	1.32544	0.946176	0.85676	0	0.917873	0.973976	0.955649	0.474045	0.353545	0.230512	0.674743
14	21936606	C	T	ENST00000397762;ENST00000622293	RAB2B	0.000147822	34	0.80891	0.87775	0.594	1.54215	0.859265	0.997518	0.897511	0.943723	0.968936	0.823448	0.68057	0.64514	0.265675	0.712239
X	75650157	G	A	ENST00000361470	MAGEE1	0.699601	17.26	0.27034	0.27203	0.077	0.817113	0.167736	0.270759	0.203038	0.468725	0.0430775	0.259587	0.754324	0.75212	0.306132	0.749759
9	78784741	A	C	ENST00000545128;ENST00000376767;ENST00000376752;ENST00000424854	PCSK5	0.000207779	24.1	0.73282	0.48711	0.387	2.00491	0.738913	0.653752	0.522918	0.975175	0.719167	0.751351	0.740919	0.732429	0.321754	0.762935
2	234602360	T	A	ENST00000305139	UGT1A6	0.00021788	25	0.87626	0.67176	0.425	0.581223	0.765279	0.726311	0.70234	0.654514	0.89864	0.886515			0.119777	0.508751
3	27333034	G	C	ENST00000429845;ENST00000341435	NEK10	0.000236569	28.4	0.82538	0.63688	0.674	0.608241	0.895532	0.899314	0.668587	0.671778	0.953011	0.838967	0.733605	0.721719	0.160304	0.580757
X	99922274	T	C	ENST00000373004	SRPX2	0.962529	26.2	0.01741	0.90818	0.192	0.680174	0.402896	0.740957	0.877232	0.395178	0.33994	0.0218131	0.680493	0.645027	0.216765	0.658593
10	92678622	C	G	ENST00000371697	ANKRD1	0.000250276	25.1	0.25837	0.37394	0.125	0.439248	0.396556	0.733406	0.411914	0.548168	0.70887	0.263049	0.420101	0.279524	0.075379	0.403047
11	62384647	G	A	ENST00000265471;ENST00000531383;ENST00000534026;ENST00000534715	B3GAT3	0.000286975	23.9	0.57254	0.63622	0.138	0.315621	0.424253	0.635136	0.667949	0.434664	0.79357	0.598381	0.671982	0.632874	0.257249	0.703715
3	142408512	T	G	ENST00000457734;ENST00000476044;ENST00000337777;ENST00000497002	PLS1	0.000310388	26.7	0.98885	0.93289	0.898	0.950893	0.975999	0.828652	0.946683	0.834638	0.994098	0.990264	0.730796	0.717625	0.411471	0.82772
7	98582615	A	G	ENST00000359863;ENST00000355540;ENST00000628380;ENST00000446306	TRRAP	1	24.1	0.76055	0.65572	0.597	1.44494	0.814358	0.569382	0.598588	0.729814	0.6449	0.729111	0.909166	0.974064	0.619045	0.929561
19	17608068	T	A	ENST00000252595;ENST00000598424	SLC27A1	0.000340154	25.4	0.73385	0.8431	0.46	1.32411	0.787206	0.753766	0.865487	0.917594	0.781526	0.752333	0.67661	0.639483	0.078504	0.411805
X	135593381	G	A	ENST00000535601;ENST00000218364	HTATSF1	0.973207	22.2	0.38425	0.11179	0.116	0.644818	0.257861	0.38336	0.0611192	0.375519	0.250512	0.350546	0.240463	0.0284824	0.356103	0.789771
X	100125764	C	T	ENST00000372966;ENST00000372960;ENST00000372964;ENST00000217885	NOX1	0.000386452	9.719	0.64583	0.47868	0.134	0.0250325	0.415932	0.219034	0.5147	0.0383857	0.933376	0.668864	0.36045	0.195323	0.004194	0.060778
9	5534796	G	A	ENST00000397747	PDCD1LG2	0.000429826	25.3	0.10256	0.2034	0.167	0.149574	0.479745	0.747123	0.238609	0.230023	0.708084	0.0949835	0.408191	0.263052	0.084719	0.428523
19	52090810	A	G	ENST00000262259	ZNF175	0.000451569	24.9	0.93609	0.6113	0.822	0.623705	0.951228	0.719045	0.643761	0.682056	0.973998	0.941739	0.779538	0.789681	0.304731	0.748541
X	153941554	T	A	ENST00000369575;ENST00000369568;ENST00000424127	GAB3	0.990602	27	0.42114	0.60406	0.104	1.00227	0.23166	0.79022	0.544075	0.558629	0.336424	0.380593	0.385463	0.231191	0.185244	0.617726
3	139258325	A	G	ENST00000232219;ENST00000619087;ENST00000483943;ENST00000617459;ENST00000492918	RBP1	0.000490535	34	0.65698	0.84537	0.77	1.42512	0.933164	0.997518	0.867604	0.931529	0.717604	0.679504	0.729619	0.715909	0.357126	0.790524
18	12310953	G	A	ENST00000590693;ENST00000317702;ENST00000591909;ENST00000586653;ENST00000592683;ENST00000590967;ENST00000591208	TUBB6	0.000511267	32	0.93823	0.88575	0.719	1.87891	0.913944	0.973955	0.904807	0.96909	0.866491	0.943714	0.900874	0.965574	0.593394	0.919672
1	110754382	C	G	ENST00000369787;ENST00000413138;ENST00000438661	KCNC4	0.000534225	18.78	0.26312	0.94038	0.24	1.18625	0.592896	0.409369	0.953044	0.894153	0.953281	0.268328	0.81497	0.843396	0.085813	0.431373
3	49459565	G	A	ENST00000395338;ENST00000458307;ENST00000273588	AMT	0.000569475	26.4	0.88985	0.92641	0.733	0.743297	0.919384	0.813135	0.94111	0.750193	0.907124	0.899049	0.532341	0.435202	0.452856	0.85254
1	1425984	C	G	ENST00000308647	ATAD3B	1.92301e-13	24.1	0.45931	0.74046	0.309	0.188441	0.672588	0.653752	0.768412	0.284035	0.594283	0.484812	0.594852	0.523614	0.012608	0.130802
2	20974631	A	G	ENST00000619656;ENST00000541941;ENST00000440866;ENST00000435420;ENST00000403006;ENST00000381090;ENST00000237822;ENST00000626491;ENST00000432947;ENST00000412261;ENST00000402479	C2orf43	0.000647485	27.9	0.87481	0.76231	0.685	0.56446	0.900163	0.881315	0.789286	0.642969	0.935913	0.885171			0.164374	0.587122
1	3389648	C	G	ENST00000378378;ENST00000378373;ENST00000378371;ENST00000445297;ENST00000418137	ARHGEF16	9.36505e-08	14.81	0.38603	0.80853	0.274	0.372822	0.635166	0.33005	0.833059	0.49061	0.117507	0.404651	0.600407	0.531454	0.023341	0.198839
1	3412489	C	T	ENST00000294599;ENST00000356575	MEGF6	4.42421e-15	25.2	0.95712	0.85808	0.76	0.682639	0.929534	0.740332	0.879405	0.717976	0.567462	0.961277	0.782936	0.794792	0.207031	0.646563
1	3782405	G	T	ENST00000338895;ENST00000378209	DFFB	5.08618e-05	0.554	0.14746	0.31156	0.037	0.211484	0.123474	0.0874648	0.349685	0.314602	0.605153	0.141586	0.26824	0.0594332	0.044641	0.299658
1	7887568	T	C	ENST00000613533;ENST00000614998;ENST00000377532;ENST00000361923	PER3	2.19068e-10	25.4	0.00614	0.48202	0.289	0.529928	0.651886	0.753766	0.517965	0.618869	0.396646	0.00524714	0.414801	0.272217	0.054908	0.33826
1	7895891	A	C	ENST00000613533;ENST00000614998;ENST00000377532;ENST00000361923	PER3	2.19068e-10	24.3	0.11396	0.07031	0.106	0.447636	0.351982	0.671392	0.0916353	0.555449	0.409263	0.106546	0.215241	0.0106017	0.003425	0.0528454
1	8075383	G	T	ENST00000377482;ENST00000467067	ERRFI1	0.0465516	18.85	0.05743	0.28491	0.097	0.253629	0.328707	0.410717	0.322727	0.366364	0.6768	0.0512242	0.174354	0.000535267	0.22046	0.663018
3	169487242	C	A	ENST00000330368	ACTRT3	0.000670124	29.6	0.99491	0.88846	0.933	0.993926	0.987341	0.934714	0.907277	0.847518	0.854998	0.995701	0.65844	0.61358	0.169794	0.595395
1	15755186	C	T	ENST00000375980	EFHD2	0.378996	34	0.70057	0.53708	0.299	1.51372	0.662483	0.997518	0.571617	0.941104	0.645207	0.720845	0.565363	0.482024	0.202515	0.640813
10	73047432	C	T	ENST00000335350;ENST00000373192	UNC5B	0.000746121	34	0.90125	0.87401	0.674	0.657578	0.895532	0.997518	0.894079	0.703583	0.873833	0.909534	0.79882	0.818797	0.165716	0.589197
1	17982581	G	A	ENST00000361221;ENST00000375415;ENST00000375408	ARHGEF10L	0.0383063	34	0.85689	0.88633	0.712	1.07338	0.911173	0.997518	0.905338	0.869561	0.637886	0.868544	0.782486	0.794116	0.585866	0.916643
1	19612791	G	A	ENST00000361640	AKR7A3	6.13892e-10	23.5	0.14606	0.11432	0.07	0.208579	0.248294	0.594804	0.142294	0.310622	0.357929	0.140096	0.587496	0.513244	0.039972	0.280281
18	29116237	T	A	ENST00000261590	DSG2	0.000747067	25.8	0.85044	0.89654	0.611	0.429706	0.867377	0.778995	0.914598	0.540463	0.936826	0.862521	0.454915	0.327271	0.242625	0.688229
1	22165435	C	T	ENST00000374695	HSPG2	6.94654e-06	7.448	0.2863	0.16833	0.057	0.196631	0.202773	0.181092	0.201386	0.294602	0.423241	0.294177	0.320451	0.135514	0.016042	0.154418
1	23689667	T	C	ENST00000314011;ENST00000374608	ZNF436	0.304488	7.282	0.39974	0.11401	0.082	0.306489	0.2862	0.178676	0.141941	0.424512	0.446716	0.419765	0.358638	0.192672	0.055242	0.339441
1	78268964	G	A	ENST00000370791;ENST00000443751	FAM73A	0.000750459	23.9	0.20051	0.26834	0.189	0.55434	0.51734	0.635136	0.305857	0.636119	0.778216	0.199011	0.710607	0.688317	0.065422	0.373257
17	73758928	T	C	ENST00000225614;ENST00000588479	GALK1	0.000940521	5.771	0.64049	0.53911	0.183	0.226836	0.507431	0.158865	0.573591	0.333737	0.78829	0.663751	0.299676	0.104024	0.002867	0.046703
5	5303439	C	T	ENST00000274181	ADAMTS16	0.0010865	29.6	0.9279	0.9164	0.72	0.801816	0.914338	0.934714	0.932347	0.777886	0.948291	0.934162	0.567487	0.485025	0.270497	0.716984
22	19076893	C	T	ENST00000545799;ENST00000263196;ENST00000615747	DGCR2	0.00109594	18.27	0.83284	0.86258	0.274	0.308403	0.635166	0.399589	0.883563	0.426791	0.929629	0.845995	0.401658	0.253967	0.090649	0.443667
1	26387768	G	C	ENST00000374272	TRIM63	4.71829e-12	25.2	0.62522	0.55261	0.37	0.696604	0.726048	0.740332	0.586746	0.725342	0.558774	0.649096	0.832049	0.869476	0.056732	0.344626
1	26509844	C	A	ENST00000361530;ENST00000374253	CNKSR1	3.79049e-16	20.6	0.03142	0.27525	0.083	0.310185	0.2892	0.443867	0.312903	0.428914	0.224532	0.0273575	0.297336	0.100532	0.215272	0.656777
1	26629314	T	C	ENST00000314675;ENST00000357089;ENST00000374221;ENST00000374222;ENST00000374217;ENST00000452980;ENST00000442942;ENST00000421827	UBXN11	1.2034e-10	9.809	0.3265	0.07763	0.052	0.181331	0.183971	0.220714	0.100307	0.274392	0.247872	0.338892	0.458091	0.331611	0.000408	0.011671
1	26650746	G	A	ENST00000527815;ENST00000308182	AIM1L	3.33461e-07	23.3	0.56687	0.41007	0.233	0.84813	0.583405	0.573067	0.44755	0.797495	0.603953	0.592873	0.685109	0.651648
1	21890596	G	A	ENST00000374840;ENST00000539907;ENST00000540617;ENST00000374832	ALPL	0.0011065	29.3	0.99374	0.95729	0.936	0.913627	0.988279	0.926797	0.967013	0.822041	0.985186	0.994669	0.711683	0.689868	0.345069	0.781428
1	27177676	G	C	ENST00000374142;ENST00000374141	ZDHHC18	0.00119785	24.7	0.71947	0.31902	0.369	1.54471	0.725269	0.703986	0.357184	0.944096	0.124217	0.738763	0.912948	0.977553	0.325079	0.76566
1	28075646	A	G	ENST00000373954;ENST00000530324;ENST00000010299	FAM76A	0.000561029	7.887	0.16695	0.11999	0.025	0.56496	0.0724558	0.187769	0.148618	0.643233	0.349648	0.162466	0.404109	0.257382	0.003018	0.0484009
1	27177655	G	T	ENST00000374142;ENST00000374141;ENST00000534643	ZDHHC18	0.00119785	33	0.78651	0.57087	0.527	1.98726	0.825077	0.987631	0.604498	0.974404	0.834789	0.802231	0.9308	0.990388	0.506697	0.881124
1	33361266	C	A	ENST00000373463	TMEM54	0.164454	23.5	0.26845	0.32612	0.134	0.790452	0.415932	0.594804	0.364302	0.772932	0.389904	0.274271	0.528732	0.430073	0.152794	0.568671
1	176809343	A	C	ENST00000367662	PAPPA2	0.00125005	28.7	0.95185	0.83196	0.846	0.714222	0.959132	0.909143	0.855071	0.735404	0.912604	0.956385	0.687039	0.654411	0.36027	0.792844
1	33954136	G	T	ENST00000361328;ENST00000373413	ZSCAN20	0.0719553	0.349	0.38346	0.18374	0.004	0.196269	0.00297175	0.0803097	0.217819	0.294008	0.259762	0.401814	0.2588	0.0477425	0.03954	0.278427
1	34666598	G	A	ENST00000373374;ENST00000488417	C1orf94	0.00437226	24.8	0.62294	0.58283	0.182	0.239458	0.505758	0.711614	0.616118	0.349117	0.438594	0.646904			0.065955	0.374927
5	159776717	C	T	ENST00000393975	C1QTNF2	0.00135854	25	0.97802	0.94536	0.935	0.0681249	0.987966	0.726311	0.957222	0.109511	0.97735	0.980367	0.842725	0.885726	0.186842	0.619941
9	37541630	G	A	ENST00000432825;ENST00000541607	FBXO10	0.00149253	31	0.84177	0.74414	0.559	1.0243	0.841796	0.956214	0.771937	0.856157	0.846667	0.854404	0.740495	0.731803	0.439962	0.845098
1	33613055	C	T	ENST00000291416;ENST00000543586	TRIM62	0.00161142	28.2	0.70872	0.61895	0.35	1.95683	0.709881	0.892366	0.651191	0.973055	0.889864	0.728609	0.833275	0.871352	0.053334	0.332677
1	43647520	A	T	ENST00000372492;ENST00000528956;ENST00000610710;ENST00000529956	CFAP57	8.58277e-09	27.1	0.16103	0.53088	0.536	0.605108	0.829856	0.847812	0.565576	0.669899	0.245661	0.156096	0.401349	0.253531	0.239724	0.685057
17	39658997	G	A	ENST00000246635;ENST00000336861;ENST00000587544	KRT13	0.00166754	26.1	0.85332	0.59327	0.533	0.486699	0.82827	0.796604	0.62625	0.586638	0.904451	0.865212	0.610304	0.545416	0.055605	0.34071
17	39659950	G	A	ENST00000246635;ENST00000336861;ENST00000587544;ENST00000590425	KRT13	0.00166754	33	0.96514	0.83411	0.483	0.494118	0.800724	0.987631	0.85709	0.591614	0.976343	0.968627	0.277061	0.0712246	0.194013	0.629689
8	82665470	A	C	ENST00000297265	CHMP4C	0.00183041	17.81	0.56047	0.50317	0.171	0.0514138	0.486828	0.390787	0.538576	0.0821114	0.782608	0.586651	0.476508	0.35695	0.029062	0.229442
8	14022181	C	A	ENST00000382080;ENST00000421524;ENST00000613692	SGCZ	0.00198582	25.6	0.90068	0.88531	0.718	0.0393854	0.913547	0.766638	0.904412	0.0621678	0.759869	0.909016	0.667148	0.626	0.175271	0.603502
1	48999956	T	G	ENST00000371839;ENST00000334103	AGBL4	3.5783e-06	18.11	0.14438	0.08881	0.015	0.153784	0.0324473	0.396527	0.11332	0.236218	0.0297737	0.138312	0.351853	0.182719	0.014791	0.146042
1	54418139	G	A	ENST00000371370;ENST00000371368;ENST00000319223;ENST00000444987	LRRC42	1.66639e-06	23.8	0.22591	0.54637	0.268	0.103065	0.628146	0.625437	0.580671	0.163328	0.4357	0.227004	0.743211	0.735783	0.023906	0.202015
1	55166072	G	A	ENST00000421030;ENST00000409996	MROH7	6.65108e-19	12	0.22983	0.13218	0.039	0.0782773	0.131832	0.265786	0.162119	0.125627	0.048228	0.231359	0.462318	0.337428	0.001976	0.0360208
6	158549146	G	A	ENST00000367104;ENST00000367101	SERAC1	0.00240098	24.9	0.31349	0.52664	0.189	0.344506	0.51734	0.719045	0.561435	0.463615	0.722256	0.32445	0.218645	0.0124066	0.04332	0.294296
1	67796372	T	A	ENST00000262345;ENST00000544434;ENST00000541374;ENST00000371000	IL12RB2	4.50999e-06	14.24	0.17571	0.2716	0.078	0.136042	0.273986	0.317446	0.309181	0.210679	0.571208	0.171937	0.351005	0.181465	0.082644	0.423048
1	74575088	T	C	ENST00000395089;ENST00000354431;ENST00000370909	LRRIQ3	3.22227e-15	6.07	0.45375	0.08443	0.019	0.00371298	0.0477192	0.162549	0.108244	0.0052816	0.0846916	0.478768	0.292465	0.0932695	0.001761	0.0332325
1	75679609	C	A	ENST00000370859;ENST00000370855	SLC44A5	0.0342287	16.69	0.44325	0.13867	0.054	0.287613	0.191598	0.369043	0.169253	0.403996	0.128392	0.467354	0.272218	0.0646549	0.048193	0.313606
12	53587555	T	C	ENST00000267082;ENST00000422257;ENST00000550743	ITGB7	0.00265424	24.7	0.5657	0.62924	0.153	0.908083	0.453886	0.703986	0.66118	0.820075	0.818384	0.59174	0.448429	0.318394	0.15099	0.565699
7	36194427	G	A	ENST00000242108;ENST00000534978	EEPD1	0.0026572	33	0.89833	0.80045	0.68	1.42165	0.898066	0.987631	0.825441	0.931117	0.883719	0.90685	0.607903	0.542026	0.458419	0.85567
7	36194666	C	T	ENST00000242108;ENST00000534978	EEPD1	0.0026572	29.8	0.59107	0.62767	0.316	1.29362	0.679418	0.939672	0.659661	0.913168	0.729664	0.616277	0.740199	0.731371	0.205686	0.644854
7	36327313	G	T	ENST00000242108;ENST00000534978	EEPD1	0.0026572	1.931	0.764	0.70406	0.195	0.379546	0.527016	0.113681	0.733478	0.497078	0.745313	0.780873	0.369487	0.208433	0.005712	0.0752913
2	128918839	A	C	ENST00000259253	UGGT1	0.00289726	20.9	0.02033	0.45175	0.3	0.0791938	0.663513	0.450077	0.488404	0.126988	0.73907	0.0175768	0.725482	0.709899	0.101175	0.468833
1	38095243	G	A	ENST00000612451;ENST00000356545;ENST00000401068	RSPO1	0.00291051	32	0.84664	0.87035	0.536	0.787424	0.829856	0.973955	0.890718	0.771441	0.956089	0.858964	0.713194	0.692054	0.21881	0.66105
1	100605988	A	G	ENST00000370141	TRMT13	2.92966e-05	0.252	0.34092	0.22709	0.024	0.211024	0.068251	0.0757754	0.263373	0.314052	0.274792	0.354867	0.302423	0.108142	0.001342	0.0274924
1	109656275	G	A	ENST00000369949	C1orf194	2.5003e-07	23	0.36998	0.05956	0.027	1.35917	0.0809393	0.538993	0.0787061	0.922557	0.0611885	0.386931			0.018085	0.167567
1	109737118	G	A	ENST00000369939;ENST00000457623;ENST00000529753	KIAA1324	2.14865e-08	10.67	0.46195	0.23447	0.052	0.182039	0.183971	0.237127	0.271023	0.275379	0.257787	0.487675	0.376106	0.217916	0.024247	0.203912
1	15833524	T	C	ENST00000546424;ENST00000333868;ENST00000375890;ENST00000447522;ENST00000440484	CASP9	0.00319396	25.8	0.56946	0.3955	0.294	0.606037	0.657259	0.778995	0.433216	0.670387	0.772976	0.595387	0.460305	0.334654	0.084434	0.42778
1	111957421	C	A	ENST00000369732	OVGP1	0.000935884	10.22	0.43389	0.0694	0.088	0.101077	0.303824	0.228393	0.0905487	0.160272	0.223147	0.457156	0.203918	0.00583816	0.001763	0.0332616
1	119927408	C	T	ENST00000622548;ENST00000361035;ENST00000325945	HAO2	4.47633e-08	24.9	0.11008	0.35328	0.126	0.0761441	0.398752	0.719045	0.391427	0.122204	0.44216	0.102589	0.416793	0.274977	0.095782	0.456193
7	127255107	G	A	ENST00000341640;ENST00000378740;ENST00000338516;ENST00000463946;ENST00000611453	PAX4	0.00337036	34	0.9819	0.88556	0.797	0.3737	0.942727	0.997518	0.904639	0.491387	0.968365	0.983919	0.609293	0.543982	0.092332	0.447839
11	14891076	A	G	ENST00000282096;ENST00000455098	PDE3B	0.00361647	26.6	0.83044	0.55177	0.35	0.703164	0.709881	0.823603	0.585923	0.729319	0.880716	0.843745	0.462314	0.337422	0.082058	0.42148
1	151681750	A	G	ENST00000290585;ENST00000290583	CELF3	0.293143	23.4	0.35797	0.35939	0.336	1.58186	0.697829	0.584058	0.397489	0.947445	0.413241	0.373685	0.841488	0.88385	0.63957	0.937007
1	152127359	T	A	ENST00000316073	RPTN	3.17532e-18	16.68	0.0134	0.14265	0.097	0.113731	0.328707	0.368844	0.173603	0.178536	0.317378	0.0115574	0.306268	0.11397	0.10055	0.467396
1	152681625	G	A	ENST00000368777;ENST00000335535	LCE4A	0.00328018	0.935	0.43405	0.01721	0.069	0.00592105	0.244962	0.096934	0.0241479	0.00829652	0.22102	0.457324			0.014302	0.142714
1	154072575	C	T	ENST00000368559;ENST00000271854	NUP210L	0.144641	11.6	0.47089	0.23737	0.015	0.287583	0.0324473	0.256788	0.274022	0.403947	0.287225	0.497324	0.272299	0.0647624	0.131737	0.531871
1	158589068	C	T	ENST00000368147;ENST00000614909	SPTA1	5.85299e-05	28.6	0.27966	0.3457	0.07	0.0960115	0.248294	0.905944	0.383881	0.152479	0.388174	0.286773	0.503154	0.393987	0.060705	0.358053
16	46952596	G	A	ENST00000340124;ENST00000440783	GPT2	0.00368564	25.6	0.87064	0.88382	0.344	1.13375	0.7048	0.766638	0.903049	0.883533	0.930645	0.881315	0.67529	0.637598	0.177688	0.607016
1	158648312	C	T	ENST00000368147;ENST00000614909;ENST00000467387	SPTA1	5.85299e-05	4.487	0.29453	0.22957	0.077	0.0349131	0.270872	0.143893	0.265949	0.055004	0.254761	0.30335	0.219894	0.0131182	0.000637	0.0161514
19	17691524	C	T	ENST00000252599	COLGALT1	0.00373036	35	0.90234	0.90482	0.851	1.00687	0.960764	0.999617	0.922037	0.851169	0.915815	0.910547	0.759513	0.759802	0.155679	0.573359
1	160001161	C	G	ENST00000368090	PIGM	0.000916858	17.42	0.13264	0.26304	0.032	0.303288	0.10228	0.383284	0.300444	0.421109	0.402471	0.125918	0.347722	0.176614	0.008406	0.0985908
13	39616275	C	G	ENST00000379600	NHLRC3	0.00380866	25	0.57791	0.51763	0.155	0.232399	0.457672	0.726311	0.552656	0.340503	0.756982	0.603559	0.425894	0.287511	0.085378	0.430248
7	151791574	G	A	ENST00000430044;ENST00000431668;ENST00000446096;ENST00000423337;ENST00000434507;ENST00000415421;ENST00000422997;ENST00000419245;ENST00000447796	GALNT11	0.00404742	12.45	0.635	0.77846	0.33	0.307977	0.69246	0.276106	0.804639	0.42619	0.760823	0.658488	0.354414	0.186483	0.035996	0.262736
1	167095978	A	G	ENST00000361200;ENST00000271385;ENST00000443333	DUSP27	2.04584e-15	24.1	0.04452	0.35149	0.125	0.134183	0.396556	0.653752	0.389645	0.207793	0.463329	0.0392504	0.503331	0.394234	0.021437	0.187893
10	76910807	A	G	ENST00000447533;ENST00000372690;ENST00000542569;ENST00000372687	SAMD8	0.0043517	25.2	0.5769	0.54895	0.682	1.26503	0.898907	0.740332	0.583183	0.908264	0.791585	0.602589	0.89244	0.955866	0.832316	0.987365
8	142227281	G	A	ENST00000519067;ENST00000517878;ENST00000024061	SLC45A4	0.00458961	19.26	0.80127	0.8062	0.581	0.274362	0.852886	0.418587	0.830872	0.389723	0.822635	0.816221	0.478443	0.359614	0.193564	0.629091
17	72436529	C	T	ENST00000392627;ENST00000392629	GPRC5C	0.00551361	22.2	0.87488	0.83472	0.477	0.46795	0.797253	0.483837	0.857661	0.572049	0.78188	0.885232	0.719031	0.700515	0.161505	0.58265
1	76384744	T	C	ENST00000284142	ASB17	0.0061587	26.8	0.84804	0.83959	0.694	0.158964	0.903894	0.833597	0.862211	0.243625	0.932736	0.860271	0.562573	0.478082	0.102125	0.470997
1	179494572	G	A	ENST00000367618	AXDND1	1.80353e-15	0.018	0.38286	0.04362	0.014	0.0260767	0.0288649	0.0446094	0.0589138	0.0400943	0.0297737	0.401144	0.26752	0.0585012	1e-05	0.00068078
19	2279025	G	T	ENST00000342063	C19orf35	0.00635457	24.9	0.51483	0.37545	0.104	0.631817	0.346933	0.719045	0.413419	0.687411	0.724788	0.541955			0.038384	0.273399
1	186036990	G	A	ENST00000271588	HMCN1	2.19206e-18	0.019	0.19189	0.57774	0.083	0.107301	0.2892	0.0451719	0.611175	0.169267	0.30045	0.189565	0.294371	0.0961099	0.003611	0.0548091
1	186099751	C	G	ENST00000271588	HMCN1	2.19206e-18	13.69	0.3672	0.26393	0.095	0.123531	0.323331	0.304925	0.301352	0.192243	0.18895	0.383866	0.323248	0.139759	0.075035	0.402071
1	186113412	G	A	ENST00000271588	HMCN1	2.19206e-18	15.45	0.61725	0.74215	0.255	0.107556	0.6123	0.343775	0.770025	0.169632	0.655105	0.641431	0.279038	0.0739592	0.10588	0.479419
4	54344770	G	C	ENST00000306888;ENST00000263925	LNX1	0.00724363	28.5	0.70899	0.48521	0.377	0.362311	0.731437	0.902665	0.521073	0.480698	0.761754	0.728866	0.603484	0.535797	0.165873	0.589437
1	190067954	A	G	ENST00000367462	BRINP3	0.00375909	24.9	0.73801	0.38298	0.459	0.849498	0.786601	0.719045	0.420872	0.797876	0.618913	0.75628	0.842123	0.884821	0.308566	0.751854
1	190423950	C	T	ENST00000367462;ENST00000445957	BRINP3	0.00375909	20.4	0.27905	0.31213	0.076	0.199888	0.267731	0.439847	0.350252	0.299079	0.390843	0.286092	0.735362	0.724284	0.181091	0.611886
1	41098744	T	C	ENST00000372684;ENST00000372683	RIMS3	0.00725111	21.6	0.74894	0.67155	0.59	0.362528	0.857312	0.466016	0.702138	0.48087	0.903395	0.766618	0.566451	0.483564	0.151948	0.567286
1	200587670	C	G	ENST00000614960;ENST00000367350	KIF14	6.02749e-05	22	0.39666	0.64267	0.1	0.2849	0.336635	0.4771	0.674201	0.40096	0.475353	0.41637	0.258466	0.0473501	0.033277	0.250106
5	141359818	C	T	ENST00000394519;ENST00000356143;ENST00000347642;ENST00000394520;ENST00000394514	RNF14	0.00753477	33	0.80374	0.75277	0.374	1.02607	0.729143	0.987631	0.780174	0.856649	0.865554	0.818564	0.789537	0.804756	0.274563	0.720929
19	46289240	G	A	ENST00000377735;ENST00000270223	DMWD	0.00790211	22.1	0.48041	0.93012	0.143	1.57709	0.434371	0.480332	0.944307	0.947091	0.841256	0.507434	0.867107	0.921961	0.266784	0.713343
16	88747567	C	T	ENST00000332281	SNAI3	0.00830566	24.7	0.81564	0.79101	0.605	0.488534	0.86454	0.703986	0.816529	0.588074	0.81588	0.829795	0.813026	0.84043	0.350982	0.785926
1	207014369	C	G	ENST00000340758;ENST00000270218;ENST00000620365	IL19	0.0203202	14.76	0.41422	0.42925	0.132	0.243696	0.411715	0.328956	0.466384	0.353652	0.623581	0.43565	0.312133	0.122865	0.050512	0.322362
8	132998480	C	T	ENST00000254624;ENST00000519656	EFR3A	0.00926619	32	0.7753	0.72732	0.557	0.383352	0.840777	0.973955	0.75584	0.500651	0.770093	0.791589	0.674102	0.635889	0.309714	0.75284
1	207872545	A	G	ENST00000508064	CR1L	3.5571e-15	5.672	0.30025	0.17209	0.055	0.113541	0.195358	0.157664	0.20541	0.178307	0.0551356	0.309724	0.370282	0.209576	0.002068	0.0371904
1	213415125	C	T	ENST00000615329;ENST00000543354;ENST00000614059;ENST00000543470;ENST00000366960;ENST00000366959	RPS6KC1	0.0204401	0.307	0.26123	0.07763	0.043	0.0679534	0.14833	0.0784865	0.100307	0.109226	0.294562	0.266219	0.235949	0.0245122	0.033311	0.250269
11	57296305	C	T	ENST00000257245;ENST00000525587;ENST00000525158	TIMM10	0.00949476	34	0.80802	0.80687	0.595	1.39745	0.859749	0.997518	0.831507	0.927914	0.78189	0.822603	0.801674	0.823126	0.298557	0.74313
1	223567354	T	G	ENST00000366875	CCDC185	5.55984e-11	0.002	0.32216	0.05005	0.003	0.132354	0.0017932	0.0223682	0.0669883	0.205224	0.0666544	0.33408			0.000266	0.00846099
1	226047036	T	C	ENST00000366835	TMEM63A	6.10814e-05	0.05	0.18747	0.03072	0.088	0.157095	0.303824	0.0558344	0.0422741	0.241145	0.0884993	0.184733	0.26886	0.0602382	0.001923	0.0353391
1	228503797	C	T	ENST00000284548;ENST00000366707;ENST00000422127;ENST00000570156	OBSCN	5.35739e-91	31	0.32242	0.75612	0.281	0.498106	0.643109	0.956214	0.78337	0.594882	0.637942	0.334368	0.561094	0.475991	0.031143	0.239821
1	228521311	T	C	ENST00000284548;ENST00000366707;ENST00000422127;ENST00000570156	OBSCN	5.35739e-91	32	0.55431	0.68565	0.633	0.617215	0.877544	0.973955	0.715742	0.677554	0.655385	0.580665	0.593646	0.52192	0.046526	0.307145
1	228554521	C	T	ENST00000366707;ENST00000422127;ENST00000570156	OBSCN	5.35739e-91	12.8	0.17755	0.63679	0.087	0.095907	0.300934	0.284249	0.668503	0.152382	0.490772	0.173946	0.270576	0.0624843	0.000943	0.0214112
1	228564850	G	A	ENST00000366707;ENST00000422127;ENST00000570156	OBSCN	5.35739e-91	24.6	0.55746	0.81306	0.189	0.488437	0.51734	0.696156	0.837322	0.58797	0.503807	0.583726	0.572033	0.49147	0.008923	0.102789
1	229773711	C	G	ENST00000258243	URB2	3.33649e-11	14.03	0.07669	0.22004	0.043	0.147995	0.14833	0.312699	0.256036	0.22781	0.151105	0.0694995	0.323531	0.140191	0.039261	0.277227
1	229773991	G	A	ENST00000258243	URB2	3.33649e-11	10.22	0.2719	0.21646	0.025	0.0804966	0.0724558	0.228393	0.252302	0.129051	0.198527	0.278126	0.300049	0.104579	0.00885	0.102202
1	230814672	G	A	ENST00000366669;ENST00000366668;ENST00000534989	COG2	0.000167565	29.2	0.64946	0.37635	0.183	0.474662	0.507431	0.924027	0.414314	0.577379	0.308904	0.672314	0.601016	0.532312	0.21235	0.653199
8	66963846	G	A	ENST00000276570;ENST00000522619	DNAJC5B	0.00967758	22.9	0.55296	0.4349	0.179	0.236342	0.500689	0.528031	0.471924	0.345171	0.850442	0.579347	0.587658	0.51347	0.027807	0.222991
1	232942658	A	G	ENST00000418460	MAP10	1.29357e-14	0.802	0.1469	0.15323	0.048	0.15978	0.168432	0.0939743	0.18511	0.244839	0.048228	0.140989	0.295421	0.0976709	0.002873	0.0467636
1	233334743	A	G	ENST00000258229;ENST00000488780;ENST00000430153;ENST00000518351	PCNXL2	7.55212e-14	14.7	0.42162	0.46354	0.203	0.198059	0.53959	0.327646	0.499915	0.296506	0.583552	0.443765	0.487979	0.372819	0.12061	0.510412
1	234541722	C	T	ENST00000040877	TARBP1	5.69518e-16	0.013	0.29683	0.12156	0	0.0341533	9.05027e-05	0.0412827	0.15036	0.0536938	0.0138822	0.305909	0.23132	0.0207923	0.000172	0.00607441
1	248512434	C	T	ENST00000317861	OR14C36	0.0101801	22.7	0.71311	0.27289	0.183	0.239767	0.507431	0.509803	0.3105	0.349467	0.227934	0.732745	0.221293	0.0139444	0.02041	0.181814
10	1070567	C	T	ENST00000277517	IDI2	6.34065e-09	9.858	0.23569	0.0998	0.112	0.035896	0.366669	0.221628	0.125915	0.05652	0.212797	0.237852	0.700101	0.673132	0.012642	0.13104
1	179087764	G	T	ENST00000502732;ENST00000344730;ENST00000512653;ENST00000504405;ENST00000367623;ENST00000507173;ENST00000511413;ENST00000392043	ABL2	0.00970258	29.4	0.90345	0.86182	0.898	2.26841	0.975999	0.929499	0.882858	0.985329	0.943668	0.911569	0.852091	0.899847	0.769262	0.974837
15	64449007	C	T	ENST00000300026	PPIB	0.0106515	35	0.64965	0.70781	0.551	1.04459	0.837692	0.999617	0.737085	0.861803	0.804173	0.672507	0.823977	0.857158	0.247993	0.694005
10	21158685	G	C	ENST00000377122;ENST00000377119	NEBL	5.76984e-24	27.4	0.21185	0.44795	0.244	0.102647	0.59819	0.861095	0.48468	0.162716	0.597317	0.211469	0.476227	0.356562	0.172109	0.59885
10	23257320	C	T	ENST00000298032;ENST00000376528;ENST00000409983;ENST00000409049	ARMC3	4.53373e-08	23.1	0.37398	0.50555	0.036	0.230792	0.119259	0.550432	0.540894	0.338594	0.687996	0.391339	0.496139	0.384176	0.070451	0.388671
10	27444447	C	G	ENST00000375946;ENST00000375940;ENST00000342386	MASTL	1.08232e-08	27.9	0.66064	0.60411	0.215	0.534333	0.557755	0.881315	0.636785	0.622014	0.483891	0.682982	0.644452	0.593733	0.170765	0.59685
10	27459289	G	C	ENST00000375946;ENST00000375940;ENST00000342386;ENST00000477034	MASTL	1.08232e-08	0.003	0.3593	0.23227	0.016	0.106913	0.0361251	0.0267817	0.268748	0.168755	0.0920863	0.37516	0.414734	0.272124	0.013634	0.138074
10	27459497	G	A	ENST00000375946;ENST00000375940;ENST00000342386;ENST00000477034	MASTL	1.08232e-08	28.4	0.60624	0.64194	0.283	0.47687	0.645324	0.899314	0.673504	0.579072	0.513504	0.630867	0.467116	0.344002	0.100426	0.467109
10	38406786	C	T	ENST00000351773;ENST00000361085	ZNF37A	0.00192442	0.003	0.44223	0.04472	0.072	0.0325248	0.254874	0.0267817	0.0603111	0.0509607	0.449284	0.466245	0.434409	0.299187	0.014676	0.145262
10	44139947	G	A	ENST00000374433;ENST00000395797	ZNF32	0.276206	32	0.00269	0.2213	0.212	1.40845	0.553293	0.973955	0.257354	0.929603	0.137903	0.00223936	0.793362	0.810545	0.42651	0.837052
10	50723536	C	T	ENST00000374127;ENST00000447839;ENST00000515869	PGBD3	3.01622e-06	13.23	0.33321	0.01901	0.052	0.271339	0.183971	0.294256	0.026604	0.386599	0.0138822	0.346333			0.007182	0.0883223
1	92149360	C	T	ENST00000212355;ENST00000370399;ENST00000525962;ENST00000465892	TGFBR3	0.0110548	33	0.63202	0.48328	0.211	0.771077	0.551801	0.987631	0.51919	0.763493	0.840697	0.655637	0.807	0.831225	0.403568	0.822666
17	19575252	G	C	ENST00000176643;ENST00000581518;ENST00000395575;ENST00000339618;ENST00000579855;ENST00000575384	ALDH3A2	0.0112884	23.1	0.71398	0.7368	0.344	0.862237	0.7048	0.550432	0.76491	0.802967	0.961137	0.733552	0.33456	0.156906	0.101619	0.469845
17	56604065	A	C	ENST00000393086;ENST00000426861;ENST00000317268;ENST00000457347;ENST00000317256;ENST00000412945;ENST00000583291	SEPT4	0.0118369	23.5	0.43313	0.67939	0.101	1.40684	0.339241	0.594804	0.709709	0.929345	0.809965	0.456328	0.751574	0.74807	0.074765	0.401298
X	115304125	G	A	ENST00000371906	AGTR2	0.012549	23.1	0.26281	0.35231	0.149	0.559703	0.446189	0.550432	0.390453	0.639632	0.918601	0.267977	0.72514	0.709397	0.073014	0.396265
3	49831038	C	A	ENST00000412678	CDHR4	0.0134739	32	0.73526	0.64147	0.348	0.269066	0.708197	0.973955	0.673044	0.38385	0.781885	0.753669	0.605711	0.538941	0.438594	0.844293
20	20013808	G	A	ENST00000334982;ENST00000398602	NAA20	0.0136064	29.1	0.88337	0.81242	0.307	1.29074	0.670596	0.921191	0.836718	0.912662	0.881057	0.893093	0.774294	0.781816	0.385671	0.810785
16	83991338	T	C	ENST00000361711;ENST00000343939;ENST00000393306;ENST00000565123;ENST00000567707	OSGIN1	0.0160506	23.3	0.57303	0.86809	0.29	0.272799	0.652965	0.573067	0.888635	0.388075	0.75401	0.598852	0.575186	0.495904	0.348637	0.784141
8	54870931	G	A	ENST00000297313;ENST00000344277;ENST00000522225;ENST00000276500	RGS20	0.0162153	32	0.82418	0.72516	0.641	1.39459	0.881166	0.973955	0.753763	0.927589	0.832047	0.83784	0.800283	0.821007	0.577635	0.913273
10	93390484	C	T	ENST00000238994	PPP1R3C	0.0368812	10.41	0.39757	0.4154	0.026	0.0904039	0.0766734	0.232036	0.452791	0.144202	0.586603	0.417375	0.595066	0.523915	0.026728	0.217349
12	111348898	C	T	ENST00000228841;ENST00000548438	MYL2	0.0168131	34	0.93133	0.96654	0.898	1.34135	0.975999	0.997518	0.974403	0.919885	0.949615	0.937336	0.847223	0.89254	0.469882	0.862001
15	78927851	C	T	ENST00000261751;ENST00000412074	CHRNB4	0.0186266	34	0.94542	0.96568	0.898	1.14391	0.975999	0.997518	0.973723	0.885776	0.862734	0.950394	0.542742	0.449974	0.2754	0.721737
19	51412524	C	A	ENST00000324041;ENST00000431178	KLK4	0.0201947	28.7	0.92763	0.73473	0.563	1.03438	0.843847	0.909143	0.762927	0.858731	0.886383	0.933906	0.474606	0.354327	0.11841	0.50599
10	102719288	A	G	ENST00000370269	FAM178A	0.0164474	10.53	0.16044	0.10074	0.005	0.120251	0.00446494	0.234361	0.126991	0.187597	0.0920863	0.155462	0.338865	0.16339	0.021901	0.190594
2	150426630	C	T	ENST00000303319;ENST00000428879;ENST00000422782	MMADHC	0.0207768	25.2	0.89594	0.64616	0.694	0.0713161	0.903894	0.740332	0.67759	0.114447	0.808517	0.904645	0.570818	0.489743	0.0515	0.326013
10	105006102	C	T	ENST00000441178	RPEL1	-1	22.2	-1	0.13466	-1	0.843321	0	0.483837	0.164852	0.795241	0.0401083	0
2	75113421	G	A	ENST00000290573;ENST00000409174	HK2	0.0209328	23.7	0.94292	0.84063	0.65	0.479453	0.885158	0.615492	0.863182	0.580894	0.902315	0.948081	0.753365	0.750704	0.214874	0.656288
10	115528647	G	A	ENST00000361048;ENST00000369312;ENST00000619563;ENST00000369310	PLEKHS1	1.17132e-15	13.18	0.23049	0.49824	0.069	0.267124	0.244962	0.293092	0.533774	0.381885	0.110078	0.232081	0.266502	0.0571971	0.002171	0.0384686
10	124597062	T	C	ENST00000368904;ENST00000392790	CUZD1	5.27752e-06	9.136	0.24644	0.24638	0.024	0.070416	0.068251	0.208498	0.283342	0.1131	0.136095	0.249783			0.001284	0.0266498
10	124753686	C	G	ENST00000368886;ENST00000617859	IKZF5	0.422737	21.4	0.10303	0.4145	0.141	0.739343	0.430352	0.461162	0.451909	0.748094	0.225215	0.0954508	0.566706	0.483922	0.158523	0.577934
10	128192805	C	T	ENST00000284694;ENST00000356858;ENST00000432642	C10orf90	6.05507e-11	9.009	0.36785	0.205	0.064	0.0908232	0.22788	0.206309	0.240295	0.144926	0.190953	0.384578			0.025702	0.211869
10	129913878	C	T	ENST00000368654;ENST00000617118	MKI67	4.17035e-16	1.29	0.23277	0.10297	0.067	0.272927	0.238218	0.103732	0.129514	0.38828	0.34051	0.234614	0.259324	0.0483693	0.01808	0.167536
10	134981024	C	T	ENST00000304613;ENST00000368571	KNDC1	4.44328e-05	27.7	0.85751	0.88019	0.566	0.701528	0.845361	0.8735	0.899742	0.728436	0.586327	0.869123	0.849965	0.896668	0.473038	0.863711
10	135106678	G	A	ENST00000252936;ENST00000417178;ENST00000543663;ENST00000368563	TUBGCP2	5.05147e-05	24.7	0.49661	0.66485	0.386	1.14809	0.738174	0.703986	0.695671	0.886567	0.469826	0.523898	0.863264	0.916385	0.147774	0.560306
11	290566	G	A	ENST00000409548;ENST00000409479	ATHL1	3.53242e-09	19.2	0.25964	0.65242	0.117	0.118775	0.378434	0.41743	0.683653	0.185487	0.265011	0.264451	0.598768	0.529139	0.019774	0.177976
11	722444	C	T	ENST00000318562;ENST00000533256;ENST00000614442;ENST00000530636;ENST00000526198	EPS8L2	0.00182701	12.25	0.18186	0.31004	0.038	0.106116	0.127652	0.271501	0.34816	0.16778	0.229264	0.178622	0.499271	0.388553	0.0319	0.243516
11	804192	A	C	ENST00000411829;ENST00000347755	PIDD1	1.60116e-09	25.5	0.39666	0.77118	0.286	0.284699	0.648639	0.760262	0.797722	0.400808	0.530462	0.41637	0.579654	0.502199	0.029468	0.231486
11	76371435	A	T	ENST00000260061;ENST00000407242;ENST00000404995	LRRC32	0.0215755	25.1	0.7813	0.87385	0.519	0.702424	0.820765	0.733406	0.893935	0.728872	0.928895	0.797293	0.528884	0.430289	0.43218	0.840474
6	74346344	C	T	ENST00000355773	SLC17A5	0.0221962	34	0.81871	0.79032	0.6	0.725125	0.862153	0.997518	0.815872	0.740962	0.866561	0.832703	0.585392	0.510286	0.288332	0.733893
11	5632333	C	G	ENST00000278302;ENST00000507320;ENST00000380107;ENST00000380097;ENST00000445329;ENST00000618326;ENST00000515022;ENST00000506134;ENST00000621176	TRIM6	3.78639e-10	10.77	0.12322	0.35812	0.226	0.0317579	0.573656	0.23915	0.396222	0.0494203	0.455266	0.116094			0.016891	0.159954
3	47458904	C	T	ENST00000265565;ENST00000545718	SCAP	0.0225548	17.12	0.65465	0.87258	0.081	0.296177	0.283185	0.377466	0.892767	0.413706	0.796252	0.677285	0.66263	0.61956	0.100251	0.466707
11	7021425	G	T	ENST00000278314;ENST00000536068	ZNF214	2.49756e-14	27	0.45265	0.12907	0.309	0.185878	0.672588	0.843184	0.158678	0.2807	0.657945	0.477566	0.653351	0.606356	0.113175	0.495162
11	10503737	G	C	ENST00000444303;ENST00000396554;ENST00000524866;ENST00000396553;ENST00000528723;ENST00000529507	AMPD3	1.33135e-08	10.38	0.32523	0.22808	0.052	0.395691	0.183971	0.23146	0.264403	0.512215	0.408308	0.33749	0.280133	0.0754869	0.069871	0.38693
3	47470052	G	A	ENST00000265565;ENST00000416847;ENST00000495603	SCAP	0.0225548	24.9	0.81898	0.87587	0.636	0.340324	0.878917	0.719045	0.895785	0.458933	0.884184	0.832958	0.624596	0.565597	0.361504	0.793747
11	15212263	T	C	ENST00000379554;ENST00000379556;ENST00000528567;ENST00000424273;ENST00000530161;ENST00000525218	INSC	1.34273e-09	24	0.55066	0.22907	0.287	0.124164	0.649725	0.644577	0.265432	0.193212	0.633965	0.577103	0.739791	0.730774	0.043871	0.296541
11	17517147	C	T	ENST00000005226	USH1C	2.72436e-12	24.2	0.2099	0.85496	0.146	0.0650543	0.440329	0.662685	0.876513	0.104482	0.347879	0.209323	0.419933	0.279292	0.019287	0.175019
11	17523040	G	A	ENST00000318024;ENST00000527720;ENST00000527020;ENST00000005226	USH1C	2.72436e-12	35	0.52072	0.61939	0.408	0.44506	0.753845	0.999617	0.651615	0.553192	0.555828	0.54775	0.616012	0.55347	0.071197	0.390907
11	26463597	C	A	ENST00000525139;ENST00000256737;ENST00000531646	ANO3	4.08914e-13	0.747	0.21152	0.37469	0.062	0.248569	0.22083	0.0926573	0.412668	0.360263	0.132336	0.211111	0.289939	0.0895742	0.008141	0.0964121
10	94824234	G	A	ENST00000285949	CYP26C1	0.0229549	13.2	0.56443	0.30757	0.257	0.783367	0.614795	0.293556	0.345675	0.769456	0.869592	0.590505	0.314763	0.12686	0.012415	0.129408
11	34135265	T	A	ENST00000257829;ENST00000531159;ENST00000529523;ENST00000527971	NAT10	1.054e-13	24.4	0.73799	0.70265	0.47	0.918722	0.793144	0.679873	0.732132	0.823849	0.55492	0.756254	0.892852	0.956364	0.338764	0.776554
2	179350394	G	A	ENST00000234453	PLEKHA3	0.0229787	25.7	0.75618	0.69342	0.393	1.20439	0.743279	0.772879	0.723227	0.897727	0.859754	0.773475	0.893324	0.956929	0.129022	0.526774
11	46722978	G	C	ENST00000311764	ZNF408	7.89161e-06	22.5	0.15058	0.18458	0.056	0.321181	0.199076	0.496997	0.21872	0.440148	0.134242	0.144908	0.484317	0.367731	0.056471	0.343723
3	98304502	A	G	ENST00000264193	CPOX	0.0232273	27.2	0.99211	0.92656	0.952	1.95683	0.993007	0.85234	0.94124	0.973055	0.995697	0.993211	0.818584	0.848932	0.676415	0.949374
11	48238491	G	A	ENST00000309562	OR4B1	0.010938	0.226	0.29855	0.06104	0.018	0.00514139	0.0437731	0.0743263	0.0804998	0.00731085	0.146415	0.307819	0.268256	0.0594535	0.005966	0.0776057
11	56380627	T	C	ENST00000526538	OR5M1	0.0473827	17.8	0.00508	0.08912	0.147	0.0842696	0.442288	0.390595	0.113679	0.135118	0.396646	0.00431093	0.298341	0.102034	0.095124	0.454616
15	23811908	C	T	ENST00000314520	MKRN3	0.0235775	17.87	0.33759	0.37991	0.166	0.0969336	0.477949	0.391937	0.417832	0.153977	0.76845	0.351182	0.219125	0.0126789	0.022781	0.195667
11	58391724	C	A	ENST00000361987	CNTF	0.000349252	18.84	0.4415	0.49097	0.091	0.100364	0.312313	0.410522	0.526678	0.159184	0.500614	0.465453	0.324139	0.14111	0.078523	0.411859
11	58482857	A	G	ENST00000611865;ENST00000344743;ENST00000529732;ENST00000278400	GLYAT	8.03824e-05	25.2	0.7032	0.48655	0.295	0.142682	0.658315	0.740332	0.522372	0.220199	0.456462	0.723353	0.575969	0.497007	0.043542	0.295198
11	60718561	G	A	ENST00000618622;ENST00000227880;ENST00000621824;ENST00000538739	SLC15A3	3.65752e-07	5.621	0.29741	0.34301	0.032	1.47234	0.10228	0.157046	0.381203	0.936829	0.354822	0.306551	0.633245	0.577843	0.023201	0.198052
11	61643375	C	T	ENST00000527697;ENST00000278829;ENST00000525588	FADS3	0.0488722	35	0.77056	0.47739	0.239	1.16125	0.591553	0.999617	0.513441	0.889326	0.522451	0.787114	0.41295	0.269657	0.554427	0.903391
11	62289473	T	C	ENST00000378024	AHNAK	0.344567	12.32	0.32725	0.12595	0.147	0.0431805	0.442288	0.273108	0.155236	0.0682659	0.287604	0.339734	0.28985	0.0894445	0.017607	0.164544
11	62291586	T	C	ENST00000378024	AHNAK	0.344567	0.001	0.42323	0.29686	0.03	0.0234875	0.093741	0.01241	0.334847	0.0359736	0.148003	0.44552	0.240117	0.0281699	0.000228	0.00753842
11	62378957	C	T	ENST00000394773;ENST00000278845;ENST00000494176;ENST00000529309;ENST00000466886;ENST00000466671;ENST00000419857	EML3	0.394341	34	0.05473	0.51404	0.168	0.613156	0.481523	0.997518	0.549159	0.6748	0.251117	0.0487023	0.63392	0.578799	0.273056	0.719468
8	38065264	C	T	ENST00000432471;ENST00000287322;ENST00000521311	BAG4	0.0237409	18.01	0.60782	0.26192	0.188	0.210897	0.515706	0.394614	0.299297	0.313875	0.898193	0.632394	0.406768	0.261081	0.055021	0.338659
11	62600476	G	A	ENST00000311713;ENST00000529106;ENST00000525239;ENST00000278856;ENST00000525752	WDR74	2.46017e-08	5.751	0.27128	0.14842	0.058	0.34298	0.206456	0.158624	0.179888	0.461848	0.296329	0.277432	0.273536	0.066408	0.058403	0.350348
11	63069832	A	G	ENST00000332793	SLC22A10	1.54345e-14	0.001	0.13344	0.17238	0.051	0.0153988	0.180132	0.01241	0.205717	0.0224688	0.171389	0.12677	0.284054	0.0810456	0.002304	0.0401078
11	64825454	C	T	ENST00000358658;ENST00000339885;ENST00000340252;ENST00000355721;ENST00000356632	NAALADL1	3.83011e-12	0.118	0.17086	0.06789	0.032	0.155511	0.10228	0.0660597	0.0887573	0.238717	0.0666544	0.16668	0.287882	0.0865704	0.000652	0.0164335
11	65486406	A	G	ENST00000377046;ENST00000352980;ENST00000341318;ENST00000530446;ENST00000534650	KAT5	0.471178	23.4	0.40753	0.50423	0.258	1.49417	0.616038	0.584058	0.539615	0.939038	0.401186	0.428317	0.865797	0.920066	0.600179	0.922351
2	24522923	T	C	ENST00000361999;ENST00000355123;ENST00000622089;ENST00000406921;ENST00000412011	ITSN2	0.0244337	24.3	0.88473	0.77087	0.314	0.176248	0.677478	0.671392	0.797423	0.267624	0.913986	0.894343	0.651555	0.603805	0.167077	0.591278
11	67163237	C	T	ENST00000307980;ENST00000544620	RAD9A	0.00232538	32	0.62863	0.7044	0.405	0.589162	0.751775	0.973955	0.73381	0.659685	0.533132	0.652381	0.740562	0.731904	0.147036	0.559059
22	39064105	C	T	ENST00000411557;ENST00000396811;ENST00000216029;ENST00000416285;ENST00000619293	CBY1	0.0274302	24.3	0.60903	0.36035	0.237	0.26635	0.588864	0.671392	0.398444	0.38095	0.766627	0.633555	0.780643	0.791335	0.291811	0.737072
2	241513651	G	A	ENST00000270357	RNPEPL1	0.0279016	33	0.77285	0.8969	0.633	1.71379	0.877544	0.987631	0.914922	0.958627	0.738256	0.789276	0.909155	0.974053
11	71193919	G	T	ENST00000319023;ENST00000529840;ENST00000530055	NADSYN1	2.45473e-09	24.5	0.53265	0.29883	0.158	0.635104	0.463308	0.688132	0.336851	0.689656	0.570337	0.559466	0.28483	0.0821604	0.039015	0.276152
2	182346351	C	T	ENST00000397033;ENST00000233573	ITGA4	0.0288517	23.1	0.52534	0.62974	0.146	0.537715	0.440329	0.550432	0.661666	0.624305	0.714579	0.552295	0.248943	0.0367721	0.097058	0.459231
11	76371567	C	T	ENST00000260061;ENST00000407242;ENST00000404995	LRRC32	0.0215755	6.015	0.46261	0.09005	0.014	0.195193	0.0288649	0.161869	0.114751	0.292507	0.315017	0.488379	0.266613	0.0573358	0.013449	0.136785
11	77920760	A	C	ENST00000530267;ENST00000529308;ENST00000526425	USP35	0.0434785	7.265	0.35886	0.19262	0.036	0.102024	0.119259	0.178431	0.227234	0.161905	0.166415	0.374668	0.565751	0.482573	0.020364	0.181543
11	82611444	T	A	ENST00000313010;ENST00000393399	PRCP	3.33653e-08	24.2	0.05358	-1	0.344	-1	0.7048	0.662685	0	0	0.483448	0.0476352			0.015138	0.148385
11	96117902	C	T	ENST00000278520;ENST00000423339;ENST00000538597;ENST00000530203	CCDC82	1.73422e-07	18.72	0.22917	0.21595	0.02	0.0531918	0.0517325	0.408217	0.251762	0.0848949	0.327149	0.230627	0.357073	0.190381	0.03714	0.267894
11	100863403	G	A	ENST00000303130	TMEM133	0.0253171	2.612	0.20925	0.03844	0.069	0.038904	0.244962	0.122484	0.0523074	0.0613616	0.048228	0.208609	0.258436	0.0473155	0.006216	0.0798548
11	47463267	C	A	ENST00000298854;ENST00000524487	RAPSN	0.0326445	32	0.94353	0.90663	0.546	0.681606	0.835096	0.973955	0.923657	0.717298	0.966643	0.94865	0.630213	0.573553	0.300726	0.74504
3	30715724	G	A	ENST00000295754;ENST00000359013	TGFBR2	0.0355927	28.8	0.82759	0.79827	0.647	1.92397	0.88384	0.912264	0.823386	0.971221	0.987524	0.841058	0.896272	0.960394	0.853788	0.990761
16	81411031	G	A	ENST00000568107	GAN	0.0363499	23.6	0.52581	0.59974	0.336	0.186489	0.697829	0.605275	0.632542	0.281441	0.926328	0.552759	0.876697	0.935486	0.153469	0.569784
11	108535987	A	C	ENST00000322536;ENST00000526794	DDX10	5.41643e-11	17.9	0.14746	0.76731	0.078	0.127221	0.273986	0.392509	0.794046	0.197764	0.548401	0.141586	0.452112	0.323434	0.022269	0.192727
11	108577521	G	T	ENST00000322536;ENST00000526794	DDX10	5.41643e-11	15.18	0.41489	0.11716	0.042	0.0612931	0.144243	0.338042	0.14547	0.0983327	0.328222	0.436388	0.574773	0.495326	0.002431	0.0416315
11	113614530	T	C	ENST00000200135	ZW10	0.0472629	16.38	0.23668	0.46386	0.133	0.226889	0.413833	0.362864	0.500225	0.333853	0.379708	0.238942	0.599595	0.530306	0.034357	0.255193
16	81411107	G	T	ENST00000568107	GAN	0.0363499	23.3	0.62369	0.39215	0.448	0.234335	0.779884	0.573067	0.429916	0.34277	0.875188	0.647627	0.750139	0.745965	0.303892	0.747811
11	118014691	G	A	ENST00000324727	SCN4B	0.00153523	8.247	0.16073	0.54845	0.085	0.168468	0.29511	0.193511	0.582701	0.257054	0.184868	0.15578	0.496219	0.384287	0.020805	0.184167
7	4900858	T	A	ENST00000404991	PAPOLB	0.0371792	24.3	0.89758	0.88425	0.844	0.585436	0.958483	0.671392	0.903441	0.657118	0.839958	0.906155	0.809812	0.835518
17	39923786	T	A	ENST00000393930;ENST00000310706;ENST00000393931;ENST00000449889;ENST00000437187;ENST00000420370	JUP	0.0375345	29.7	0.92327	0.91428	0.933	0.520626	0.987341	0.937225	0.93047	0.611513	0.975733	0.929863	0.87878	0.938312	0.484009	0.86955
1	159751968	G	A	ENST00000368109;ENST00000368108;ENST00000368107	DUSP23	0.0411468	33	0.96249	0.93342	0.962	1.2691	0.995588	0.987631	0.947132	0.908931	0.996796	0.966215	0.86269	0.915551	0.496928	0.876223
11	124626144	C	G	ENST00000278927;ENST00000435477	ESAM	0.191979	32	0.64057	0.65211	0.217	0.340576	0.560693	0.973955	0.683343	0.459229	0.613339	0.663831	0.382885	0.227553	0.186684	0.619725
11	126081529	G	A	ENST00000298317;ENST00000533628;ENST00000532674	RPUSD4	0.00672914	20.3	0.0486	0.604	0.122	0.162078	0.389842	0.437867	0.636683	0.248028	0.408988	0.0430101	0.503904	0.395039	0.004649	0.0652697
1	44474107	G	A	ENST00000372307;ENST00000372306;ENST00000372310;ENST00000475075;ENST00000360584;ENST00000357730	SLC6A9	0.044253	22.9	0.67169	0.50894	0.258	0.768857	0.616038	0.528031	0.54419	0.762518	0.847672	0.693505	0.255578	0.0440194	0.078372	0.411443
11	134038929	G	A	ENST00000534548;ENST00000530396	NCAPD3	0.0731521	11.19	0.29712	0.09571	0.059	0.0745619	0.21009	0.247895	0.121254	0.119648	0.236279	0.306228	0.305612	0.112972	0.037824	0.270938
12	1963118	C	T	ENST00000382722;ENST00000587995;ENST00000588077;ENST00000586184;ENST00000585708;ENST00000585732	CACNA2D4	4.57168e-22	10.19	0.27408	0.29267	0.153	0.178478	0.453886	0.227816	0.330599	0.270632	0.122053	0.280558	0.350729	0.181056	0.004303	0.0618667
12	6671053	T	C	ENST00000537442;ENST00000616948;ENST00000620535;ENST00000382421;ENST00000545200;ENST00000399466;ENST00000322166;ENST00000541778;ENST00000617555;ENST00000542944	NOP2	0.0489276	14.47	0.06691	0.31061	0.047	0.100635	0.164469	0.322573	0.348733	0.159574	0.0611885	0.0601597	0.55616	0.468997	0.033524	0.251279
12	6936002	A	G	ENST00000311268;ENST00000428545;ENST00000382315	GPR162	0.0171344	14.31	0.11372	0.24662	0.052	0.0104731	0.183971	0.319003	0.283586	0.0149635	0.591671	0.1063	0.416632	0.274757	0.09184	0.44663
12	7252587	T	C	ENST00000545280;ENST00000266542;ENST00000544702	C1RL	0.000277417	0.002	0.55519	0.50825	0.035	0.226325	0.115033	0.0223682	0.543521	0.333273	0.126345	0.581518	0.223785	0.0154893	0.00761	0.0919681
3	62543166	A	G	ENST00000612439;ENST00000383710;ENST00000357948;ENST00000283269;ENST00000542833	CADPS	0.0528165	26.5	0.8772	0.91578	0.611	1.17994	0.867377	0.818425	0.931799	0.893006	0.918029	0.887395	0.933687	0.99188	0.597632	0.921359
12	10854596	G	A	ENST00000279550;ENST00000228251	YBX3	0.00662807	24	0.29683	0.19508	0.085	0.138095	0.29511	0.644577	0.22983	0.213576	0.399304	0.305909	0.64548	0.59519	0.069821	0.386777
12	11091103	G	A	ENST00000537503	TAS2R14	0.00105543	5.638	0.20019	0.08568	0.057	0.0175582	0.202773	0.15725	0.109701	0.026101	0.284539	0.198657	0.241143	0.0291025	0.050056	0.320663
12	21201660	C	T	ENST00000381541;ENST00000421593	RP11-545J16.1	-1	24.6	0.9246	0.52287	0.417	0.0241624	0.759969	0.696156	0.557769	0.0370222	0.569706	0.931102			0.16245	0.584129
5	98115311	G	C	ENST00000308234;ENST00000513185	RGMB	0.0607554	29	0.99783	0.90303	0.899	1.05838	0.976322	0.918289	0.920432	0.865601	0.950362	0.998182	0.772981	0.779857	0.221552	0.664306
19	3963893	G	A	ENST00000545797;ENST00000301264	DAPK3	0.0611345	28.2	0.7552	0.90643	0.378	1.46403	0.732201	0.892366	0.923482	0.936011	0.783722	0.77255	0.832791	0.870613	0.513701	0.884557
12	32480703	G	C	ENST00000548411;ENST00000281474	BICD1	0.144785	25.2	0.5811	0.36177	0.216	1.25568	0.559235	0.740332	0.399844	0.906537	0.69158	0.606632	0.815714	0.84454	0.510339	0.882917
12	32490460	T	A	ENST00000548411;ENST00000281474	BICD1	0.144785	24.9	0.54341	0.4556	0.353	1.22693	0.712386	0.719045	0.492164	0.901892	0.577998	0.570007	0.81665	0.845971	0.471175	0.862705
8	28573860	A	C	ENST00000220562	EXTL3	0.0612805	22.3	0.90577	0.941	0.581	0.803978	0.852886	0.487681	0.953564	0.778726	0.980944	0.913701	0.809582	0.835172	0.291504	0.736794
16	87432451	G	A	ENST00000268607;ENST00000565788	MAP1LC3B	0.0617609	23.9	0.57499	0.4458	0.329	0.903362	0.691554	0.635136	0.482579	0.818333	0.752312	0.600737	0.825697	0.859794	0.351311	0.786172
21	42845382	C	T	ENST00000332149;ENST00000398585;ENST00000458356;ENST00000454499;ENST00000424093	TMPRSS2	0.0620643	25.4	0.95478	0.86803	0.636	0.589182	0.878917	0.753766	0.88858	0.6597	0.946826	0.959113	0.759241	0.7594	0.069251	0.385061
12	53189372	G	A	ENST00000417996	KRT3	1.92687e-06	0.006	0.51926	0.15293	0.096	0.132759	0.326026	0.0337083	0.184786	0.205737	0.601307	0.546309	0.460877	0.335444	0.045298	0.30229
14	54884586	T	C	ENST00000335183;ENST00000611205;ENST00000442975;ENST00000458126;ENST00000556102;ENST00000395577	CDKN3	0.0662975	22.9	0.60614	0.60148	0.203	1.10281	0.53959	0.528031	0.634233	0.876466	0.890938	0.630778	0.653775	0.606953	0.265432	0.711997
12	55523686	G	A	ENST00000305377	OR9K2	9.75252e-05	11.01	0.47053	0.03496	0.004	0.00855681	0.00297175	0.244095	0.0478118	0.0122178	0.0716867	0.496938	0.178764	0.000840393	0.002016	0.0365349
12	55794761	G	A	ENST00000379665	OR6C65	0.00106149	23.2	0.67949	0.27653	0.157	0.184643	0.461441	0.561849	0.314203	0.279038	0.146415	0.700898	0.205448	0.00637357	0.084129	0.42698
2	131798966	C	T	ENST00000326016;ENST00000611048;ENST00000392953;ENST00000525839;ENST00000409303;ENST00000355771	ARHGEF4	0.0685949	33	0.9918	0.91246	0.773	2.16899	0.934256	0.987631	0.928853	0.982145	0.960075	0.992935	0.888015	0.950399	0.569847	0.910018
22	42382110	G	A	ENST00000449288;ENST00000396426;ENST00000406029;ENST00000396425	SEPT3	0.0692482	25	0.43329	0.3281	0.107	1.04482	0.35447	0.726311	0.366276	0.86184	0.767453	0.456493	0.692306	0.661966	0.406016	0.824242
12	41967444	G	C	ENST00000402685;ENST00000539469;ENST00000298919	PDZRN4	0.0708528	24.1	0.72625	0.61939	0.352	0.560578	0.711553	0.653752	0.651615	0.640303	0.820646	0.745164	0.710024	0.687479	0.145322	0.556136
12	57389127	T	C	ENST00000300098	GPR182	0.000859696	2.192	0.27034	0.12689	0.036	0.18993	0.119259	0.117199	0.156271	0.28581	0.110078	0.276375	0.272806	0.065431	0.008827	0.102018
12	57867884	C	T	ENST00000393791;ENST00000424809;ENST00000393797;ENST00000550288;ENST00000430041;ENST00000550130	ARHGAP9	2.89131e-09	35	0.65897	0.61558	0.474	1.71379	0.795501	0.999617	0.647918	0.958627	0.694113	0.681399	0.556807	0.469913	0.580464	0.914444
12	64678486	G	C	ENST00000333722;ENST00000543942	C12orf56	2.90933e-11	26.4	0.76486	0.37424	0.334	0.718556	0.696044	0.813135	0.41222	0.737666	0.146415	0.781685			0.064025	0.368832
12	82796903	C	T	ENST00000248306;ENST00000550298	METTL25	1.64825e-07	10.85	0.27533	0.09886	0.032	0.0271234	0.10228	0.240784	0.124846	0.0416614	0.173772	0.281956	0.345839	0.173817	0.003833	0.0571116
12	86198785	G	A	ENST00000361228	RASSF9	7.70405e-05	13.31	0.28179	0.06282	0.023	0.0504305	0.0640599	0.296129	0.0826598	0.0803625	0.401327	0.289141	0.426577	0.28845	0.110488	0.489467
9	136404993	C	T	ENST00000354484;ENST00000393061;ENST00000393060	ADAMTSL2	0.0710587	34	0.73364	0.81663	0.52	1.2932	0.8213	0.997518	0.840675	0.913115	0.913937	0.752137	0.707456	0.683764	0.73754	0.967067
12	88519143	T	C	ENST00000309041;ENST00000552810;ENST00000604024;ENST00000397838	CEP290	1.03912e-34	0.361	0.07512	0.1798	0.025	0.0457854	0.0724558	0.0808043	0.213633	0.0726222	0.295623	0.0679869	0.41605	0.27394	0.000496	0.0134676
12	95927820	C	A	ENST00000258499;ENST00000393091;ENST00000552440;ENST00000537435;ENST00000551837;ENST00000549639	USP44	1.46115e-09	17.84	0.02044	0.87365	0.263	0.312868	0.622144	0.391361	0.893751	0.431806	0.505335	0.0176739	0.674875	0.637	0.059601	0.354383
12	101748883	G	T	ENST00000261637	UTP20	0.170231	23.8	0.03707	0.38065	0.236	0.277516	0.587503	0.625437	0.418567	0.393215	0.411933	0.0324462	0.701282	0.674836	0.103148	0.473313
8	25315757	C	A	ENST00000221200	KCTD9	0.0733968	25	0.91682	0.95198	0.626	2.29963	0.874357	0.726311	0.962697	0.986182	0.897183	0.92392	0.854875	0.904016	0.324461	0.765157
11	4609009	T	C	ENST00000312614	OR52I2	0.0745578	24.9	0.98279	0.69052	0.854	0.825195	0.961739	0.719045	0.720432	0.787914	0.941825	0.98473	0.282964	0.0794893	0.613465	0.927464
12	112451379	G	C	ENST00000261735;ENST00000455836	ERP29	0.470649	26.5	0.74094	0.81941	0.719	0.60805	0.913944	0.818425	0.843283	0.671691	0.467247	0.759053	0.671566	0.632285	0.08917	0.439956
12	113826357	C	G	ENST00000545182;ENST00000280800	PLBD2	7.18473e-08	13.76	0.01963	0.61583	0.141	0.513222	0.430352	0.306529	0.64816	0.60585	0.60147	0.0169693	0.555879	0.468597	0.033216	0.249822
12	121458801	C	T	ENST00000257570;ENST00000620239	OASL	5.07294e-12	23.1	0.36742	0.34368	0.17	0.270099	0.485069	0.550432	0.381867	0.385142	0.360164	0.384101	0.419419	0.27859	0.016554	0.157775
12	122676082	G	A	ENST00000339777	LRRC43	6.70342e-14	22	0.4744	0.5531	0.139	0.88558	0.426291	0.4771	0.587222	0.811651	0.128392	0.501091	0.318486	0.132525	0.014777	0.145952
12	123339861	C	T	ENST00000253083	HIP1R	1.44297e-06	34	0.54811	0.8574	0.503	0.485801	0.812003	0.997518	0.878779	0.585997	0.620523	0.574605	0.745243	0.738763	0.124322	0.517737
12	123345994	G	A	ENST00000253083	HIP1R	1.44297e-06	15.28	0.34608	0.44284	0.021	0.126232	0.0557743	0.340178	0.479686	0.196398	0.137903	0.360571	0.260801	0.0501337	0.007241	0.088824
12	123950416	G	A	ENST00000526639;ENST00000412157;ENST00000350887	SNRNP35	2.28333e-07	26.2	0.01841	0.43384	0.202	1.14677	0.538035	0.802224	0.470875	0.886316	0.670333	0.015909	0.435693	0.300946	0.111015	0.490594
12	124366329	C	T	ENST00000409039	DNAH10	4.14032e-37	23.7	0.69153	0.73711	0.283	0.181983	0.645324	0.615492	0.765206	0.275277	0.27937	0.712282	0.343926	0.170973	0.166906	0.591021
12	124419299	C	T	ENST00000409039	DNAH10	4.14032e-37	35	0.56924	0.66987	0.226	0.739285	0.573656	0.999617	0.700525	0.748091	0.264547	0.595174	0.644205	0.593381	0.174129	0.601829
12	124421987	C	T	ENST00000238156;ENST00000545135;ENST00000545891	CCDC92	0.36885	26.9	0.17146	0.63219	0.236	1.15522	0.587503	0.83844	0.664043	0.888245	0.602959	0.167333	0.811474	0.838053	0.052097	0.328199
12	124798959	G	A	ENST00000389727;ENST00000324038;ENST00000546355;ENST00000338359	FAM101A	0.212634	26.6	0.73505	0.64352	0.457	1.16852	0.78539	0.823603	0.675025	0.890779	0.241079	0.753475	0.537205	0.442109	0.181402	0.612332
12	125621409	C	T	ENST00000316519	AACS	4.24569e-12	34	0.67991	0.77722	0.574	0.562964	0.84938	0.997518	0.803457	0.642133	0.510114	0.701286	0.698922	0.671441	0.079243	0.413847
12	132625534	G	C	ENST00000397333	DDX51	2.27756e-10	24.5	0.02734	0.63966	0.175	0.274461	0.493824	0.688132	0.67129	0.389791	0.228598	0.023724	0.706052	0.681736	0.051305	0.325293
12	133219908	G	A	ENST00000320574;ENST00000535270	POLE	1.00661e-14	33	0.0068	0.64947	0.307	0.828394	0.670596	0.987631	0.68079	0.789345	0.548654	0.00581535	0.809578	0.835166	0.433766	0.841424
12	133236065	C	T	ENST00000320574;ENST00000535270	POLE	1.00661e-14	34	0.50692	0.59523	0.417	1.25909	0.759969	0.997518	0.628155	0.907168	0.601632	0.534132	0.876058	0.9346	0.391156	0.814484
12	133768114	T	C	ENST00000540096;ENST00000536435;ENST00000416488;ENST00000228289;ENST00000500625;ENST00000611984;ENST00000541975;ENST00000541009;ENST00000592241	CTD-2140B24.4	0.000562248	16.22	0.6911	0.35748	0.138	0.319822	0.424253	0.359648	0.395588	0.438534	0.36931	0.711877	0.409627	0.265043	0.046778	0.308133
13	21721417	T	G	ENST00000382533;ENST00000621421;ENST00000607003;ENST00000450573	SAP18	0.0457562	26.9	0.82037	0.74933	0.683	2.79815	0.899327	0.83844	0.77689	0.994991	0.624543	0.834272	0.909801	0.974672	0.698824	0.956286
X	150912934	G	C	ENST00000329903	CNGA2	0.0815317	0.059	0.80937	0.594	0.206	0.071279	0.544221	0.0577779	0.62696	0.11438	0.739242	0.823887	0.296967	0.0999859	0.010167	0.112586
4	108871461	G	T	ENST00000332884;ENST00000508453	CYP2U1	0.081783	31	0.73133	0.71808	0.4	0.678323	0.748278	0.956214	0.746966	0.715511	0.785084	0.749952	0.580082	0.502801	0.088491	0.438245
13	41341126	T	C	ENST00000323563	MRPS31	4.0936e-05	4.218	0.16785	0.04584	0.009	0.0592236	0.0132061	0.140875	0.0617121	0.0948883	0.154104	0.163435	0.381783	0.225995	0.004138	0.0602154
6	166836889	A	T	ENST00000265678;ENST00000510118;ENST00000503859;ENST00000481261;ENST00000405189	RPS6KA2	0.0847009	26	0.87077	0.75414	0.697	1.50175	0.905115	0.79085	0.781475	0.939686	0.892387	0.881434	0.776924	0.785768	0.5901	0.918357
13	49842084	G	A	ENST00000251108	CDADC1	6.88627e-08	24.6	0.68116	0.26965	0.454	1.02563	0.783569	0.696156	0.307198	0.856548	0.643557	0.702464	0.657864	0.612761	0.176416	0.60517
1	174340137	A	G	ENST00000357444;ENST00000251507;ENST00000457696	RABGAP1L	0.0891727	27.5	0.92061	0.80877	0.623	0.874418	0.872976	0.865324	0.833283	0.80751	0.822727	0.927411	0.760828	0.761745	0.360032	0.792669
13	52604123	C	G	ENST00000521776	UTP14C	0.00117836	0.004	0.36525	0.01418	0.003	0.0970383	0.0017932	0.0297093	0.0199795	0.154134	0.154104	0.381715	0.265363	0.0557551	0.001434	0.0287945
13	52604139	A	C	ENST00000521776	UTP14C	0.00117836	0.021	0.27159	0.01594	0.014	0.121226	0.0288649	0.0462197	0.0224101	0.189005	0.158396	0.277777	0.32015	0.135057	0.004441	0.063228
7	5230053	G	A	ENST00000288828;ENST00000401525;ENST00000404704;ENST00000382384	WIPI2	0.0936806	24.2	0.55845	0.99892	0.397	-1	0.746144	0.662685	0.99913	0	0.740725	0.58469			0.464366	0.858981
13	78191785	C	G	ENST00000535157;ENST00000377246;ENST00000349847	SCEL	5.00222e-12	22.8	0.22819	0.09823	0.062	0.0561793	0.22083	0.518183	0.124128	0.0896446	0.222439	0.229532	0.511851	0.406188	0.038761	0.275051
13	79233236	T	C	ENST00000282003	RNF219	2.4863e-05	15.92	0.15751	0.33005	0.019	0.0989217	0.0477192	0.353555	0.368242	0.156924	0.53424	0.152315	0.738932	0.729506	0.031278	0.240476
13	101712255	C	T	ENST00000251127	NALCN	0.000169004	23.7	0.88539	0.40543	0.482	0.506682	0.800148	0.615492	0.442995	0.600952	0.579693	0.894949	0.787958	0.802364	0.287533	0.733157
13	101936304	G	A	ENST00000251127	NALCN	0.000169004	27.3	0.94906	0.85644	0.736	2.12076	0.920533	0.85676	0.877883	0.980194	0.645771	0.953782	0.750312	0.746217	0.242487	0.688078
13	108861176	C	T	ENST00000442234;ENST00000611712;ENST00000405925;ENST00000614526;ENST00000356922	LIG4	0.00210124	34	0.68925	0.84348	0.349	0.342842	0.709042	0.997518	0.865836	0.4617	0.650014	0.710131	0.36221	0.197893	0.320282	0.761726
2	201722471	T	C	ENST00000321356;ENST00000621181;ENST00000409769;ENST00000434813	CLK1	0.0953475	22.7	0.49805	0.47509	0.377	0.397479	0.731437	0.509803	0.511205	0.513746	0.704663	0.525333	0.677504	0.640755	0.13769	0.542753
13	113333710	C	T	ENST00000356049	ATP11AUN	0.00244696	0.267	0.17817	0.00525	0.029	0.230151	0.089479	0.076558	0.00755504	0.337843	0.0138822	0.174611			0.003673	0.0554612
13	114150036	G	T	ENST00000434316;ENST00000375391;ENST00000474393	TMCO3	6.68498e-10	12.25	0.05691	0.18986	0.097	0.30719	0.328707	0.271501	0.224322	0.425301	0.0138822	0.0507454	0.277432	0.0717364	0.004323	0.0620654
13	114307195	A	G	ENST00000335288	ATP4B	1.84085e-05	25.5	0.65874	0.58784	0.483	0.301858	0.800724	0.760262	0.620982	0.419661	0.655516	0.681175	0.818143	0.848256	0.176926	0.605907
8	145133740	G	A	ENST00000316052;ENST00000525936	EXOSC4	0.0994502	34	0.97019	0.98364	0.949	1.50963	0.992168	0.997518	0.987512	0.94068	0.925715	0.973214	0.857584	0.908047	0.393989	0.816382
2	96920682	A	G	ENST00000258439;ENST00000432959;ENST00000435268	TMEM127	0.101457	25.5	0.82098	0.86913	0.718	1.6893	0.913547	0.760262	0.889595	0.956746	0.826895	0.834835	0.874992	0.933124	0.27976	0.725902
5	169535215	C	T	ENST00000306268	FOXI1	0.109581	9.925	0.77401	0.80035	0.105	0.18377	0.349465	0.222883	0.825346	0.277853	0.885428	0.790377	0.267225	0.0581209	0.063784	0.368055
14	24607746	G	A	ENST00000206451;ENST00000559123;ENST00000382708;ENST00000561435	PSME1	0.0508808	19.9	0.10141	0.25945	0.044	0.313848	0.152414	0.430926	0.296773	0.432776	0.312911	0.0938178	0.665069	0.623034	0.038757	0.275032
14	24652283	C	A	ENST00000354464	IPO4	3.2247e-06	21.5	0.46312	0.49182	0.076	0.224468	0.267731	0.463541	0.527506	0.33074	0.577568	0.48894	0.529186	0.430717	0.100001	0.466133
14	24877469	G	T	ENST00000382554	NYNRIN	0.000549672	23.4	0.0795	0.23761	0.162	0.861551	0.47069	0.584058	0.274269	0.802717	0.357313	0.072214	0.43937	0.305984	0.197711	0.634579
14	25325279	T	C	ENST00000396700;ENST00000323944;ENST00000419632;ENST00000546511;ENST00000550887	STXBP6	0.0978977	24.1	0.33879	0.14842	0.225	0.195176	0.572236	0.653752	0.179888	0.292496	0.158396	0.352504	0.672232	0.633229	0.276116	0.722425
8	37609163	G	C	ENST00000518526;ENST00000276461;ENST00000521644;ENST00000519638	ERLIN2	0.111582	23.5	0.81036	0.81402	0.427	2.11663	0.766579	0.594804	0.838223	0.980018	0.875732	0.824811	0.718031	0.69906	0.455043	0.853773
14	45475420	A	G	ENST00000361577;ENST00000361462	FAM179B	2.88662e-06	0.002	0.2994	0.04307	0.025	0.136414	0.0724558	0.0223682	0.0582232	0.211271	0.0401083	0.308776	0.277202	0.0714186	0.000299	0.00925681
14	51352547	A	G	ENST00000353130;ENST00000337334	ABHD12B	3.28064e-13	29.2	0.58532	0.53374	0.337	0.43249	0.698717	0.924027	0.568354	0.542403	0.366659	0.610731	0.696368	0.66777	0.082575	0.422863
3	192053223	C	T	ENST00000445105;ENST00000454309;ENST00000450716;ENST00000430714;ENST00000448795;ENST00000418610	FGF12	0.114211	32	0.8242	0.72168	0.548	1.96159	0.836133	0.973955	0.75042	0.97331	0.919501	0.837859	0.862661	0.915507	0.458601	0.855775
3	49879920	G	A	ENST00000331456;ENST00000482582	TRAIP	0.125104	22.8	0.65203	0.57359	0.241	0.509855	0.594225	0.518183	0.607139	0.603702	0.826821	0.674777	0.33057	0.150884	0.056184	0.342721
2	183723538	C	T	ENST00000295113	FRZB	0.125666	23.5	0.63343	0.46386	0.118	0.461825	0.380734	0.594804	0.500225	0.567372	0.843064	0.656992	0.697753	0.669764	0.073956	0.398991
14	55646393	G	A	ENST00000395425;ENST00000247191	DLGAP5	1.7411e-05	9.522	0.28239	0.11116	0.093	0.0679534	0.317877	0.215409	0.138745	0.109226	0.171389	0.28982	0.299231	0.103358	0.008699	0.100987
14	73421106	G	A	ENST00000358377;ENST00000394234;ENST00000509153;ENST00000555042;ENST00000553457	DCAF4	0.00364518	22.3	0.286	0.68765	0.072	0.283088	0.254874	0.487681	0.717678	0.399315	0.666821	0.293846	0.21834	0.0122365	0.016408	0.156824
14	73729145	A	G	ENST00000340738;ENST00000554301;ENST00000555445	PAPLN	5.13479e-22	0.015	0.44557	0.07	0.226	0.200021	0.573656	0.0427325	0.0912765	0.299233	0.165134	0.469876	0.256616	0.0452018	0.000151	0.00550121
14	75150028	T	C	ENST00000356357	AREL1	0.0118021	23.2	0.54572	0.58307	0.318	1.21733	0.681326	0.561849	0.616347	0.900357	0.596679	0.572268	0.760014	0.760543	0.12243	0.514027
14	75513336	G	A	ENST00000355774;ENST00000380968;ENST00000556257;ENST00000556740	MLH3	0.000425002	0.005	0.3025	0.34803	0.015	0.100311	0.0324473	0.0319212	0.386207	0.159095	0.595871	0.312229	0.222835	0.0148884	0.001291	0.0267462
1	205033565	G	C	ENST00000331830	CNTN2	0.129621	29.2	0.98228	0.92833	0.958	1.61187	0.994609	0.924027	0.942766	0.950402	0.975371	0.984268	0.701025	0.674464	0.685659	0.952284
14	91780361	G	A	ENST00000389857	CCDC88C	2.17323e-06	13.69	0.20244	0.31137	0.024	0.44205	0.068251	0.304925	0.349494	0.550735	0.315903	0.201129	0.331648	0.15251	0.042478	0.290839
14	92105490	C	T	ENST00000256343	CATSPERB	4.26215e-13	9.464	0.33879	0.28512	0.019	0.245729	0.0477192	0.214346	0.322934	0.356378	0.141423	0.352504	0.32955	0.149322	0.032636	0.247062
14	93273179	C	G	ENST00000163416	GOLGA5	0.363134	0.002	0.32574	0.07061	0.038	0.16316	0.127652	0.0223682	0.0920011	0.24963	0.154104	0.338048	0.25229	0.0403484	0.001567	0.0306252
6	27419218	A	G	ENST00000211936;ENST00000377419	ZNF184	0.133749	27.1	0.61478	0.49788	0.643	0.53786	0.882061	0.847812	0.53342	0.624353	0.752113	0.639067	0.681837	0.646957	0.524959	0.88996
14	99865081	T	C	ENST00000331768	SETD3	0.371891	10.35	0.25387	0.01953	0.046	0.340863	0.160483	0.230883	0.0273043	0.459522	0.192905	0.258039	0.245332	0.0331095	0.031385	0.241002
14	104573549	G	A	ENST00000551177;ENST00000546892	ASPG	1.18217e-06	25.1	0.82344	0.88171	0.489	0.571412	0.80415	0.733406	0.901129	0.647512	0.695185	0.837148	0.589337	0.515838	0.141751	0.549922
14	104633317	C	T	ENST00000423312;ENST00000315264	KIF26A	0.410904	28.7	0.65695	0.8672	0.271	0.457629	0.631677	0.909143	0.887816	0.563846	0.581442	0.679466	0.719652	0.70142	0.123154	0.515451
14	105715499	C	G	ENST00000536364;ENST00000537513;ENST00000392554	BTBD6	0.000422096	26.3	0.0602	0.91576	0.177	1.06582	0.497269	0.807749	0.931779	0.86739	0.297719	0.0538278	0.836249	0.875903	0.071684	0.392351
1	205156847	C	T	ENST00000367161;ENST00000367162	DSTYK	0.147286	28.5	0.97476	0.92984	0.916	1.11787	0.981881	0.902665	0.944069	0.879791	0.863501	0.977388	0.734804	0.72347	0.370188	0.80002
21	39671413	C	T	ENST00000613499;ENST00000612702;ENST00000398928;ENST00000328656;ENST00000398938;ENST00000398932;ENST00000438657;ENST00000398934;ENST00000398930;ENST00000398927;ENST00000419868	KCNJ15	0.150462	25.6	0.96554	0.9379	0.731	1.36351	0.91861	0.766638	0.950948	0.92337	0.888452	0.968984	0.81346	0.841093	0.207853	0.647598
15	31221527	C	T	ENST00000362065	FAN1	1.46793e-15	26.6	0.76585	0.69566	0.291	0.460992	0.654043	0.823603	0.725386	0.566625	0.548908	0.782641	0.311017	0.121171	0.076702	0.40679
14	89093217	G	A	ENST00000554922;ENST00000380664;ENST00000555823	EML5	0.158419	34	0.72566	0.5945	0.282	0.943015	0.644224	0.997518	0.627447	0.831792	0.773326	0.744605	0.634839	0.580099	0.239052	0.684313
15	33359326	C	A	ENST00000334528;ENST00000558197	FMN1	1.72654e-13	11.92	0.53818	0.22055	0.027	0.0227088	0.0809393	0.263971	0.256568	0.0346757	0.41569	0.564892			0.040494	0.282509
12	21526341	A	G	ENST00000539393;ENST00000240652;ENST00000542023;ENST00000537593	IAPP	0.16603	0.006	0.30166	0.21157	0.016	0.124039	0.0361251	0.0337083	0.247176	0.193009	0.811468	0.311288	0.322956	0.139315	0.009944	0.110861
5	14871502	G	A	ENST00000284268	ANKH	0.167377	23.7	0.9016	0.98046	0.79	1.50291	0.940299	0.615492	0.985118	0.939877	0.926582	0.909865	0.918944	0.982524	0.583039	0.915497
15	40913295	A	G	ENST00000346991;ENST00000399668;ENST00000527044	CASC5	0.0237167	13.96	0.21316	0.48966	0.085	0.0650787	0.29511	0.31111	0.525405	0.104521	0.437634	0.212915	0.396604	0.246913	0.121573	0.512324
8	59059835	C	T	ENST00000361488	FAM110B	0.172626	28.4	0.83077	0.74087	0.698	1.70098	0.905521	0.899314	0.768803	0.957767	0.825952	0.84405	0.764275	0.766874	0.587483	0.917298
15	42140044	C	T	ENST00000382448;ENST00000452633;ENST00000458483	JMJD7-PLA2G4B	9.15662e-25	23.3	0.42403	0.2703	0.02	0.0309867	0.0517325	0.573067	0.307862	0.0481594	0.126345	0.446394	0.270347	0.0621834	0.002334	0.0404699
15	42476859	C	T	ENST00000318006;ENST00000348544	VPS39	0.000738265	34	0.00296	0.40583	0.443	1.30721	0.776786	0.997518	0.443389	0.915087	0.502443	0.00247107	0.881639	0.94214	0.575577	0.912419
15	42734610	T	C	ENST00000263805;ENST00000565380;ENST00000565611;ENST00000567772	ZNF106	0.219459	25.3	0.60108	0.45788	0.073	0.632782	0.258118	0.747123	0.49439	0.688133	0.660361	0.625923	0.638522	0.585317	0.123749	0.516615
15	43873501	C	A	ENST00000348806;ENST00000420765;ENST00000334933;ENST00000360135;ENST00000360301;ENST00000396923;ENST00000381885;ENST00000381879	PPIP5K1	0.102605	27.3	0.85913	0.79291	0.638	3.96448	0.879821	0.85676	0.818319	0.999221	0.649054	0.870638	0.740923	0.732435	0.781783	0.97763
15	54556462	G	A	ENST00000260323	UNC13C	3.68783e-07	25.5	0.76669	0.60664	0.285	0.0565729	0.647543	0.760262	0.639247	0.0902754	0.660852	0.783432	0.31996	0.134766	0.170579	0.596571
15	54786912	T	A	ENST00000260323	UNC13C	3.68783e-07	17.9	0.57696	0.53181	0.249	0.043088	0.604697	0.392509	0.566483	0.0681565	0.48433	0.602641	0.653214	0.606163	0.024148	0.203359
11	32860461	C	T	ENST00000257836	PRRG4	0.181402	24.2	0.96123	0.88746	0.373	0.313536	0.728374	0.662685	0.906363	0.432441	0.974392	0.965061	0.33721	0.160902	0.143543	0.55306
15	58001394	T	G	ENST00000587652;ENST00000299638;ENST00000380557	GCOM1	3.95491e-09	25.8	0.67769	0.85437	0.329	0.51459	0.691554	0.778995	0.875974	0.606617	0.676027	0.699182	0.545421	0.453776	0.080705	0.417835
X	11316725	G	A	ENST00000380714;ENST00000380712;ENST00000348912	AMELX	0.187526	23.2	0.39182	0.56781	0.199	0.846546	0.533364	0.561849	0.601523	0.796816	0.936174	0.411044	0.634706	0.579909	0.191648	0.626499
15	62283959	T	C	ENST00000249837;ENST00000261517;ENST00000395896;ENST00000395898	VPS13C	1.85523e-37	0.037	0.31295	0.10138	0.034	0.0230897	0.110805	0.052384	0.127715	0.0353223	0.151105	0.323857	0.35713	0.190468	0.001478	0.029405
1	28864406	G	A	ENST00000398958;ENST00000373833;ENST00000373832;ENST00000373831	RCC1	0.193944	23.5	0.72047	0.59428	0.385	0.466031	0.737434	0.594804	0.627233	0.570606	0.874827	0.739718	0.353775	0.185543	0.106524	0.480839
15	65157828	C	T	ENST00000616065;ENST00000323544	PLEKHO2	0.00475384	24.1	0.07512	0.51622	0.04	0.333408	0.135984	0.653752	0.551279	0.452175	0.422884	0.0679869	0.423079	0.283638	0.04755	0.31113
15	65676390	G	T	ENST00000352385	IGDCC4	0.0148855	24	0.33395	0.32396	0.139	0.647392	0.426291	0.644577	0.362139	0.697597	0.357519	0.347151	0.276674	0.0706923	0.017562	0.164255
15	65891219	G	C	ENST00000313182;ENST00000567744;ENST00000431261;ENST00000569491;ENST00000420799;ENST00000442903	VWA9	0.00309381	26.3	0.5842	0.16949	0.273	0.625227	0.634008	0.807749	0.202629	0.683125	0.532407	0.609642	0.740781	0.732222	0.308114	0.751465
9	85926815	G	A	ENST00000376434;ENST00000376438;ENST00000304195;ENST00000621208;ENST00000431299	FRMD3	0.195215	29.3	0.90517	0.83901	0.813	0.751228	0.948196	0.926797	0.861665	0.754226	0.880451	0.913144	0.774717	0.782452	0.340488	0.777894
15	70959601	C	T	ENST00000322954;ENST00000379983;ENST00000560441;ENST00000539319	UACA	2.35035e-17	23.1	0.35187	0.16157	0.089	0.346153	0.306673	0.550432	0.194126	0.465182	0.672494	0.36696	0.444662	0.313233	0.063868	0.368326
16	57509099	A	G	ENST00000566936;ENST00000340099;ENST00000569548;ENST00000569010;ENST00000569250;ENST00000564378;ENST00000562737;ENST00000568617;ENST00000567276;ENST00000566588	DOK4	0.197603	24.7	0.70706	0.67736	0.503	1.03066	0.812003	0.703986	0.70775	0.857799	0.951317	0.727036	0.70548	0.680905	0.146578	0.558283
15	75182964	C	T	ENST00000569931;ENST00000352410;ENST00000566377;ENST00000569233;ENST00000567132;ENST00000564633;ENST00000568907;ENST00000563422;ENST00000562800;ENST00000563786;ENST00000323744;ENST00000568828;ENST00000562606;ENST00000565576;ENST00000567570;ENST00000567177	MPI	0.000142828	13.96	0.74969	0.6539	0.205	0.188029	0.542684	0.31111	0.685082	0.283514	0.684042	0.767336	0.304574	0.111396	0.003458	0.0531911
11	66838985	T	C	ENST00000308831;ENST00000532559	RHOD	0.203235	25.9	0.64119	0.70764	0.444	1.51629	0.777403	0.784986	0.736927	0.94137	0.843555	0.664428	0.553139	0.464725	0.127723	0.524297
10	84745116	G	T	ENST00000372141;ENST00000404547;ENST00000372142;ENST00000404576;ENST00000556918;ENST00000545131;ENST00000537893	NRG3	0.210338	24.7	0.69888	0.40716	0.102	0.393043	0.341827	0.703986	0.444696	0.509747	0.723863	0.719238	0.568068	0.485843	0.131662	0.53173
15	83488160	A	C	ENST00000286760	WHAMM	1.03625e-05	26	0.01389	0.68335	0.375	0.311331	0.729909	0.79085	0.713528	0.430043	0.444807	0.0119833	0.594101	0.522559	0.111294	0.491187
15	83502031	C	T	ENST00000286760	WHAMM	1.03625e-05	29.5	0.55658	0.69864	0.099	0.230285	0.334011	0.932137	0.728255	0.337967	0.662458	0.582878	0.228498	0.0186971	0.099157	0.464175
15	90255295	G	T	ENST00000268130;ENST00000560294	WDR93	6.27429e-15	3.751	0.14522	0.16069	0.025	0.0759756	0.0724558	0.135661	0.193172	0.121954	0.0297737	0.139202	0.367834	0.206047	0.014529	0.144267
6	121768138	C	G	ENST00000282561	GJA1	0.215547	24.2	0.98811	0.94365	0.966	1.45468	0.996491	0.662685	0.955792	0.934769	0.988302	0.989592	0.825394	0.859335	0.796842	0.98078
15	91475110	A	G	ENST00000394272;ENST00000330334;ENST00000559898;ENST00000561036	HDDC3	0.0718306	32	0.94082	0.88	0.824	1.05108	0.951895	0.973955	0.899565	0.863651	0.585747	0.946125	0.651284	0.60342	0.407266	0.825044
15	93173457	C	T	ENST00000327355	FAM174B	0.00994225	35	0.83107	0.85141	0.603	1.15053	0.86359	0.999617	0.873222	0.88708	0.321393	0.844333	0.722905	0.70614	0.128929	0.526596
15	100672305	T	C	ENST00000268070	ADAMTS17	3.82853e-11	22.9	0.30138	0.41527	0.404	0.126064	0.751082	0.528031	0.452663	0.196109	0.453214	0.310979	0.812097	0.839004	0.240647	0.686062
15	101561329	G	A	ENST00000388948	LRRK1	1.59095e-05	22.4	0.10049	0.30909	0.119	0.523081	0.383027	0.492022	0.347206	0.613271	0.656084	0.0929009	0.51838	0.415407	0.157076	0.575618
16	108353	C	T	ENST00000262316	RHBDF1	3.65346e-06	23	0.12119	0.45242	0.1	0.661476	0.336635	0.538993	0.489052	0.70584	0.648418	0.113994	0.713483	0.69247	0.072115	0.393623
16	138838	C	T	ENST00000620134;ENST00000399953;ENST00000611875	NPRL3	0.468163	21.8	0.63372	0.37903	0.189	0.248857	0.51734	0.471273	0.41696	0.360624	0.556812	0.657272	0.733064	0.72093
16	703378	C	T	ENST00000549091;ENST00000615333;ENST00000293879	WDR90	4.01806e-46	27.1	0.50714	0.75421	0.362	0.558015	0.71973	0.847812	0.78155	0.63843	0.398727	0.53435	0.603813	0.536261	0.097241	0.45967
16	705366	G	A	ENST00000549091;ENST00000615333;ENST00000293879	WDR90	4.01806e-46	25.4	0.50429	0.72656	0.215	0.611312	0.557755	0.753766	0.755104	0.673598	0.237489	0.53153	0.363055	0.199123	0.051619	0.326451
16	721872	G	A	ENST00000315082	RHOT2	9.27431e-12	23.1	0.02491	0.63983	0.151	0.244081	0.45004	0.550432	0.671458	0.354196	0.44938	0.0215802	0.373727	0.214512	0.025875	0.212802
16	815613	C	T	ENST00000620831;ENST00000563941;ENST00000545450;ENST00000566549;ENST00000382862	MSLN	2.47688e-15	23.9	0.11692	0.11306	0.134	0.314323	0.415932	0.635136	0.140873	0.433224	0.530901	0.109593	0.30729	0.115517	0.053484	0.333208
16	83704498	T	A	ENST00000567109;ENST00000268613;ENST00000428848;ENST00000566620;ENST00000622885;ENST00000615627	CDH13	0.217594	32	0.90354	0.89059	0.674	0.537012	0.895532	0.973955	0.909215	0.623841	0.959728	0.91165	0.734653	0.723248	0.818049	0.984855
16	1449411	C	G	ENST00000389221;ENST00000508903;ENST00000301712	UNKL	0.098857	32	0.78421	0.84728	0.4	0.390732	0.748278	0.973955	0.869374	0.507538	0.647246	0.800058	0.719893	0.701769	0.242345	0.687924
16	1639625	T	G	ENST00000426508	IFT140	9.1377e-18	0.903	0.23602	0.34013	0.063	0.0722304	0.224368	0.0962445	0.378321	0.116079	0.278143	0.238215	0.256512	0.045081	0.00466	0.0653714
16	2282904	G	A	ENST00000301727;ENST00000565090;ENST00000564139;ENST00000565413	E4F1	0.434844	17.53	0.44799	0.19912	0.104	0.463223	0.346933	0.385408	0.234098	0.568606	0.324986	0.472503	0.341627	0.167543	0.006374	0.0812572
16	3100090	C	T	ENST00000336577;ENST00000612971	MMP25	1.64578e-06	25.2	0.46882	0.70176	0.118	0.74159	0.380734	0.740332	0.731268	0.749358	0.566847	0.495098	0.773942	0.78129	0.023615	0.200382
16	3614432	T	C	ENST00000359128;ENST00000448023;ENST00000324659	NLRC3	1.03345e-12	5.787	0.49875	0.32432	0.117	0.0649205	0.378434	0.15906	0.3625	0.104249	0.440077	0.526041	0.297247	0.100399
16	3641202	C	T	ENST00000294008	SLX4	8.9032e-08	31	0.00418	0.65829	0.164	0.377742	0.474327	0.956214	0.689331	0.495516	0.464183	0.0035208	0.362591	0.198447	0.174108	0.601798
16	3652126	C	T	ENST00000294008	SLX4	8.9032e-08	25.3	0.15288	0.61841	0.112	0.36166	0.366669	0.747123	0.650662	0.479973	0.30179	0.147358	0.566442	0.483552	0.111892	0.492459
16	4802954	G	A	ENST00000219478;ENST00000545009;ENST00000592425	ZNF500	0.000679411	13.12	0.43313	0.11432	0.005	0.232247	0.00446494	0.291684	0.142294	0.34035	0.170166	0.456328	0.511474	0.405659	0.097577	0.460467
16	4815672	G	C	ENST00000219478;ENST00000545009;ENST00000588602	ZNF500	0.000679411	23.8	0.51982	0.17838	0.179	0.279027	0.500689	0.625437	0.212125	0.394958	0.471779	0.546867	0.793287	0.810431	0.301824	0.745998
1	161071912	G	A	ENST00000368010	PFDN2	0.219933	35	0.7904	0.64819	0.756	1.52567	0.928057	0.999617	0.679559	0.942377	0.957227	0.80591	0.771889	0.778237	0.633652	0.934907
16	20812570	G	C	ENST00000300005;ENST00000564349;ENST00000569729;ENST00000357967;ENST00000563117	ERI2	6.38834e-05	0.349	0.40028	0.10675	0.091	0.101626	0.312313	0.0803097	0.133786	0.16118	0.327149	0.420355	0.236819	0.0252518	0.004071	0.0595349
16	21747711	G	A	ENST00000286149;ENST00000388958;ENST00000388956;ENST00000388957	OTOA	4.1563e-08	13.93	0.53899	-1	0.127	2.36972	0.400955	0.310424	0	0.988041	0.417972	0.565687	0.361419	0.196742	0.052922	0.331198
16	22358762	T	A	ENST00000268383	CDR2	5.60529e-06	0.001	0.06654	0.20261	0.021	0.213646	0.0557743	0.01241	0.237765	0.317454	0.451214	0.0598082	0.360123	0.194843	0.00036	0.0106345
16	29706105	C	T	ENST00000449759;ENST00000395384	AC009133.22	-1	1.912	0.38682	0.05927	0.021	0.502814	0.0557743	0.113417	0.0783515	0.598503	0.048228	0.405522	0.567679	0.485295	0.000374	0.0109301
16	30567251	G	C	ENST00000252797;ENST00000395091	ZNF764	3.06789e-08	13.56	0.40154	0.11527	0.028	0.345676	0.0851967	0.301928	0.143356	0.464651	0.492135	0.421734	0.545693	0.454163	0.01288	0.132742
16	31094354	A	C	ENST00000300850	ZNF646	0.00556536	14.5	0.35664	0.20261	0.036	0.324971	0.119259	0.323238	0.237765	0.44392	0.180583	0.372212	0.381555	0.225666	0.024212	0.203717
1	91182217	T	C	ENST00000370445	BARHL2	0.222345	9.386	0.51975	0.48183	0.173	0.637212	0.490334	0.212936	0.517771	0.690907	0.930796	0.546799	0.444284	0.312717	0.038134	0.272313
16	48577164	T	C	ENST00000262384	N4BP1	0.361227	12.11	0.11593	0.23713	0.081	0.188021	0.283185	0.268294	0.273775	0.283503	0.575247	0.108572	0.376584	0.218588	0.090012	0.442068
5	68412312	G	T	ENST00000396591;ENST00000621204	SLC30A5	0.230512	19.87	0.5624	0.41579	0.346	1.1951	0.706505	0.430345	0.453168	0.895771	0.746301	0.588529	0.748256	0.743195	0.286107	0.731846
16	57054676	G	A	ENST00000262510;ENST00000544641;ENST00000538059;ENST00000436936;ENST00000539144	NLRC5	6.71794e-05	22	0.76857	0.80723	0.377	0.585638	0.731437	0.4771	0.831849	0.657248	0.589635	0.785217	0.345569	0.173416	0.262377	0.708939
11	44286585	A	G	ENST00000329255	ALX4	0.234888	23.8	0.86309	0.82681	0.479	1.04686	0.798419	0.625437	0.850248	0.862384	0.959991	0.874302	0.825602	0.859649	0.214947	0.65638
16	66847700	A	G	ENST00000359087;ENST00000290810;ENST00000379463;ENST00000394074	NAE1	1.90379e-07	24.4	0.388	0.26259	0.152	0.268434	0.451961	0.679873	0.299985	0.383118	0.664183	0.406834	0.666051	0.624437	0.170409	0.596321
17	47579509	G	A	ENST00000172229	NGFR	0.238222	27.5	0.82326	0.76143	0.451	1.54306	0.781742	0.865324	0.788443	0.943855	0.934082	0.836972	0.723864	0.707542	0.277792	0.72403
16	67697845	C	T	ENST00000243878;ENST00000602644	ENKD1	2.15383e-05	7.597	0.31825	0.0761	0.013	0.19998	0.0254186	0.183317	0.0985054	0.299207	0.176092	0.329725	0.470565	0.348741	0.014122	0.141463
16	72133665	G	A	ENST00000268482	DHX38	1.03801e-06	24.2	0.03133	0.59128	0.793	0.504133	0.941344	0.662685	0.624324	0.599322	0.662145	0.0272797	0.913467	0.978006	0.387369	0.811927
17	47588007	G	A	ENST00000172229;ENST00000504201	NGFR	0.238222	28.3	0.88826	0.79991	0.657	1.41249	0.888231	0.895884	0.824934	0.930183	0.963192	0.897592	0.788157	0.802668	0.346868	0.782801
11	117073881	G	A	ENST00000392951;ENST00000525531;ENST00000278968;ENST00000529792;ENST00000530649;ENST00000532870	TAGLN	0.241538	21.3	0.82872	0.71767	0.646	0.354494	0.8834	0.458842	0.746574	0.473148	0.966437	0.842118	0.796164	0.814777	0.126848	0.522622
6	169632115	T	C	ENST00000366787;ENST00000617924	THBS2	0.245001	15.21	0.86558	0.77199	0.375	0.577466	0.729909	0.338686	0.798493	0.651759	0.93363	0.876634	0.568706	0.486746	0.072099	0.393578
12	21919037	C	T	ENST00000240662	KCNJ8	0.25677	23	0.87685	0.85062	0.764	2.23568	0.930992	0.538993	0.872486	0.984173	0.875543	0.88706	0.794827	0.812758	0.671259	0.947717
8	28385409	C	T	ENST00000240093;ENST00000537916	FZD3	0.275435	26.9	0.98277	0.92446	0.97	1.64874	0.99733	0.83844	0.93941	0.953538	0.997295	0.984709	0.827683	0.862826	0.857626	0.99132
16	86588290	G	C	ENST00000360900;ENST00000543303;ENST00000381214;ENST00000562940;ENST00000569000;ENST00000564364;ENST00000568037;ENST00000561989;ENST00000565482	MTHFSD	3.7645e-09	18.77	0.35529	0.22784	0.103	0.0269617	0.344381	0.409179	0.26415	0.0414159	0.266844	0.370724	0.355904	0.18867	0.013384	0.136328
10	112055104	T	C	ENST00000369603;ENST00000369592	SMNDC1	0.275798	24	0.98125	0.68397	0.538	2.39238	0.830913	0.644577	0.714126	0.988708	0.960958	0.983319	0.75564	0.754069	0.298505	0.743083
16	87742022	C	T	ENST00000353170;ENST00000347925;ENST00000270583	KLHDC4	3.70528e-19	12.53	0.37146	0.10423	0.01	0.0126512	0.0159818	0.277956	0.130949	0.0185021	0.0551356	0.388568	0.384813	0.230276	0.002843	0.0464331
7	128585935	G	A	ENST00000489702;ENST00000357234;ENST00000477535;ENST00000613821;ENST00000479582;ENST00000464557;ENST00000402030;ENST00000249375;ENST00000473745;ENST00000619830	IRF5	0.288476	23.2	0.99843	0.89327	0.559	1.50828	0.841796	0.561849	0.911642	0.940541	0.953031	0.998659	0.706727	0.682714	0.332138	0.771334
16	89590481	C	G	ENST00000566371;ENST00000268704;ENST00000341316;ENST00000568151	SPG7	1.38467e-18	1.308	0.755	0.65599	0.446	0.412352	0.778651	0.104045	0.687107	0.52637	0.510524	0.772369	0.702347	0.676379	0.028668	0.22743
2	20405116	C	T	ENST00000254351;ENST00000381150;ENST00000403076;ENST00000429035	SDC1	0.29047	34	0.86459	0.82699	0.575	0.854864	0.849884	0.997518	0.850416	0.800249	0.987084	0.875704	0.536915	0.441697	0.142892	0.551922
1	231401772	T	C	ENST00000436239;ENST00000366647;ENST00000416000	GNPAT	0.291273	26.1	0.89573	0.92104	0.827	0.849054	0.95289	0.796604	0.936425	0.79776	0.984792	0.904447	0.731238	0.718267	0.262486	0.709049
17	456629	G	A	ENST00000437048;ENST00000291074;ENST00000571805;ENST00000401468	VPS53	4.99655e-05	23.2	0.07669	0.52979	0.171	0.355882	0.486828	0.561849	0.564509	0.474508	0.446913	0.0694995	0.694147	0.664597	0.282679	0.728653
17	3656627	T	C	ENST00000263087	ITGAE	7.98814e-13	0.001	0.48492	0.24872	0.019	0.191165	0.0477192	0.01241	0.285745	0.287388	0.174936	0.512102	0.219862	0.0130999	0.000274	0.00866793
17	4714125	C	T	ENST00000263088;ENST00000572940	PLD2	8.12712e-14	34	0.58383	0.65568	0.368	0.620415	0.72449	0.997518	0.686806	0.679511	0.609718	0.609292	0.700895	0.674277	0.094626	0.453422
17	4721841	G	A	ENST00000263088;ENST00000572940;ENST00000576983	PLD2	8.12712e-14	31	0.61897	0.54673	0.272	0.507035	0.632844	0.956214	0.581024	0.601239	0.572279	0.643082	0.742175	0.734266	0.060877	0.358621
9	19049689	T	C	ENST00000380527	RRAGA	0.291377	25.7	0.9147	0.88813	0.868	3.30594	0.966261	0.772879	0.906973	0.99773	0.976008	0.921962	0.892723	0.956207	0.925953	0.998371
17	6499505	G	C	ENST00000361413;ENST00000572370	KIAA0753	3.16923e-19	15.13	0.11177	0.18262	0.06	0.127558	0.213705	0.33697	0.216627	0.198216	0.348765	0.104305	0.322626	0.138813	0.037923	0.271383
19	3162941	A	G	ENST00000262958	GNA15	0.306964	18.84	0.78112	0.67155	0.261	0.616954	0.619725	0.410522	0.702138	0.677274	0.939298	0.797122	0.580764	0.50376	0.019122	0.174008
16	66956089	T	C	ENST00000420652;ENST00000299759	RRAD	0.310769	26.7	0.82545	0.73241	0.483	1.50947	0.800724	0.828652	0.760706	0.940678	0.894908	0.839039	0.742581	0.734859	0.26379	0.71036
5	133707309	G	C	ENST00000265339;ENST00000506787	UBE2B	0.320978	28.2	0.92501	0.96749	0.848	2.34469	0.959784	0.892366	0.975147	0.987389	0.957265	0.931476	0.85965	0.911085	0.863393	0.992129
19	13007111	G	A	ENST00000222214;ENST00000591470	GCDH	0.335283	21.6	0.85366	0.77355	0.314	0.41061	0.677478	0.466016	0.799981	0.524812	0.908365	0.865534	0.214793	0.0103783	0.009723	0.109138
20	21493061	C	A	ENST00000377142	NKX2-2	0.337334	19.53	0.76113	0.89118	0.23	0.559893	0.579271	0.423778	0.909747	0.639804	0.815883	0.778157	0.806653	0.830695	0.064405	0.370043
2	26596258	C	T	ENST00000442141;ENST00000613142;ENST00000260585	EPT1	0.347462	27	0.92474	-1	0.875	0.527328	0.96852	0.843184	0	0.61667	0.822145	0.931233	0.834311	0.872934	0.576772	0.912916
17	15207458	T	C	ENST00000395930;ENST00000338696	TEKT3	3.19945e-14	27.2	0.5799	0.75209	0.781	0.694137	0.937127	0.85234	0.779524	0.724307	0.658495	0.60548	0.610675	0.545941	0.185857	0.618581
17	18151277	C	T	ENST00000327031;ENST00000545457;ENST00000579294	FLII	3.31007e-06	32	0.05042	0.4763	0.144	0.933116	0.436358	0.973955	0.512381	0.828622	0.609889	0.0447043	0.356172	0.189063	0.020637	0.183172
1	160465994	G	A	ENST00000368059;ENST00000368057	SLAMF6	0.35688	21.5	0.43435	0.54222	0.196	0.889704	0.528617	0.463541	0.576622	0.813395	0.782759	0.457656	0.294221	0.0958849	0.240857	0.686293
17	18220554	T	G	ENST00000406438	SMCR8	0.31942	12.18	0.37418	0.45253	0.18	0.377892	0.502394	0.269898	0.489161	0.495617	0.323616	0.391569	0.591887	0.519441	0.072526	0.394828
17	18220580	C	T	ENST00000406438	SMCR8	0.31942	21.3	0.32801	0.23641	0.109	0.336045	0.35938	0.458842	0.273024	0.45481	0.209623	0.340571	0.580702	0.503672	0.036019	0.262844
17	18881982	G	A	ENST00000388995;ENST00000345041	FAM83G	0.0157268	23.8	0.2513	0.5005	0.204	0.732331	0.541143	0.625437	0.535976	0.744375	0.504727	0.255178	0.534282	0.437948	0.17302	0.600195
1	40363231	G	A	ENST00000397332;ENST00000372816	MYCL	0.358812	28.9	0.99521	0.78282	0.759	1.69212	0.929168	0.915318	0.808767	0.956995	0.878797	0.995966	0.751822	0.748435	0.405275	0.823765
17	19607397	C	A	ENST00000325411;ENST00000350657;ENST00000433844	SLC47A2	9.01734e-14	8.251	0.15897	0.16335	0.059	0.137757	0.21009	0.193577	0.196036	0.213054	0.0611885	0.153884	0.298341	0.102034	0.015177	0.148649
17	20799084	G	A	ENST00000327925	CCDC144NL	8.14315e-06	10.84	0.15693	0.01393	0.046	0.0314875	0.160483	0.240583	0.0196395	0.0489743	0.0297737	0.151691	0.489751	0.375279	0.029089	0.229575
17	26671454	G	A	ENST00000544907;ENST00000226225	TNFAIP1	0.00736161	24.1	0.61928	0.31513	0.1	0.96078	0.336635	0.653752	0.353279	0.837854	0.595899	0.643382	0.698169	0.670363	0.157035	0.575551
17	27031033	G	A	ENST00000301039;ENST00000439862;ENST00000415329	PROCA1	0.000876151	20.8	0.14382	0.16482	0.068	0.149278	0.241608	0.447966	0.197619	0.229591	0.124217	0.13772	0.373464	0.214137	0.017318	0.162695
21	43710254	T	C	ENST00000398457;ENST00000347800;ENST00000398449;ENST00000361802;ENST00000343687;ENST00000398437	ABCG1	0.358876	23.6	0.91121	0.95202	0.741	1.0701	0.922433	0.605275	0.962729	0.868643	0.958521	0.918727	0.798094	0.817702	0.527267	0.891047
17	28748818	C	G	ENST00000225719;ENST00000543464	CPD	0.247132	27.4	0.66992	0.74853	0.508	0.919287	0.814761	0.861095	0.776129	0.824058	0.654806	0.691817	0.610648	0.545902	0.546114	0.899703
17	28749957	C	T	ENST00000225719;ENST00000543464	CPD	0.247132	34	0.52984	0.58349	0.328	0.841245	0.690638	0.997518	0.616752	0.794531	0.446411	0.55672	0.480743	0.362789	0.483182	0.86911
17	33749161	C	T	ENST00000394562;ENST00000304905;ENST00000452764	SLFN12	5.03596e-10	1.875	0.31242	0.56356	0.036	0.0746739	0.119259	0.112894	0.597393	0.119892	0.329282	0.323257	0.339331	0.164093	0.082267	0.422041
17	38176186	G	A	ENST00000394126;ENST00000356271;ENST00000394128;ENST00000394127;ENST00000422942;ENST00000501516	MED24	8.98959e-09	22.2	0.38445	-1	0.276	0.413504	0.637461	0.483837	0	0.527197	0.65904	0.402894	0.811231	0.837685	0.249494	0.695606
2	74177835	C	A	ENST00000264093	DGUOK	0.368435	26.7	0.94872	0.8836	0.618	0.35637	0.870643	0.828652	0.902851	0.474958	0.990094	0.953461	0.532284	0.435119	0.015537	0.151063
2	74185351	A	C	ENST00000264093;ENST00000348222	DGUOK	0.368435	23.7	0.89564	0.75139	0.225	0.377455	0.572236	0.615492	0.778854	0.495229	0.972864	0.90437	0.403579	0.256642	0.060345	0.356865
7	107546785	T	C	ENST00000205402;ENST00000440410;ENST00000437604	DLD	0.371053	27.5	0.92208	0.89434	0.673	0.877803	0.895108	0.865324	0.912616	0.80868	0.844682	0.928768	0.786228	0.799748	0.62133	0.930407
17	39890856	C	G	ENST00000393939;ENST00000347901;ENST00000341193;ENST00000310778	HAP1	1.58556e-19	24.6	0.08669	0.45041	0.081	0.525726	0.283185	0.696156	0.487096	0.615409	0.554957	0.0792214	0.668258	0.627577	0.019968	0.179163
16	8870306	C	T	ENST00000268251;ENST00000396600;ENST00000567812;ENST00000425191;ENST00000569156	ABAT	0.374369	23.2	0.68818	0.43083	0.189	0.359426	0.51734	0.561849	0.467932	0.477779	0.774665	0.709108	0.462831	0.338134	0.30301	0.747042
17	40253786	A	G	ENST00000251642	DHX58	7.28555e-08	24.6	0.00754	0.4396	0.171	1.03705	0.486828	0.696156	0.47652	0.8597	0.614156	0.00646391	0.506836	0.399146	0.006318	0.0807611
9	139324861	C	A	ENST00000371712	INPP5E	0.388564	35	0.97136	0.99421	0.942	1.16125	0.990117	0.999617	0.995494	0.889326	0.929584	0.974283	0.601669	0.533235	0.596057	0.920733
17	43924116	C	G	ENST00000329196	SPPL2C	2.29525e-05	23.5	0.0927	0.11621	0.102	0.399682	0.341827	0.594804	0.14441	0.515344	0.173772	0.0851445	0.315824	0.128476	0.103735	0.474634
16	90028532	G	A	ENST00000563594;ENST00000617948;ENST00000268676;ENST00000569453;ENST00000567874;ENST00000570182;ENST00000563795	DEF8	0.389991	25.3	0.65131	0.82673	0.23	1.62031	0.579271	0.747123	0.850169	0.951099	0.91852	0.674087	0.869041	0.924738	0.243319	0.68898
6	36452593	G	T	ENST00000373731;ENST00000536244;ENST00000449081	KCTD20	0.399322	31	0.86309	0.86143	0.759	1.16011	0.929168	0.956214	0.882499	0.889027	0.939872	0.874302	0.926615	0.987924	0.547347	0.900254
17	48545888	C	T	ENST00000508540;ENST00000258969	CHAD	0.0337024	27.6	0.09313	0.4057	0.194	1.32037	0.525419	0.869462	0.443257	0.91709	0.487844	0.0855744	0.704212	0.679071	0.021606	0.188882
17	48545972	G	A	ENST00000508540;ENST00000258969	CHAD	0.0337024	22.2	0.22166	0.27758	0.089	0.619716	0.306673	0.483837	0.315279	0.679059	0.467247	0.222307	0.549979	0.460248	0.033879	0.252954
17	48618195	C	G	ENST00000268933	EPN3	1.33458e-09	17.72	0.0495	0.17753	0.059	0.358624	0.21009	0.389061	0.211207	0.477114	0.417844	0.0438428	0.472496	0.351404	0.00523	0.0708158
17	53014032	A	C	ENST00000570371;ENST00000575882;ENST00000445275;ENST00000348161;ENST00000572158;ENST00000536554;ENST00000575333	TOM1L1	0.00293415	12.25	0.37356	0.07304	0.089	0.118411	0.306673	0.271501	0.0948829	0.18494	0.205498	0.390884	0.476682	0.357188	0.000884	0.0204383
6	109690085	T	C	ENST00000324953;ENST00000310786;ENST00000275080;ENST00000504373	CD164	0.401084	23.7	0.49637	0.33041	0.183	0.204913	0.507431	0.615492	0.368596	0.305462	0.702817	0.523655	0.672003	0.632903	0.043241	0.293972
17	56657057	T	C	ENST00000389934;ENST00000240361;ENST00000349033	TEX14	6.67135e-23	5.003	0.52561	0.31588	0.144	0.052683	0.436358	0.149775	0.354026	0.0840885	0.482722	0.552562	0.333593	0.155446	0.003562	0.0543025
17	57158492	C	T	ENST00000393066;ENST00000262294;ENST00000393065;ENST00000581468	TRIM37	0.172389	35	0.8654	0.47509	0.449	1.98372	0.780508	0.999617	0.511205	0.974197	0.563836	0.876462	0.866702	0.921373	0.408575	0.825882
3	12616400	C	T	ENST00000170447;ENST00000411987;ENST00000448482	MKRN2	0.407629	32	0.71518	0.60066	0.246	0.716152	0.60082	0.973955	0.633441	0.73651	0.832649	0.734694	0.518942	0.416206	0.10107	0.468594
3	12610495	C	T	ENST00000170447	MKRN2	0.407629	34	0.79615	-1	0.437	0.802214	0.773007	0.997518	0	0.777999	0.868574	0.811363	0.659063	0.614465	0.242768	0.688384
10	70105589	G	A	ENST00000388768;ENST00000602465;ENST00000265865	RUFY2	0.416574	31	0.86642	0.39271	0.659	1.00332	0.889103	0.956214	0.430465	0.850219	0.92542	0.877412	0.886735	0.948773	0.42379	0.835394
17	66253091	T	G	ENST00000359904;ENST00000612294;ENST00000580753;ENST00000392720;ENST00000359783;ENST00000577866;ENST00000577985	AMZ2	1.54653e-08	24	0.37294	0.49806	0.249	0.541252	0.604697	0.644577	0.533597	0.626729	0.62999	0.390193	0.42598	0.287628	0.110338	0.489147
17	66924150	C	T	ENST00000269080;ENST00000430352;ENST00000586539;ENST00000615593	ABCA8	1.71937e-33	0.405	0.62619	0.57626	0.168	0.0589956	0.481523	0.0825204	0.60974	0.094485	0.298404	0.650027	0.190554	0.0023686	0.000994	0.0222246
6	126080331	G	T	ENST00000368365;ENST00000368364	HEY2	0.444358	25.8	0.8602	0.79331	0.676	1.2932	0.896377	0.778995	0.818698	0.913115	0.875794	0.871623	0.752592	0.749568	0.459217	0.856117
17	7612844	G	A	ENST00000226091	EFNB3	0.456671	26.3	0.96188	0.83421	0.686	1.35264	0.900578	0.807749	0.857181	0.92154	0.977526	0.965651	0.879977	0.939929	0.515559	0.885456
17	72440031	G	C	ENST00000392627;ENST00000342648;ENST00000392629	GPRC5C	0.00551361	27.1	0.08419	0.4671	0.187	0.951642	0.51406	0.847812	0.503398	0.834985	0.270001	0.0767705	0.521306	0.419556	0.146458	0.55808
17	72522034	G	A	ENST00000392621;ENST00000314401	CD300LB	0.000639118	26	0.5286	0.19289	0.187	0.904664	0.51406	0.79085	0.227521	0.81883	0.493089	0.555497	0.276082	0.069879
17	72838906	A	G	ENST00000293190	GRIN2C	0.00393765	0.001	0.446	0.4145	0.007	0.84813	0.0083051	0.01241	0.451909	0.797495	0.228598	0.470344	0.461409	0.336175	0.011662	0.1239
17	72952012	T	C	ENST00000425042	HID1	0.465505	11	0.30861	0.11337	0.103	0.781843	0.344381	0.24389	0.141229	0.768917	0.286082	0.319017	0.548711	0.458449	0.132514	0.53331
19	50373217	C	T	ENST00000391834;ENST00000391833;ENST00000391832;ENST00000344175;ENST00000391831;ENST00000391835	AKT1S1	0.476649	35	0.79368	0.9152	0.649	3.28525	0.884719	0.999617	0.931282	0.99767	0.813654	0.809013	0.666863	0.625594	0.301725	0.745912
18	57022773	C	T	ENST00000251047	LMAN1	0.48607	27.5	0.88499	0.80638	0.664	0.448503	0.891259	0.865324	0.83104	0.556085	0.879261	0.894579	0.670315	0.630505	0.269786	0.716293
17	73870703	A	C	ENST00000254816;ENST00000587339	TRIM47	0.321925	26.1	0.59408	0.65295	0.17	0.794838	0.485069	0.796604	0.68416	0.775162	0.694435	0.619167	0.613517	0.549953	0.036272	0.263988
17	73888191	C	T	ENST00000592642;ENST00000269383	TRIM65	2.48169e-09	18.11	0.32009	0.28095	0.045	0.207582	0.156468	0.396527	0.318708	0.30921	0.411666	0.33178	0.319349	0.133834	0.00845	0.0989507
17	79985563	C	T	ENST00000306688	LRRC45	3.15069e-06	21.6	0.09313	0.53821	0.179	0.34283	0.500689	0.466016	0.57271	0.461677	0.495172	0.0855744	0.258241	0.0470854	0.062134	0.36274
17	79994632	C	T	ENST00000577532;ENST00000306869;ENST00000582900;ENST00000579155	DCXR	3.46545e-05	5.207	0.26972	0.4762	0.074	0.394989	0.261351	0.152145	0.512281	0.511635	0.543996	0.275684	0.394982	0.244633	0.003226	0.0506954
8	59352215	G	A	ENST00000399598	UBXN2B	0.487568	34	0.66288	0.57885	0.213	0.490328	0.554785	0.997518	0.612248	0.589197	0.762128	0.685095	0.47803	0.359044	0.146243	0.557716
7	100201067	G	A	ENST00000223061	PCOLCE	0.500665	28	0.98268	0.96038	0.961	1.38852	0.99273	0.842531	0.943613	0.71155	0.862174	0.97914	0.818446	0.848719	0.199443	0.636837
18	6983183	T	A	ENST00000389658	LAMA1	1.39176e-24	12.68	0.21283	0.09886	0.031	0.108348	0.0980053	0.281455	0.124846	0.170664	0.146415	0.212556	0.306925	0.114961	0.010406	0.114433
3	190322082	G	C	ENST00000072516;ENST00000439062;ENST00000447382;ENST00000422625;ENST00000422485;ENST00000422940;ENST00000317757;ENST00000453359;ENST00000412504;ENST00000443369	IL1RAP	0.506747	26.2	0.72677	0.60669	0.408	2.58628	0.67661	0.740957	0.546856	0.960797	0.834094	0.691959	0.383826	0.228881	0.223109	0.666149
18	19997269	G	C	ENST00000391403	CTAGE1	2.09542e-06	1.253	0.26972	0.00506	0.036	0.00776707	0.119259	0.103073	0.00728017	0.0110438	0.0297737	0.275684	0.522535	0.4213	0.002117	0.0377993
18	22020530	G	T	ENST00000284202;ENST00000585067;ENST00000578221	IMPACT	3.31631e-05	10.41	0.13131	0.1601	0.05	0.152726	0.176271	0.232036	0.192532	0.234719	0.271764	0.124525	0.289487	0.0889157	0.009825	0.10993
18	28719725	A	T	ENST00000257197;ENST00000257198	DSC1	4.3854e-08	25.7	0.54609	0.79116	0.263	0.309128	0.622144	0.772879	0.816671	0.427655	0.639599	0.572627	0.362744	0.198669	0.050412	0.321985
12	57911127	C	G	ENST00000547303;ENST00000551116;ENST00000346473;ENST00000618206;ENST00000552740;ENST00000547526	DDIT3	0.515502	32	0.69396	0.50764	0.483	0.395262	0.736906	0.962025	0.442862	0.225583	0.769124	0.655951	0.738262	0.728526	0.269822	0.716328
18	33718356	G	A	ENST00000358232;ENST00000351393;ENST00000442325;ENST00000423854;ENST00000350494;ENST00000542824	ELP2	1.3072e-07	1.53	0.36263	0.14447	0.093	0.0770311	0.317877	0.107736	0.1756	0.123586	0.126345	0.378823	0.290093	0.0897986	0.000948	0.0214847
18	55280842	C	A	ENST00000256854;ENST00000591599;ENST00000588661;ENST00000587675;ENST00000587194	NARS	3.48086e-07	32	0.7721	0.7194	0.431	0.653079	0.769174	0.973955	0.748232	0.701135	0.586876	0.788569	0.750529	0.746535	0.463672	0.8586
18	56202380	C	T	ENST00000361673	ALPK2	3.56147e-13	0.026	0.10141	0.19508	0.164	0.162832	0.474327	0.0484942	0.22983	0.24922	0.298404	0.0938178	0.230865	0.0204447	0.003792	0.0566895
11	125351503	T	G	ENST00000278919	FEZ1	0.540112	28.1	0.61598	0.62622	0.476	1.1611	0.731678	0.847231	0.567417	0.627825	0.735893	0.5713	0.77247	0.779097	0.477876	0.866302
18	61078706	C	G	ENST00000238497;ENST00000591519	VPS4B	0.213874	7.52	0.35731	0.14234	0.086	0.800358	0.298027	0.182164	0.17327	0.777168	0.368369	0.372954	0.650989	0.603003	0.018056	0.167388
18	65179288	G	C	ENST00000310045	DSEL	5.16087e-06	26.7	0.54584	0.7954	0.505	0.580186	0.813111	0.828652	0.820669	0.653889	0.574946	0.572387	0.579721	0.502295	0.435473	0.842442
4	6382761	T	C	ENST00000335585;ENST00000506140;ENST00000515571;ENST00000382599;ENST00000507294	PPP2R2C	0.56445	13.07	0.05325	0.34787	0.255	2.30277	0.503036	0.18239	0.277796	0.926109	0.766348	0.064275	0.821002	0.852612	0.300533	0.74487
19	578070	G	A	ENST00000333511	BSG	0.0573044	8.738	0.27905	0.39839	0.028	0.163236	0.0851967	0.201677	0.436066	0.24976	0.132336	0.286092	0.42659	0.288468	0.009459	0.107061
7	6431649	C	T	ENST00000348035;ENST00000356142	RAC1	0.572395	35	0.93664	0.89065	0.697	3.96448	0.87208	0.999687	0.856481	0.997823	0.922566	0.926331	0.784372	0.796953	0.918389	0.997882
19	813355	C	T	ENST00000359894;ENST00000520876	LPPR3	0.0562793	6.807	0.24967	0.48502	0.074	0.494036	0.261351	0.172061	0.520883	0.591574	0.267755	0.253374	0.799499	0.819825
X	48760290	C	T	ENST00000376563;ENST00000376566;ENST00000447146;ENST00000247140;ENST00000218224;ENST00000396763	PQBP1	0.592844	35	0.94791	0.98835	0.709	1.84464	0.878433	0.999687	0.983433	0.840768	0.994039	0.939093	0.900938	0.965643	0.786073	0.978544
19	1147355	C	T	ENST00000361757;ENST00000587024;ENST00000590998;ENST00000590176;ENST00000587655	SBNO2	0.0244238	1.788	0.13052	0.05033	0.003	0.217102	0.0017932	0.111647	0.0673415	0.321624	0.101711	0.123702	0.304122	0.110713	0.004158	0.0604226
19	40487109	T	C	ENST00000157812;ENST00000455878	PSMC4	0.605977	22.6	0.92099	0.87361	0.666	0.902525	0.85509	0.404125	0.836718	0.511445	0.980615	0.908538	0.819395	0.850166	0.657417	0.943158
3	24001232	T	A	ENST00000312521	NR1D2	0.631422	29.5	0.99349	0.94628	0.985	1.03116	0.999101	0.904067	0.92477	0.571458	0.931548	0.991805	0.854732	0.903805	0.557437	0.904705
19	3730563	G	A	ENST00000541714;ENST00000539908;ENST00000589378;ENST00000587686	TJP3	2.20425e-21	0.049	0.39666	0.16335	0.039	0.165147	0.131832	0.0555997	0.196036	0.252384	0.0138822	0.41637	0.542227	0.449245	0.000241	0.00786239
19	3752919	C	T	ENST00000316757	APBA3	2.11554e-11	22.9	0.0795	0.41732	0.104	0.0913141	0.346933	0.528031	0.454676	0.145682	0.20634	0.072214	0.402522	0.255171	0.060046	0.35587
19	3907809	G	A	ENST00000450849;ENST00000600960	ATCAY	0.0874733	14.02	0.03664	0.3824	0.083	0.589507	0.2892	0.312473	0.4203	0.659843	0.671345	0.0320642	0.554165	0.466171	0.158019	0.577134
17	80574432	C	T	ENST00000392325	WDR45B	0.637042	33	0.93173	0.9361	0.87	1.94283	0.953646	0.981778	0.911639	0.860925	0.872187	0.92075	0.932693	0.991385	0.580806	0.914585
19	6333510	T	C	ENST00000301452	ACER1	0.335357	24.6	0.79308	0.48299	0.531	0.908974	0.827208	0.696156	0.518907	0.820422	0.604032	0.808438	0.518014	0.414887	0.099075	0.463986
19	6935023	C	T	ENST00000250572;ENST00000381407;ENST00000312053;ENST00000450315;ENST00000381404	EMR1	5.77895e-14	23	0.36263	0.0688	0.277	0.393963	0.638604	0.538993	0.0898349	0.510681	0.250579	0.378823	0.620625	0.559992	0.186891	0.620008
16	28855599	C	T	ENST00000313511	TUFM	0.651456	24.4	0.61164	0.5954	0.309	0.789161	0.574725	0.598982	0.534968	0.454302	0.715049	0.566611	0.621818	0.561674	0.356563	0.790109
1	22412949	A	G	ENST00000400259;ENST00000344548;ENST00000315554;ENST00000411827	CDC42	0.656574	26.9	0.91002	0.82569	0.836	3.63997	0.939175	0.784445	0.782558	0.996817	0.948652	0.896039	0.877141	0.936095	0.872612	0.993358
19	8841998	G	A	ENST00000324060	OR2Z1	1.26517e-08	24.3	0.61368	0.19508	0.287	0.259634	0.649725	0.671392	0.22983	0.373239	0.671977	0.638014	0.363204	0.199337	0.10313	0.473274
6	32007200	T	G	ENST00000418967;ENST00000478281;ENST00000471671;ENST00000435122	CYP21A2	0.672307	28.9	0.89261	0.8679	0.699	1.54105	0.873153	0.881678	0.830167	0.758295	0.948913	0.876114	0.467945	0.345133	0.266194	0.712758
19	10823667	A	T	ENST00000250237;ENST00000592376	QTRT1	0.00022325	25.1	0.76202	0.94257	0.801	1.05131	0.944111	0.733406	0.954883	0.863779	0.508163	0.778996	0.515994	0.412035	0.285667	0.731439
19	10945746	G	A	ENST00000214869	TMED1	0.000162417	26.2	0.73537	0.6899	0.49	1.00169	0.804718	0.802224	0.719838	0.849714	0.529211	0.75378	0.668578	0.628033	0.045211	0.301944
5	37815823	G	A	ENST00000326524;ENST00000344622;ENST00000620847;ENST00000381826;ENST00000427982;ENST00000515058	GDNF	0.698672	32	0.87888	0.80796	0.596	1.24764	0.813742	0.962025	0.762862	0.661056	0.754316	0.860358	0.772469	0.779096	0.603027	0.923463
19	11510737	T	G	ENST00000380456;ENST00000393423	RGL3	4.36379e-21	22.6	0.42721	0.38327	0.098	0.130993	0.331376	0.502818	0.421159	0.203376	0.539298	0.449866	0.367601	0.205708	0.0103	0.113619
19	11665069	C	T	ENST00000586683;ENST00000252445;ENST00000587806;ENST00000589171;ENST00000591674;ENST00000586120;ENST00000590700;ENST00000591912	ELOF1	0.403136	23.9	0.2854	0.6554	0.248	1.27953	0.603405	0.635136	0.686538	0.910659	0.477375	0.293182	0.939673	0.994475	0.353444	0.787784
19	11891003	G	T	ENST00000357901	ZNF441	0.0276671	3.419	0.28689	0.00244	0.017	0.419145	0.039905	0.131924	0.00354845	0.531909	0.238097	0.294836	0.32108	0.136477	0.016124	0.154956
19	12155806	T	C	ENST00000547628	ZNF878	1.4898e-07	14.29	0.67735	0.03844	0.184	0.438169	0.509094	0.318563	0.0523074	0.547109	0.654655	0.698862	0.40123	0.253367	0.210271	0.650622
19	12430136	G	A	ENST00000293725;ENST00000594577	ZNF563	8.58046e-07	0.02	0.40011	0.00912	0.021	0.111451	0.0557743	0.0457062	0.0129748	0.175316	0.0297737	0.420164	0.258527	0.0474222	0.018807	0.172071
12	125396372	T	C	ENST00000536769;ENST00000538617;ENST00000339647;ENST00000546120	UBC	0.704157	24	0.96921	0.96787	0.813	2.64456	0.929136	0.559033	0.953946	0.967133	0.945264	0.963505	0.902764	0.967598	0.777138	0.976612
19	14499553	A	G	ENST00000358600;ENST00000587606;ENST00000586517;ENST00000357355;ENST00000592261;ENST00000242786	CD97	0.457714	0.007	0.5884	0.60352	0.137	0.377742	0.422187	0.0352097	0.636214	0.495516	0.420691	0.613694	0.299282	0.103432	0.029458	0.231438
19	15905310	G	T	ENST00000308940	OR10H5	0.043953	22.9	0.14831	0.1225	0.116	1.07536	0.376116	0.528031	0.15141	0.869875	0.511678	0.142492	0.30599	0.113547	0.066082	0.375323
19	16038121	G	C	ENST00000248041;ENST00000326742;ENST00000620614;ENST00000402119	CYP4F11	8.07506e-15	9.117	0.38975	0.10675	0.093	0.0298634	0.317877	0.208169	0.133786	0.046144	0.684575	0.408768	0.443239	0.311286	0.002537	0.0428807
11	124294220	A	C	ENST00000356130;ENST00000624268	OR8B4	0.707744	26.2	0.0137	0.26282	0.332	0.984426	0.601378	0.740957	0.194187	0.5509	0.732173	0.0171922	0.227323	0.0178626	0.381484	0.807918
13	103053994	T	A	ENST00000376131	FGF14	0.724526	23.1	0.65825	0.86134	0.259	1.13197	0.508771	0.455781	0.822662	0.615898	0.742168	0.616851	0.54075	0.447138	0.315079	0.757386
1	26873692	C	T	ENST00000374168;ENST00000374166;ENST00000530003;ENST00000531382	RPS6KA1	0.725876	35	0.84779	0.82696	0.574	1.62404	0.799781	0.999687	0.783968	0.783099	0.87278	0.825234	0.852188	0.899994	0.674045	0.948619
19	23836987	A	C	ENST00000359788	ZNF675	3.87872e-06	21.2	0.22917	0.05118	0.052	0.0240517	0.183971	0.456579	0.0683967	0.0368018	0.18168	0.230627	0.433694	0.298203	0.042857	0.292395
19	23837238	T	C	ENST00000359788;ENST00000599535	ZNF675	3.87872e-06	21	0.58532	0.02367	0.102	0.172906	0.341827	0.452198	0.0329074	0.263092	0.536988	0.610731	0.330397	0.150615	0.122587	0.514337
19	24310218	A	G	ENST00000342944;ENST00000613065;ENST00000611359;ENST00000616028;ENST00000357002	ZNF254	9.14795e-27	0.2	0.43541	0.00397	0.034	0.0015003	0.110805	0.0727164	0.00572727	0.00237395	0.0401083	0.458809	0.315135	0.127425	0.002493	0.0423679
19	33464137	T	G	ENST00000588258;ENST00000590281	C19orf40	2.66166e-05	15.39	0.35908	0.49477	0.094	0.408378	0.320605	0.342506	0.530387	0.523063	0.27773	0.374915			0.051646	0.326547
19	33588734	C	T	ENST00000170564	GPATCH1	3.44131e-05	24.3	0.02996	0.25103	0.195	0.268774	0.527016	0.671392	0.288121	0.383539	0.588501	0.0260533	0.632057	0.576164	0.043293	0.294183
19	37383058	T	C	ENST00000520965;ENST00000391711;ENST00000611922	ZNF829	1.84766e-08	24.7	0.35886	0.37961	0.172	0.633548	0.488572	0.703986	0.417541	0.688674	0.247322	0.374668	0.333578	0.155422	0.03781	0.270874
19	37854208	G	A	ENST00000591471;ENST00000544914;ENST00000392153;ENST00000589392;ENST00000324411;ENST00000541583	HKR1	2.71837e-10	25.2	0.07376	0.08943	0.077	0.190279	0.270872	0.740332	0.114038	0.286209	0.231873	0.0666771	0.371102	0.210756	0.055508	0.340372
19	38189816	A	C	ENST00000355202;ENST00000395835	ZNF607	8.48062e-08	5.386	0.25065	0.01671	0.041	0.054781	0.140123	0.154253	0.0234537	0.0877374	0.130388	0.254456	0.331789	0.152723	0.02171	0.189488
19	38869927	A	G	ENST00000215071;ENST00000620216;ENST00000602911;ENST00000592561;ENST00000592035;ENST00000591250	PSMD8	0.176155	25.4	0.75038	0.72031	0.473	0.879705	0.794915	0.753766	0.749107	0.809405	0.317959	0.767994	0.712667	0.691295	0.205494	0.644612
19	38877283	G	A	ENST00000334928	GGN	0.134074	6.053	0.14945	0.07948	0.022	0.419379	0.0598916	0.162338	0.10247	0.532082	0.137903	0.143702	0.403412	0.256413	0.001844	0.0343231
12	1940133	G	A	ENST00000543818;ENST00000299194;ENST00000535041;ENST00000546167;ENST00000543694	LRTM2	0.739705	11.32	0.58327	0.60633	0.192	0.352084	0.402896	0.147672	0.546467	0.196901	0.906796	0.536287	0.490376	0.37615	0.173286	0.600586
19	39294414	C	T	ENST00000307751	LGALS4	6.56895e-06	22.6	0.44136	0.23203	0.158	0.36077	0.463308	0.502818	0.268496	0.478987	0.367043	0.465292	0.399862	0.251456	0.155567	0.573179
19	39380770	A	G	ENST00000358931;ENST00000249396;ENST00000392081;ENST00000613542;ENST00000414941;ENST00000407552;ENST00000381766;ENST00000437828;ENST00000447739	SIRT2	1.08191e-05	27.6	0.23277	0.65122	0.657	1.03534	0.888231	0.869462	0.682487	0.859011	0.588593	0.234614	0.936581	0.99322	0.199116	0.636415
19	39396058	C	T	ENST00000576510;ENST00000392079;ENST00000572515;ENST00000575359;ENST00000313582	NFKBIB	0.24957	12.32	0.20763	0.30947	0.162	0.427851	0.47069	0.273108	0.347587	0.539049	0.340273	0.20683	0.267235	0.058135	0.009959	0.110981
19	40882656	A	G	ENST00000409419;ENST00000409587;ENST00000409735;ENST00000356508;ENST00000409281	PLD3	0.0159722	12.68	0.07434	0.29287	0.055	0.340324	0.195358	0.281455	0.3308	0.458933	0.538376	0.0672395	0.529468	0.431121	0.012016	0.126501
19	16437775	G	A	ENST00000248071	KLF2	0.741705	23.1	0.92571	0.94419	0.871	2.24755	0.954071	0.455781	0.922042	0.917634	0.94507	0.91391	0.957015	0.998751	0.937802	0.998994
19	42801333	C	T	ENST00000262890;ENST00000538771	PAFAH1B3	0.0210579	25.7	0.24579	0.42049	0.179	0.896624	0.500689	0.772879	0.45778	0.816119	0.533227	0.24906	0.665974	0.624327	0.054958	0.338436
19	44101328	G	A	ENST00000391965;ENST00000525771;ENST00000533118;ENST00000528387;ENST00000529930;ENST00000336564	ZNF576	0.00754575	10.28	0.53799	0.1815	0.041	0.520904	0.140123	0.229542	0.215439	0.611685	0.319686	0.564705	0.37072	0.210204	0.051919	0.327545
19	44470896	A	T	ENST00000587682;ENST00000251269;ENST00000592350;ENST00000622072	ZNF221	2.58051e-09	12.45	0.26469	0.00732	0.033	0.0231504	0.106559	0.276106	0.0104665	0.0354599	0.134242	0.270071	0.226802	0.0174997	0.005657	0.0747768
19	44611041	G	A	ENST00000336976	ZNF224	2.07446e-09	23.1	0.23929	0.0685	0.044	0.416377	0.152414	0.550432	0.089475	0.529773	0.293853	0.241835	0.238274	0.0265197	0.00977	0.109501
19	44661178	G	T	ENST00000592437;ENST00000426739	ZNF234	1.07737e-13	24.3	0.13722	0.13898	0.083	0.571548	0.2892	0.671392	0.169591	0.647653	0.325805	0.130741	0.420405	0.27994	0.189402	0.623456
19	44778335	T	C	ENST00000391958	ZNF233	3.27016e-17	25.1	0.08882	0.22808	0.119	0.501732	0.383027	0.733406	0.264403	0.597642	0.154104	0.0813058	0.491038	0.377072	0.059871	0.355287
19	45303656	T	A	ENST00000270279;ENST00000341505	CBLC	0.00018299	0.056	0.55213	0.55135	0.154	0.271202	0.455785	0.0571611	0.58551	0.386398	0.61866	0.578537	0.321591	0.137253	8.7e-05	0.00360465
19	45851303	C	T	ENST00000589373;ENST00000391946;ENST00000585434;ENST00000589837;ENST00000470402	KLC3	3.15849e-06	33	0.63534	0.92796	0.367	0.0449018	0.723704	0.987631	0.942448	0.0710565	0.674946	0.658814	0.765695	0.768986	0.03401	0.253569
19	45911917	G	C	ENST00000309424;ENST00000589804	CD3EAP	5.68877e-05	1.207	0.3097	0.14932	0.014	0.156599	0.0288649	0.102247	0.180869	0.240368	0.177239	0.320227	0.301756	0.107135	0.015211	0.148881
7	40085606	A	G	ENST00000181839;ENST00000613626;ENST00000340829;ENST00000611390	CDK13	0.751251	24.4	0.98725	0.97501	0.861	2.29238	0.949827	0.598982	0.964037	0.924446	0.914709	0.984451	0.806506	0.830468	0.836103	0.987994
19	48284416	G	A	ENST00000601048;ENST00000612212;ENST00000509570;ENST00000593892;ENST00000595615	SEPW1	0.000743621	25.8	0.72344	0.67225	0.465	0.479658	0.790186	0.778995	0.70282	0.581052	0.611738	0.742512	0.772748	0.779514	0.273287	0.719692
16	30096126	C	A	ENST00000279387;ENST00000562664;ENST00000561610	PPP4C	0.759586	15.58	0.12272	0.27073	0.208	1.39916	0.429974	0.236018	0.201787	0.715126	0.923065	0.136074	0.821558	0.853459	0.466072	0.859921
19	49416352	C	T	ENST00000405315;ENST00000407032;ENST00000452087	NUCB1	4.16611e-05	34	0.01593	0.55029	0.1	0.78929	0.336635	0.997518	0.584487	0.772285	0.464529	0.0137494	0.624659	0.565685	0.041718	0.287677
19	49438282	T	C	ENST00000221403;ENST00000523250;ENST00000522614	DHDH	3.48849e-06	23.9	0.08648	0.21492	0.214	0.760661	0.556267	0.635136	0.250688	0.758561	0.348102	0.0790145	0.453867	0.32584	0.042142	0.289442
3	32995812	A	C	ENST00000330953	CCR4	0.760807	24.1	0.96921	0.96119	0.764	0.779504	0.906312	0.569382	0.944719	0.449104	0.922297	0.963505	0.620762	0.560185	0.771124	0.975262
6	71245998	G	A	ENST00000418814;ENST00000505769;ENST00000457062;ENST00000361499;ENST00000370479;ENST00000505868	FAM135A	0.787126	35	0.81986	0.73526	0.704	0.851093	0.875805	0.999687	0.683545	0.48616	0.779084	0.794206	0.841741	0.884236	0.511212	0.883342
19	50412856	T	C	ENST00000422090;ENST00000413454;ENST00000352066;ENST00000597029;ENST00000597723;ENST00000596217;ENST00000593652;ENST00000595761;ENST00000599567;ENST00000600645;ENST00000596437	NUP62	0.804394	17.87	0.46747	0.59567	0.119	0.77049	0.264244	0.283227	0.535258	0.444103	0.833611	0.419293	0.479217	0.360682	0.165234	0.588453
19	42754064	C	A	ENST00000222329;ENST00000440177;ENST00000593944;ENST00000598965	ERF	0.807144	27.8	0.82273	0.84067	0.626	1.78614	0.832012	0.832833	0.799295	0.826321	0.883019	0.797419	0.903753	0.968637	0.901089	0.996494
2	171687489	C	A	ENST00000358196;ENST00000625689;ENST00000375272;ENST00000344257;ENST00000455008;ENST00000456864	GAD1	0.82254	10.75	0.54536	0.35231	0.084	0.749136	0.185003	0.13788	0.282296	0.43269	0.779328	0.496394	0.748173	0.743072	0.158623	0.578096
19	52918958	G	C	ENST00000360465	ZNF528	1.01445e-13	17.63	0.25837	0.09068	0.052	0.0265997	0.183971	0.387335	0.115475	0.0408767	0.310147	0.263049	0.232764	0.0219157	0.016323	0.156261
19	54663322	C	G	ENST00000222224	LENG1	2.62557e-09	22.3	0.28897	0.39201	0.068	0.12793	0.241608	0.487681	0.429775	0.198913	0.673077	0.297155	0.444109	0.312476	0.016105	0.154834
19	54759392	C	T	ENST00000316219;ENST00000345866;ENST00000449561	LILRB5	7.17385e-12	24.5	0.02757	0.34753	0.054	0.324098	0.191598	0.688132	0.385713	0.442952	0.302459	0.0239229	0.460179	0.334481	0.120593	0.510378
19	55451096	G	A	ENST00000340844;ENST00000328092;ENST00000590030;ENST00000588756;ENST00000592784	NLRP7	1.09578e-12	21.2	0.50639	0.47368	0.124	0.523081	0.394333	0.456579	0.509824	0.613271	0.54192	0.533611	0.245099	0.0328787	0.102864	0.47267
19	55591625	C	A	ENST00000586329;ENST00000201647;ENST00000540810	EPS8L1	2.74518e-08	26.9	0.06361	0.63115	0.119	1.03026	0.383027	0.83844	0.66303	0.857733	0.179489	0.0570278	0.837385	0.877621	0.007104	0.0876453
19	56012070	T	C	ENST00000587166;ENST00000389623;ENST00000615233	SSC5D	0.346969	24.6	0.29424	0.51622	0.167	0.0491678	0.479745	0.696156	0.551279	0.0782333	0.211221	0.303025	0.527559	0.42842	0.232125	0.676579
19	57326791	T	A	ENST00000326441;ENST00000598410;ENST00000593695;ENST00000599534;ENST00000599577	PEG3	0.00190816	22.1	0.1486	0.14173	0.091	0.320238	0.312313	0.480332	0.172605	0.439128	0.642045	0.142794	0.354883	0.187171	0.02481	0.207012
19	57910902	C	T	ENST00000366197;ENST00000336128	ZNF548	0.0995735	28.1	0.22002	0.16216	0.061	0.599096	0.217288	0.888766	0.194764	0.666067	0.39022	0.220498	0.533486	0.436824	0.17873	0.608517
19	58385008	A	T	ENST00000435989	ZNF814	6.74809e-10	7.337	0.18186	0.0688	0.027	0.0255154	0.0809393	0.17947	0.0898349	0.0392458	0.126345	0.178622	0.373307	0.213914	0.011724	0.124358
19	58437857	T	G	ENST00000595830;ENST00000396147;ENST00000425570;ENST00000599852;ENST00000616958	ZNF418	4.09196e-21	23.8	0.15722	0.14112	0.037	0.218278	0.123474	0.625437	0.171939	0.323293	0.499601	0.152001	0.41542	0.273067	0.082133	0.421681
19	58758077	G	A	ENST00000597240;ENST00000596652;ENST00000596929;ENST00000595981;ENST00000627781;ENST00000269829	ZNF544	3.81192e-13	22.1	0.08132	0.08194	0.177	0.181021	0.497269	0.480332	0.10535	0.274051	0.406946	0.0739771	0.415045	0.272551	0.115194	0.499383
2	15470774	A	G	ENST00000281513	NBAS	1.89431e-25	27.5	0.44106	0.56877	0.344	0.294905	0.7048	0.865324	0.602456	0.41257	0.613437	0.464972	0.610685	0.545956	0.140153	0.547124
1	147096663	T	A	ENST00000234739	BCL9	0.831846	27.2	0.66072	0.82027	0.484	0.486202	0.737642	0.801479	0.77655	0.281301	0.782356	0.61955	0.797753	0.817184	0.170778	0.59687
15	86262438	C	G	ENST00000394518;ENST00000361243;ENST00000560676;ENST00000394510;ENST00000560579	AKAP13	0.849566	26.6	0.80045	0.59394	0.594	0.275566	0.812505	0.766437	0.533443	0.144286	0.806763	0.772833	0.675137	0.637375	0.254855	0.701233
3	138116175	C	T	ENST00000289104;ENST00000423968;ENST00000474559	MRAS	0.859947	32	0.95958	0.91739	0.961	2.31234	0.99273	0.962025	0.888332	0.928336	0.959086	0.952306	0.899611	0.964185	0.865728	0.992447
2	21232865	A	G	ENST00000233242;ENST00000616098	APOB	5.49085e-16	0.007	0.39089	0.10392	0.136	0.0428683	0.420122	0.0352097	0.13059	0.067943	0.407494	0.410012	0.254534	0.0428375	0.092732	0.448821
2	242275458	C	T	ENST00000391973;ENST00000428282;ENST00000360051;ENST00000407017;ENST00000391971;ENST00000616972;ENST00000401990;ENST00000407971;ENST00000436795;ENST00000411484;ENST00000434955;ENST00000402092;ENST00000443492;ENST00000437066;ENST00000449239	SEPT2	0.866555	33	0.79392	0.78493	0.468	2.02385	0.725604	0.981778	0.737512	0.876356	0.812614	0.765706	0.882407	0.943156	0.358225	0.791337
2	25469630	C	T	ENST00000264709;ENST00000380746;ENST00000321117;ENST00000402667	DNMT3A	7.72788e-45	23.8	0.71547	0.72822	0.257	1.49827	0.614795	0.625437	0.756706	0.939419	0.493897	0.734963	0.668697	0.628203	0.100693	0.467724
10	8106036	G	A	ENST00000379328;ENST00000346208	GATA3	0.882719	33	0.96196	0.99433	0.857	1.433	0.948119	0.981778	0.992042	0.72648	0.957115	0.955051	0.91188	0.976595	0.73284	0.965836
2	27258488	G	C	ENST00000238788	TMEM214	0.00116736	24.1	0.59672	0.41553	0.184	0.274934	0.509094	0.653752	0.452915	0.390251	0.666729	0.621719	0.657774	0.61263	0.131688	0.531778
2	37873204	C	T	ENST00000611976;ENST00000295324;ENST00000457889	CDC42EP3	0.275699	14.76	0.18155	0.18122	0.143	0.0702436	0.434371	0.328956	0.215137	0.112825	0.500931	0.178281	0.479181	0.360633	0.142637	0.551475
2	44190759	C	T	ENST00000260665;ENST00000409946;ENST00000409659	LRPPRC	0.000433778	1.8	0.25805	0.25583	0.098	0.0193942	0.331376	0.111821	0.29306	0.02888	0.296329	0.262691	0.326784	0.145135	0.005052	0.069131
2	55143995	A	C	ENST00000356458	EML6	0.443032	11.2	0.25709	0.36428	0.149	0.255049	0.446189	0.248104	0.402336	0.368183	0.293853	0.261624	0.532444	0.435346	0.152482	0.568157
2	55185055	G	A	ENST00000356458	EML6	0.443032	22.9	0.06617	0.04472	0.045	0.168677	0.156468	0.528031	0.0603111	0.257343	0.22102	0.059459	0.766719	0.770516	0.102873	0.472692
2	62067694	A	G	ENST00000404929;ENST00000405894	FAM161A	3.02773e-09	8.202	0.32086	0.14234	0.07	0.0502188	0.248294	0.192781	0.17327	0.0800591	0.324161	0.332647	0.243068	0.0309066	0.056103	0.342441
2	73195601	G	A	ENST00000272433	SFXN5	0.0140305	33	0.79322	0.71948	0.432	0.995426	0.769817	0.987631	0.748306	0.84793	0.490839	0.808566	0.825062	0.858825	0.41807	0.831874
10	94070938	G	A	ENST00000358935	MARCH5	0.898062	18.98	0.1441	0.43083	0.227	1.04383	0.460649	0.306165	0.362741	0.577581	0.726755	0.155534	0.902952	0.967796	0.605972	0.9246
2	223436666	T	C	ENST00000281828	FARSB	0.90098	27.1	0.9307	0.77189	0.842	0.806084	0.941734	0.795902	0.723232	0.462891	0.726276	0.919561	0.791492	0.807717	0.29511	0.740058
2	74763271	C	A	ENST00000264094;ENST00000393937;ENST00000409549;ENST00000409986	LOXL3	5.65367e-08	27.1	0.80593	0.83294	0.5	1.30256	0.810337	0.847812	0.855994	0.914527	0.559581	0.820631	0.790146	0.805678	0.399052	0.819724
X	153628156	C	T	ENST00000369817;ENST00000424325;ENST00000618723;ENST00000436473;ENST00000344746;ENST00000458500;ENST00000406022;ENST00000451365	RPL10	0.901193	25.1	0.8935	0.92804	0.798	2.36972	0.922356	0.660617	0.901461	0.935757	0.967882	0.877131	0.829744	0.86596	0.891406	0.995541
2	84774715	T	G	ENST00000389394;ENST00000237449	DNAH6	0.000223495	0.678	0.237	0.22358	0.087	0.100932	0.300934	0.0909089	0.259728	0.159971	0.189958	0.239305	0.40633	0.260469	0.024513	0.205381
2	84954956	T	C	ENST00000389394;ENST00000237449	DNAH6	0.000223495	17.53	0.68796	0.70759	0.274	0.186256	0.635166	0.385408	0.736874	0.281153	0.626022	0.708905	0.688332	0.65627	0.188892	0.622761
2	85628792	G	A	ENST00000263867;ENST00000409921;ENST00000409670;ENST00000409724;ENST00000439385;ENST00000449030;ENST00000447219;ENST00000409275	CAPG	5.32549e-09	34	0.67735	0.73979	0.308	0.580146	0.671595	0.997518	0.767772	0.653867	0.552045	0.698862	0.534258	0.437913	0.044248	0.298076
4	125592495	G	C	ENST00000504087;ENST00000515641	ANKRD50	0.91812	24	0.66733	0.82432	0.699	0.891903	0.873153	0.559033	0.78104	0.50625	0.76648	0.626767	0.884615	0.946046	0.507177	0.881361
2	96993783	C	A	ENST00000536814;ENST00000439118;ENST00000361124	ITPRIPL1	1.10905e-07	7.527	0.32447	0.06549	0.149	0.186441	0.446189	0.182268	0.0858757	0.281337	0.156987	0.336644	0.354802	0.187052	0.058819	0.351759
X	12828228	T	C	ENST00000380668;ENST00000398491;ENST00000489404;ENST00000461630	PRPS2	0.922707	23.5	0.95818	0.98497	0.926	3.07987	0.978173	0.504001	0.978477	0.987266	0.998542	0.950707	0.828365	0.863866	0.780335	0.977313
2	102851533	G	A	ENST00000264257;ENST00000441515	IL1RL2	1.96904e-07	10.82	0.48436	0.3142	0.029	0.167805	0.089479	0.240172	0.35234	0.256044	0.132336	0.511515	0.252821	0.0409288	0.005481	0.0731542
2	111408285	G	A	ENST00000535254;ENST00000409311;ENST00000302759	BUB1	4.49652e-06	2.797	0.20471	0.09225	0.03	0.149781	0.093741	0.124705	0.117275	0.230324	0.666926	0.203624	0.281813	0.0778556	0.03754	0.269679
2	120003124	G	A	ENST00000393110;ENST00000393106;ENST00000409811;ENST00000393107	STEAP3	3.93788e-07	2.29	0.35975	0.0976	0.018	0.153799	0.0437731	0.11847	0.123408	0.236227	0.180583	0.375651	0.347933	0.176929	0.000336	0.0101037
2	218679688	A	G	ENST00000171887;ENST00000446688;ENST00000611415;ENST00000615025;ENST00000419504;ENST00000430930	TNS1	0.92494	33	0.81305	0.78983	0.762	0.617801	0.905332	0.981778	0.742881	0.358837	0.79486	0.786692	0.875749	0.934171	0.372481	0.801637
2	188225478	C	A	ENST00000392370;ENST00000409998;ENST00000410068	CALCRL	0.926325	27.1	0.50383	-1	0.223	1.14472	0.454323	0.795902	0	0.621489	0.709639	0.453587	0.368879	0.207556	0.298514	0.743091
15	74919980	G	A	ENST00000345005;ENST00000395066;ENST00000563842;ENST00000566926	CLK3	0.928147	35	0.67762	0.83219	0.776	2.38597	0.912093	0.999687	0.789795	0.938309	0.711804	0.637994	0.883273	0.944299	0.725766	0.963934
17	41598135	T	A	ENST00000540306;ENST00000262415	DHX8	0.934509	27.4	0.75847	0.7245	0.684	2.29444	0.865068	0.812323	0.671942	0.924555	0.78596	0.726805	0.865734	0.919978	0.785415	0.978403
7	5568089	C	T	ENST00000331789	ACTB	0.935803	23.6	0.94272	0.97101	0.907	1.83415	0.96968	0.515481	0.958354	0.838352	0.9061	0.933205	0.908053	0.972992	0.950095	0.999468
7	5569212	G	A	ENST00000331789;ENST00000432588;ENST00000443528;ENST00000417101;ENST00000414620	ACTB	0.935803	24.8	0.9368	0.90286	0.583	3.14057	0.805555	0.635387	0.870885	0.988623	0.933782	0.926518	0.838036	0.878613	0.953128	0.999556
20	43530323	A	G	ENST00000353703;ENST00000372839;ENST00000428262;ENST00000445830	YWHAB	0.938361	26.3	0.80461	0.75938	0.763	2.1341	0.905825	0.747483	0.709636	0.899984	0.92736	0.777402	0.865782	0.920046	0.536639	0.895391
2	152350746	C	T	ENST00000409198;ENST00000427231;ENST00000618972;ENST00000397345;ENST00000172853;ENST00000413693;ENST00000604864;ENST00000603639	NEB	4.08103e-17	25.4	0.70656	0.47073	0.261	0.239803	0.619725	0.753766	0.506943	0.349495	0.520804	0.726561	0.756	0.754603	0.100969	0.468361
3	156877883	T	C	ENST00000461804;ENST00000295926;ENST00000295925	CCNL1	0.942873	11.37	0.1751	-1	0.247	-1	0.491281	0.148571	0	0	0.784791	0.182414			0.205332	0.644405
2	166802171	T	C	ENST00000243344	TTC21B	3.38768e-22	14.7	0.47313	0.55296	0.125	0.0399878	0.396556	0.327646	0.587086	0.0631853	0.483374	0.499731	0.297293	0.100467	0.022549	0.194338
2	167060610	C	T	ENST00000409672;ENST00000303354;ENST00000409435	SCN9A	9.30185e-13	5.631	0.88976	0.74244	0.513	0.131226	0.817495	0.157166	0.770309	0.203692	0.647723	0.898968	0.520973	0.419088	0.021865	0.190388
2	176829132	G	A	ENST00000272748;ENST00000544803;ENST00000409660	KIAA1715	0.00192358	15.18	0.4832	0.07183	0.051	0.227411	0.180132	0.338042	0.0934438	0.33453	0.376216	0.510327	0.472859	0.351906	0.028565	0.226905
2	176981853	G	A	ENST00000249501	HOXD10	0.132556	13.28	0.23863	0.10423	0.108	0.0570563	0.356934	0.295424	0.130949	0.0911142	0.557873	0.241108	0.401637	0.253937	0.088587	0.43848
9	137323779	C	T	ENST00000481739	RXRA	0.943607	35	0.97731	0.97987	0.881	2.24203	0.958335	0.999687	0.971055	0.916633	0.951176	0.972908	0.899058	0.963573	0.714928	0.960933
20	32891054	T	C	ENST00000217426	AHCY	0.94407	22.9	0.68814	0.83674	0.506	1.13776	0.753616	0.43153	0.79489	0.618423	0.880598	0.649552	0.789147	0.804169	0.150395	0.564706
5	132097207	C	G	ENST00000378719;ENST00000378721;ENST00000296873;ENST00000448933;ENST00000620483;ENST00000378706;ENST00000378699;ENST00000378701;ENST00000458488	SEPT8	0.954286	28.7	0.92636	0.89007	0.825	1.41168	0.934436	0.873583	0.855801	0.72021	0.882307	0.914647	0.818623	0.848991	0.379858	0.8068
2	187611953	A	T	ENST00000304698;ENST00000612606	FAM171B	0.0574214	13.23	0.10794	0.15563	0.076	0.245333	0.267731	0.294256	0.187716	0.355941	0.182747	0.100416	0.431804	0.29561	0.085611	0.430854
16	1682310	G	C	ENST00000397412;ENST00000293925	CRAMP1L	0.954542	34	0.91201	0.92544	0.883	2.52427	0.9592	0.99649	0.898219	0.952774	0.914459	0.898292	0.877387	0.936431	0.739135	0.96748
12	3659123	C	T	ENST00000452611;ENST00000382622	PRMT8	0.958753	25.8	0.58573	0.7952	0.591	2.5627	0.810615	0.713612	0.748794	0.95772	0.873919	0.538908	0.909976	0.974835	0.820603	0.985313
2	202358261	T	C	ENST00000439140	ALS2CR11	7.66191e-11	0.001	0.14271	0.0549	0.035	0.112	0.115033	0.01241	0.0729977	0.176003	0.0551356	0.136537	0.291144	0.0913359	0.000616	0.0157624
2	202625805	T	G	ENST00000264276;ENST00000467448	ALS2	0.000769641	0.015	0.06163	0.14751	0.082	0.256163	0.2862	0.0427325	0.178904	0.36932	0.573784	0.0551667	0.271878	0.0642096	0.005172	0.0702685
2	207041095	C	A	ENST00000407325;ENST00000612892;ENST00000621141;ENST00000437420	GPR1	1.83555e-05	27.7	0.58604	0.4523	0.375	0.0343687	0.729909	0.8735	0.488944	0.0540822	0.645133	0.611426	0.469552	0.347344	0.112616	0.493984
2	207171141	T	C	ENST00000374423;ENST00000611847	ZDBF2	1.37874e-07	10.03	0.25517	0.1036	0.055	0.193448	0.195358	0.224781	0.13023	0.290245	0.0884993	0.259486	0.322209	0.138184	0.065277	0.372802
3	64008115	T	C	ENST00000295901;ENST00000394431;ENST00000492933;ENST00000482510;ENST00000497323;ENST00000478185	PSMD6	0.962086	24.8	0.85717	0.57682	0.641	1.49351	0.840826	0.635387	0.515406	0.744645	0.750856	0.835752	0.560006	0.474452	0.393839	0.816284
2	216861040	T	C	ENST00000620139;ENST00000263268;ENST00000439791;ENST00000424992;ENST00000420348	MREG	5.96361e-06	22.4	0.49013	0.18262	0.12	0.139155	0.385307	0.492022	0.216627	0.21502	0.161159	0.517403	0.570714	0.489595	0.066572	0.376857
12	27470296	T	G	ENST00000389032	STK38L	0.965894	28.4	0.83825	0.73549	0.571	2.60485	0.797838	0.860809	0.683788	0.962559	0.832601	0.814605	0.952243	0.997986	0.817284	0.984716
2	220435078	G	A	ENST00000404537;ENST00000373876;ENST00000603926;ENST00000373873	OBSL1	6.64138e-16	26.2	0.65243	0.89719	0.374	0.70327	0.729143	0.802224	0.91518	0.729359	0.656613	0.675161	0.61143	0.547005	0.018742	0.17167
2	225266154	A	C	ENST00000389874;ENST00000409685;ENST00000243806	FAM124B	0.0022994	9.129	0.2174	0.31828	0.044	0.141868	0.152414	0.208375	0.356441	0.218884	0.368743	0.217603	0.263854	0.0538692	0.003141	0.0497654
2	228230843	T	C	ENST00000304568	TM4SF20	2.18814e-06	0.227	0.13344	0.1359	0.01	0.00985125	0.0159818	0.0743836	0.166208	0.0139529	0.189958	0.12677	0.345234	0.172918	0.001525	0.0300551
2	231036846	C	T	ENST00000258381;ENST00000358662	SP110	3.16369e-09	19.21	0.27781	0.11242	0.027	0.647741	0.0809393	0.417625	0.140159	0.697911	0.267755	0.284713	0.255548	0.0439848	0.073932	0.398923
2	231042275	C	T	ENST00000258381;ENST00000358662;ENST00000392048;ENST00000258382;ENST00000540870	SP110	3.16369e-09	8.857	0.26563	0.40769	0.188	0.147598	0.515706	0.203703	0.445214	0.227326	0.414282	0.271126	0.294438	0.0962097	0.013857	0.139623
10	108412277	C	T	ENST00000263054;ENST00000612154;ENST00000622431;ENST00000369698;ENST00000344440	SORCS1	0.969566	26.8	0.88139	0.77129	0.781	0.474459	0.914461	0.778559	0.722589	0.274101	0.714392	0.863215	0.716768	0.697233	0.47924	0.867022
2	233272433	C	A	ENST00000295453;ENST00000611550	ALPPL2	6.22053e-06	7.749	0.76607	0.27631	0.259	0.181665	0.617266	0.185629	0.313987	0.274786	0.611858	0.78284	0.222017	0.0143837	0.005263	0.071122
2	233995270	G	A	ENST00000359570;ENST00000445964	INPP5D	0.167431	0.082	0.7569	0.32432	0.321	0.553721	0.684167	0.0616798	0.3625	0.635643	0.361959	0.774159	0.261471	0.050947
5	138266234	A	G	ENST00000627109;ENST00000302763;ENST00000518825;ENST00000540387	CTNNA1	0.970554	29.2	0.72867	0.59721	0.327	1.76797	0.595763	0.893238	0.536883	0.822502	0.816347	0.694082	0.900761	0.965452	0.56293	0.907071
7	129479125	T	C	ENST00000355621;ENST00000473814;ENST00000496698	UBE2H	0.970972	29.2	0.93143	0.89347	0.558	3.10581	0.789343	0.893238	0.859778	0.98789	0.95378	0.920401	0.873134	0.930531	0.926197	0.998386
2	242501798	C	T	ENST00000318407	BOK	0.318892	27.8	0.33807	0.3962	0.158	0.42701	0.463308	0.877452	0.433902	0.538375	0.659072	0.351715	0.796764	0.815686	0.049013	0.316741
20	865862	C	T	ENST00000381922	ANGPT4	2.06397e-09	16.16	0.19475	0.38211	0.061	0.18798	0.217288	0.358435	0.420009	0.283457	0.387202	0.192695	0.312073	0.122773	0.009369	0.106351
20	2411179	T	A	ENST00000202625;ENST00000381423	TGM6	2.75865e-18	12.63	0.54782	0.48357	0.149	0.111397	0.446189	0.280286	0.519474	0.175258	0.265929	0.574314	0.329526	0.149285	0.007721	0.0929083
15	69080227	G	A	ENST00000465139;ENST00000560303	ANP32A	0.97387	32	0.42001	0.56838	0.457	1.94237	0.717133	0.962025	0.506536	0.860757	0.786709	0.379669	0.733599	0.72171	0.826682	0.986396
20	3240607	G	A	ENST00000252032	C20orf194	0.00600469	26.4	0.03107	0.4854	0.2	0.273359	0.534929	0.813135	0.521261	0.38865	0.660169	0.0270472			0.111178	0.490944
20	3654895	C	G	ENST00000356518;ENST00000379861;ENST00000619289;ENST00000350009	ADAM33	1.31263e-11	26.5	0.86242	0.49896	0.196	0.716697	0.528617	0.818425	0.534475	0.736788	0.628864	0.87369	0.59558	0.524641	0.055714	0.341086
20	6100150	C	T	ENST00000217289;ENST00000378844	FERMT1	7.5685e-07	12.87	0.26845	0.39811	0.075	0.210063	0.264545	0.285878	0.435794	0.312536	0.301122	0.274271	0.366397	0.203972	0.033455	0.250957
20	13856724	T	G	ENST00000284951;ENST00000378072	SEL1L2	2.69129e-11	23.3	0.66914	0.52367	0.296	0.439983	0.659365	0.573067	0.558549	0.548913	0.370608	0.691065	0.528451	0.429675	0.091075	0.444732
2	234357930	G	A	ENST00000264057;ENST00000409813;ENST00000622717	DGKD	0.977071	15.64	0.71153	0.56323	0.235	0.579231	0.473106	0.237274	0.50112	0.336746	0.856632	0.675156	0.534626	0.438435	0.118661	0.506497
6	106554949	G	A	ENST00000369091;ENST00000369096;ENST00000613999;ENST00000369089	PRDM1	0.980264	25.8	0.86589	0.79491	0.75	1.58326	0.899434	0.713612	0.748474	0.770616	0.830655	0.845594	0.867536	0.922583	0.8496	0.990134
20	23666565	A	C	ENST00000217423	CST4	7.30047e-06	0.001	0.37439	0.00206	0.015	0.00343313	0.0324473	0.01241	0.00300719	0.00488287	0.0138822	0.391795	0.327665	0.146477	6e-05	0.00267518
9	110248172	C	T	ENST00000374672;ENST00000610832	KLF4	0.98105	29.8	0.86305	0.8096	0.761	2.7256	0.904843	0.91424	0.764695	0.971814	0.803914	0.842402	0.893499	0.957137	0.283012	0.728964
20	34079117	G	A	ENST00000397527	CEP250	8.25126e-17	23.1	0.11445	0.0954	0.113	0.341541	0.369048	0.550432	0.120898	0.460291	0.300784	0.10705	0.434658	0.299528	0.067242	0.378932
20	36641201	C	T	ENST00000373448;ENST00000373447;ENST00000449821	TTI1	0.000238871	0.458	0.21479	0.11337	0.052	0.11369	0.183971	0.0844104	0.141229	0.178485	0.282972	0.214715	0.324623	0.141849	0.01816	0.168044
20	36766533	T	A	ENST00000361475	TGM2	4.86367e-14	10.79	0.12868	0.594	0.096	0.278668	0.326026	0.239559	0.62696	0.394569	0.225215	0.121774	0.26394	0.0539759	0.067636	0.380137
20	37601210	T	A	ENST00000373325;ENST00000252011	DHX35	9.69274e-11	23.6	0.51139	0.57378	0.122	0.499163	0.389842	0.605275	0.607321	0.595747	0.323062	0.538559	0.819441	0.850236	0.064563	0.370543
20	39977800	C	G	ENST00000373257	LPIN3	4.43532e-11	6.978	0.44813	0.46918	0.2	0.153747	0.534929	0.17439	0.505428	0.236139	0.506674	0.47266	0.236001	0.0245557	0.010651	0.116309
20	44519356	C	G	ENST00000372518	NEURL2	0.00262021	15.91	0.21642	0.16687	0.04	0.637712	0.135984	0.35335	0.19982	0.691395	0.473931	0.216522	0.404774	0.258307	0.004083	0.0596614
20	45000095	C	T	ENST00000290246;ENST00000372176;ENST00000452857;ENST00000396391;ENST00000352077	ELMO2	0.000350882	26.4	0.31956	0.36287	0.059	0.89223	0.21009	0.813135	0.400937	0.814153	0.44195	0.331199	0.666104	0.624514	0.238784	0.68402
20	45003945	T	C	ENST00000290246;ENST00000372176;ENST00000396391;ENST00000352077;ENST00000425546;ENST00000450812	ELMO2	0.000350882	0.019	0.3097	0.09571	0.006	0.931816	0.00624441	0.0451719	0.121254	0.8281	0.264081	0.320227	0.370398	0.209741	0.004088	0.059706
20	48599612	C	T	ENST00000244050	SNAI1	0.367003	22.7	0.34748	0.67257	0.157	0.644634	0.461441	0.509803	0.703127	0.695905	0.541423	0.362111	0.692106	0.661679	0.125804	0.520614
20	57876519	C	T	ENST00000337938;ENST00000311585;ENST00000371028;ENST00000371025;ENST00000395654	EDN3	0.0723949	0.001	0.63778	0.73239	0.179	0.133634	0.500689	0.01241	0.760683	0.206885	0.482062	0.661162	0.351026	0.181497	1e-06	0.000175678
20	58520019	G	T	ENST00000358293;ENST00000360816	FAM217B	0.00108132	0.053	0.33346	0.35214	0.027	0.100002	0.0809393	0.0565121	0.390291	0.158633	0.171389	0.346606	0.24267	0.0305256	0.036735	0.266077
20	60988591	C	T	ENST00000252998	RBBP8NL	0.00748846	2.583	0.19284	0.06729	0.008	0.068082	0.0106312	0.122131	0.0880327	0.109438	0.048228	0.190607	0.198462	0.00416631	0.000346	0.010327
20	61945190	C	T	ENST00000358894;ENST00000422202	COL20A1	1.26872e-24	22.5	0.78135	0.73168	0.248	0.267308	0.603405	0.496997	0.760008	0.382143	0.668421	0.797339	0.648203	0.599062	0.016074	0.15463
21	31988781	A	G	ENST00000334664	KRTAP20-1	0.0232742	0.496	0.26154	0.06729	0.064	0.00287926	0.22788	0.0856693	0.0880327	0.00417078	0.0551356	0.266576			0.00423	0.0611447
21	34889711	A	C	ENST00000381815;ENST00000381831;ENST00000381839	GART	0.0630561	26.9	0.5383	0.73531	0.594	0.591098	0.859265	0.83844	0.763483	0.660993	0.565429	0.565014	0.544316	0.452214	0.285029	0.730845
15	41227307	G	T	ENST00000249749	DLL4	0.982859	27.8	0.99991	0.98042	0.942	1.54361	0.985203	0.832833	0.971845	0.759578	0.98871	0.999864	0.793748	0.811125	0.90944	0.997212
3	189455657	A	G	ENST00000264731;ENST00000418709;ENST00000320472;ENST00000392460;ENST00000440651	TP63	0.983222	23.1	0.9763	-1	0.709	1.46251	0.878433	0.455781	0	0.735442	0.876677	0.971751	0.65548	0.609367	0.170816	0.596927
21	41033201	A	G	ENST00000380620;ENST00000615480;ENST00000380618;ENST00000343118;ENST00000398714	B3GALT5	0.00358397	0.342	0.26344	0.20127	0.07	0.257999	0.248294	0.0800194	0.236357	0.3713	0.148003	0.268676	0.41723	0.27558	0.010416	0.114512
22	19753290	C	T	ENST00000332710;ENST00000329705;ENST00000359500;ENST00000621939	TBX1	0.983397	28.3	0.95848	0.99327	0.888	1.52832	0.961345	0.856367	0.990523	0.755346	0.941013	0.95105	0.916606	0.980659	0.551382	0.902053
X	110391098	A	T	ENST00000425146;ENST00000446737;ENST00000372010;ENST00000519681;ENST00000372007;ENST00000518291;ENST00000429193;ENST00000417227;ENST00000360648;ENST00000262836;ENST00000620137	PAK3	0.987005	21.6	0.59956	0.6531	0.371	2.03393	0.642197	0.363924	0.595818	0.878837	0.877862	0.553658	0.901287	0.966019	0.447777	0.849629
21	43547834	A	G	ENST00000400427;ENST00000400424;ENST00000408989;ENST00000408910	UMODL1	2.27451e-24	23.2	0.69908	0.84418	0.401	0.329231	0.748985	0.561849	0.866486	0.448225	0.663492	0.719431	0.471462	0.349981	0.039461	0.27809
18	45374908	C	G	ENST00000262160;ENST00000402690;ENST00000356825;ENST00000586040;ENST00000591214	SMAD2	0.988181	25.1	0.99872	0.78509	0.819	2.52252	0.9318	0.660617	0.737684	0.952618	0.866806	0.998458	0.898216	0.962625	0.780122	0.977266
21	47768929	C	G	ENST00000359568	PCNT	4.17814e-38	19.23	0.42403	0.59321	0.109	0.0968878	0.35938	0.418006	0.626194	0.153849	0.444405	0.446394	0.521818	0.420281	0.161023	0.581892
18	45375021	C	G	ENST00000262160;ENST00000402690;ENST00000356825;ENST00000586040;ENST00000591214	SMAD2	0.988181	33	0.96054	0.98686	0.925	2.83236	0.977731	0.981778	0.981253	0.979336	0.994424	0.953412	0.887852	0.950194	0.952244	0.999532
22	19435300	A	C	ENST00000542103;ENST00000399562;ENST00000611555	C22orf39	3.69005e-07	12.43	0.28689	0.21312	0.009	0.51917	0.0132061	0.275643	0.248796	0.610325	0.0666544	0.294836			0.012636	0.130996
22	21083745	G	A	ENST00000255882	PI4KA	0.000804073	23.2	0.59183	0.51921	0.347	0.779536	0.707347	0.561849	0.554192	0.767747	0.688321	0.617004	0.691666	0.661049	0.397954	0.819002
22	21083773	T	C	ENST00000255882	PI4KA	0.000804073	2.64	0.53128	0.43995	0.231	0.637984	0.580652	0.122828	0.476859	0.691702	0.261217	0.558129	0.585151	0.509945	0.063433	0.366929
22	21344765	G	A	ENST00000215739	LZTR1	3.38323e-52	34	0.85818	0.94748	0.839	1.92927	0.956839	0.997518	0.958985	0.97168	0.66291	0.869754	0.853291	0.901649	0.202211	0.640421
22	21346042	C	T	ENST00000215739	LZTR1	3.38323e-52	22.6	0.78928	0.86607	0.548	0.985843	0.836133	0.502818	0.886767	0.845386	0.655318	0.804851	0.84609	0.890832	0.058105	0.349333
9	130587103	C	A	ENST00000373203;ENST00000480266;ENST00000344849	ENG	0.989617	23.2	0.42942	0.74657	0.157	0.753983	0.339746	0.46815	0.695747	0.435293	0.865496	0.387443	0.362642	0.198521	0.062807	0.364922
22	24437599	G	A	ENST00000263119;ENST00000617531;ENST00000405822;ENST00000398319	CABIN1	8.54366e-08	26.1	0.23733	0.22808	0.121	1.10755	0.387581	0.796604	0.264403	0.877682	0.682245	0.239667	0.613568	0.550024	0.291679	0.736953
1	162746131	C	T	ENST00000367922;ENST00000367921	DDR2	0.990992	35	0.93201	0.8659	0.878	1.51784	0.95704	0.999687	0.827884	0.752427	0.966243	0.921065	0.915954	0.980126	0.691789	0.954165
X	48547247	G	A	ENST00000376701	WAS	0.991202	22	0.96164	0.99848	0.422	0.721524	0.688707	0.376006	0.997951	0.417723	0.911828	0.954689	0.853553	0.90204	0.152057	0.567463
22	32843219	C	G	ENST00000397452;ENST00000300399	BPIFC	3.12823e-06	32	0.0036	0.17525	0.494	0.499163	0.806976	0.973955	0.208776	0.595747	0.363357	0.00301863	0.471622	0.350202	0.069793	0.386694
8	20069651	T	G	ENST00000276390	ATP6V1B2	0.991449	23.2	0.84042	0.74354	0.666	1.5066	0.85509	0.46815	0.692469	0.748522	0.865853	0.816998	0.906379	0.971336	0.497872	0.876701
22	37212991	C	T	ENST00000417718;ENST00000216200;ENST00000443735	PVALB	0.0678702	16.1	0.72286	0.69095	0.17	0.249275	0.485069	0.35722	0.720852	0.361188	0.119812	0.741972	0.339518	0.164374	0.010113	0.112174
22	38328585	A	G	ENST00000215957	MICALL1	0.000381389	25	0.69138	0.57885	0.151	0.891169	0.45004	0.726311	0.612248	0.813989	0.553064	0.712147	0.474513	0.354196	0.132177	0.532686
12	114823356	A	G	ENST00000349716;ENST00000310346;ENST00000405440;ENST00000526441	TBX5	0.991879	29.9	0.95992	0.9021	0.944	2.07177	0.986058	0.917498	0.869985	0.885428	0.978911	0.952692	0.917679	0.981529	0.65045	0.940792
22	39411716	G	A	ENST00000361441	APOBEC3C	0.0926246	0.016	0.04506	0.15143	0.022	0.184747	0.0598916	0.0433895	0.183152	0.279156	0.312609	0.03975	0.22616	0.0170612	6.6e-05	0.00290091
15	52689492	C	T	ENST00000399231;ENST00000356338;ENST00000613858;ENST00000399233;ENST00000358212;ENST00000553916	MYO5A	0.99213	34	0.92894	0.89496	0.743	1.037	0.895926	0.99649	0.86153	0.574346	0.74678	0.917572	0.715975	0.696077	0.530847	0.892712
9	127316634	A	G	ENST00000487099;ENST00000373584;ENST00000416460;ENST00000344523;ENST00000475178	NR6A1	0.99232	28.5	0.96671	0.99565	0.974	2.99444	0.996768	0.865163	0.993917	0.983659	0.994559	0.960597	0.951157	0.997772	0.867639	0.992704
5	26885933	G	A	ENST00000231021	CDH9	0.992484	35	0.85901	0.73624	0.616	1.45617	0.826022	0.999687	0.684594	0.733349	0.85495	0.837813	0.538062	0.443325	0.542326	0.897995
22	44323025	G	A	ENST00000216180;ENST00000423180	PNPLA3	0.000103859	1.055	0.20893	0.07243	0.041	0.112495	0.140123	0.0993854	0.0941626	0.176801	0.328753	0.208256	0.227868	0.0182422	0.000125	0.00475449
3	424213	A	G	ENST00000256509;ENST00000397491;ENST00000620033	CHL1	2.05382e-06	4.365	0.18872	0.13528	0.029	0.0118109	0.089479	0.142517	0.165527	0.017098	0.158396	0.186101	0.373658	0.214416	0.004485	0.063665
8	12946134	A	G	ENST00000276297;ENST00000358919;ENST00000512044;ENST00000520226	DLC1	0.992807	29.1	0.63593	0.67012	0.573	0.21368	0.799131	0.889467	0.613871	0.104194	0.792774	0.592695	0.656404	0.610681	0.489429	0.872376
15	27574000	T	C	ENST00000615808;ENST00000555083;ENST00000554696;ENST00000333743	GABRG3	0.99368	24.3	0.7773	0.91625	0.78	1.09297	0.913984	0.589352	0.886941	0.599572	0.839237	0.747467	0.844827	0.888921	0.747143	0.969526
14	61915900	A	G	ENST00000556778;ENST00000555906;ENST00000332981;ENST00000555082;ENST00000553831;ENST00000553265;ENST00000556164;ENST00000557585;ENST00000557473	PRKCH	0.99439	27.9	0.95807	0.98458	0.959	1.51184	0.992015	0.837722	0.977904	0.750463	0.988863	0.950578	0.833273	0.871349	0.712042	0.960122
3	14190321	T	G	ENST00000285021	XPC	1.31713e-10	23.6	0.60591	0.66481	0.262	0.58689	0.620935	0.605275	0.695635	0.658133	0.54798	0.630549	0.652439	0.605058	0.203157	0.641639
3	19974888	G	C	ENST00000295824;ENST00000344838	EFHB	6.02556e-17	20.5	0.15548	0.13001	0.041	0.0484821	0.140123	0.44185	0.159718	0.077091	0.336647	0.15013	0.279828	0.07506	0.02964	0.232355
3	25832752	T	C	ENST00000452098;ENST00000280701;ENST00000420173;ENST00000428266;ENST00000626005	OXSM	0.00330642	23.1	0.6462	0.16335	0.266	0.438298	0.625769	0.550432	0.196036	0.547275	0.522506	0.66922	0.665625	0.623826	0.119135	0.507454
14	100826943	T	G	ENST00000392882;ENST00000358655;ENST00000355338;ENST00000344102;ENST00000557135;ENST00000556645;ENST00000553395;ENST00000556504;ENST00000557722;ENST00000557297;ENST00000556435;ENST00000556338;ENST00000556698;ENST00000553524;ENST00000555410;ENST00000554772	WARS	0.994701	24.5	0.8983	0.82606	0.479	1.23748	0.733923	0.608398	0.782968	0.657757	0.826539	0.882632	0.308886	0.11794	0.421249	0.833828
11	57564254	G	T	ENST00000524630;ENST00000529919;ENST00000399039;ENST00000361796;ENST00000529526;ENST00000426142;ENST00000399050;ENST00000361391;ENST00000361332;ENST00000532463;ENST00000529986;ENST00000358694;ENST00000532787;ENST00000532649;ENST00000528621;ENST00000530748;ENST00000428599;ENST00000528232;ENST00000529873;ENST00000532844;ENST00000526357;ENST00000530094;ENST00000415361;ENST00000532245;ENST00000534579…	CTNND1	0.995313	25.6	0.78786	0.82636	0.271	1.00122	0.525635	0.699202	0.783295	0.558155	0.806074	0.759011	0.770384	0.775987	0.198224	0.635248
3	38065846	G	A	ENST00000463876	PLCD1	2.55416e-09	21.5	0.16309	0.24802	0.137	0.23155	0.422187	0.463541	0.285024	0.339593	0.534907	0.158303	0.367888	0.206123	0.018223	0.168435
3	38127738	C	T	ENST00000308059;ENST00000346219	DLEC1	6.45016e-18	17.21	0.30447	0.10644	0.046	0.131701	0.160483	0.379215	0.133432	0.204386	0.360164	0.314414	0.380362	0.223969	0.026034	0.21365
3	183885499	G	A	ENST00000313143;ENST00000431765	DVL3	0.995403	33	0.87811	-1	0.638	1.71869	0.839084	0.981778	0	0.809009	0.788446	0.859471	0.877036	0.935951	0.715745	0.961162
14	90738657	G	A	ENST00000261303;ENST00000543772	PSMC1	0.995729	24.6	0.90354	0.77169	0.585	1.75646	0.806827	0.617617	0.723022	0.819013	0.955652	0.888628	0.914169	0.978613	0.510312	0.882903
3	40457385	C	G	ENST00000301825;ENST00000456402;ENST00000445129	ENTPD3	2.55563e-19	27.2	0.02	0.22759	0.172	0.370935	0.488572	0.85234	0.26389	0.488698	0.524376	0.0172942	0.454911	0.327265	0.037006	0.267296
3	42754710	C	T	ENST00000310232	CCDC13	1.15875e-07	24.3	0.03838	0.1359	0.034	0.275082	0.110805	0.671392	0.166208	0.390429	0.363945	0.0336445	0.326331	0.144448	0.045328	0.302409
3	43647287	C	T	ENST00000292246;ENST00000350459;ENST00000396091;ENST00000414522;ENST00000451430;ENST00000427171;ENST00000428472;ENST00000444344;ENST00000456438;ENST00000413397;ENST00000439141;ENST00000428831;ENST00000436073	ANO10	1.9226e-06	22.8	0.57303	0.37575	0.073	0.0851097	0.258118	0.518183	0.413718	0.136509	0.399741	0.598852	0.37749	0.219877	0.051153	0.324734
3	44763108	T	G	ENST00000449836;ENST00000436624;ENST00000296091	ZNF502	1.40777e-05	25.4	0.45554	0.13125	0.125	0.864339	0.396556	0.753766	0.161089	0.804118	0.245661	0.480719	0.505569	0.397371	0.215318	0.656832
22	39117783	G	A	ENST00000216044	GTPBP1	0.996189	34	0.91081	0.87461	0.857	2.4489	0.948119	0.99649	0.83787	0.944114	0.871369	0.89693	0.925713	0.98735	0.848836	0.990019
3	45589012	T	C	ENST00000265537;ENST00000415258;ENST00000414984	LARS2	2.60644e-07	22.8	0.04412	0.42657	0.148	0.411838	0.444242	0.518183	0.463749	0.525856	0.466314	0.0388824	0.664716	0.622531	0.098965	0.463727
3	46716141	G	A	ENST00000318962;ENST00000415953;ENST00000383742	ALS2CL	2.7298e-18	25.7	0.45554	0.35876	0.149	0.326468	0.446189	0.772879	0.396856	0.445549	0.159799	0.480719	0.326142	0.144159	0.157066	0.575601
5	1432687	T	C	ENST00000270349	SLC6A3	0.997037	24.3	0.805	0.90807	0.544	1.5765	0.780007	0.589352	0.877098	0.768895	0.812361	0.777819	0.425238	0.286613	0.717376	0.961613
1	113242601	A	C	ENST00000413052;ENST00000369645;ENST00000369644;ENST00000357443	MOV10	0.99809	14.78	0.52487	0.61678	0.325	0.746032	0.59351	0.219096	0.55749	0.431108	0.775959	0.475151	0.365875	0.203218	0.224132	0.66735
12	110784216	C	T	ENST00000539276	ATP2A2	0.998231	27.1	0.92249	0.84958	0.444	0.807695	0.706858	0.795902	0.809303	0.464093	0.73353	0.910254	0.609205	0.543858	0.567924	0.909206
3	48638796	T	G	ENST00000203407	UQCRC1	0.132467	28.5	0.75139	0.74427	0.63	0.937538	0.876181	0.902665	0.772058	0.83006	0.504053	0.768948	0.677797	0.641169	0.164905	0.587944
3	48670735	G	C	ENST00000420764;ENST00000395550;ENST00000383733;ENST00000337000;ENST00000358747;ENST00000614797;ENST00000455886;ENST00000431739;ENST00000426599	SLC26A6	3.31045e-05	9.707	0.84148	0.69042	0.277	0.304701	0.638604	0.218813	0.720343	0.422569	0.532069	0.854135	0.263791	0.0537902	0.023561	0.20008
2	27147881	C	G	ENST00000450961;ENST00000288699;ENST00000401478;ENST00000431402;ENST00000614712;ENST00000434719	DPYSL5	0.998332	28.3	0.94363	0.77943	0.733	1.94237	0.89086	0.856367	0.731477	0.860757	0.824275	0.934235	0.756696	0.75563	0.391316	0.814589
3	49159236	G	A	ENST00000418109;ENST00000305544	LAMB2	7.45007e-11	23.9	0.18967	0.27332	0.074	0.277169	0.261351	0.635136	0.310942	0.392731	0.442364	0.187139	0.334423	0.156697	0.175129	0.603297
7	111540528	T	C	ENST00000428084;ENST00000437633;ENST00000494651	DOCK4	0.998536	26.5	0.85097	0.64249	0.577	1.29744	0.801711	0.760231	0.584596	0.67966	0.887384	0.828796	0.864578	0.9183	0.370179	0.800013
3	49323557	G	C	ENST00000351842;ENST00000265560	USP4	6.20194e-07	16.06	0.53109	0.25606	0.124	0.189598	0.394333	0.356407	0.293294	0.28539	0.607789	0.557936	0.317945	0.131697	0.036137	0.263376
19	36523135	A	G	ENST00000360535;ENST00000593074;ENST00000592017;ENST00000590559	CLIP3	0.998568	23.3	0.5974	0.72938	0.242	1.43556	0.483782	0.480339	0.677198	0.727072	0.701053	0.551353	0.747231	0.741693	0.489153	0.872231
12	117657975	T	A	ENST00000317775;ENST00000618760;ENST00000338101;ENST00000344089	NOS1	0.998695	29.8	0.9738	0.92184	0.891	1.45918	0.96264	0.91424	0.893777	0.734326	0.943343	0.968841	0.731132	0.718112	0.439858	0.845035
19	804058	G	T	ENST00000356948;ENST00000349038;ENST00000586481;ENST00000394601;ENST00000589575;ENST00000587094;ENST00000350092	PTBP1	0.998739	22.9	0.3746	0.81926	0.066	0.679172	0.139705	0.43153	0.775417	0.394631	0.819296	0.34275	0.685522	0.652236	0.386914	0.811619
2	178257624	G	A	ENST00000264167;ENST00000409888	AGPS	0.998805	23.4	0.86423	0.99505	0.433	1.01363	0.697915	0.492301	0.993066	0.56399	0.943385	0.843717	0.816915	0.84638	0.242702	0.688313
17	37873604	A	G	ENST00000584601;ENST00000578199;ENST00000406381;ENST00000541774;ENST00000445658;ENST00000584450;ENST00000269571	ERBB2	0.998895	26.2	0.7248	0.70081	0.415	1.13453	0.682711	0.740957	0.646584	0.617135	0.722424	0.689787	0.691342	0.660587	0.274725	0.721085
X	41205860	C	T	ENST00000629496;ENST00000625837;ENST00000626301;ENST00000399959;ENST00000457138	DDX3X	0.99893	31	0.99843	0.99477	0.982	2.41904	0.998597	0.937008	0.992671	0.942077	0.998093	0.998049	0.942282	0.995406	0.959806	0.999714
3	99649674	G	C	ENST00000354552;ENST00000331335;ENST00000398326	FILIP1L	0.000245912	9.618	0.0793	0.28242	0.02	0.0611484	0.0517325	0.217173	0.320204	0.0980397	0.217371	0.0720178	0.236724	0.0251708	0.002373	0.0409376
3	113119428	G	A	ENST00000393845;ENST00000295868	CFAP44	4.18629e-06	24.4	0.85717	0.78928	0.571	0.381142	0.847871	0.679873	0.814893	0.498551	0.586205	0.868808	0.475966	0.356206	0.134085	0.536211
3	119892209	T	C	ENST00000464295;ENST00000315843;ENST00000461057	GPR156	3.67918e-07	10.34	0.17328	0.24024	0.064	0.379295	0.22788	0.23069	0.276993	0.496899	0.137903	0.169302	0.340909	0.166466	0.044647	0.299681
3	121643800	T	A	ENST00000489711;ENST00000295605	SLC15A2	1.50275e-10	28	0.01471	0.48739	0.307	0.453176	0.670596	0.885079	0.523192	0.559738	0.359152	0.0126937	0.643894	0.59294	0.293718	0.738802
3	122288240	C	T	ENST00000296161	DTX3L	2.44159e-05	19.51	0.06199	0.29367	0.043	0.124429	0.14833	0.423393	0.331611	0.19357	0.359557	0.0555038	0.222228	0.0145124	0.00979	0.109655
3	124456732	A	G	ENST00000232607	UMPS	0.000109217	0.002	0.30363	0.28698	0.058	0.157381	0.206456	0.0223682	0.324818	0.2415	0.577568	0.313477	0.296874	0.0998457	0.00377	0.0564612
3	127682221	A	G	ENST00000405109;ENST00000407609;ENST00000405256;ENST00000343941	KBTBD12	9.96465e-13	12.6	0.58394	0.52664	0.209	0.051072	0.548789	0.279587	0.561435	0.0815114	0.478755	0.609393	0.555276	0.467745	0.002464	0.0420194
3	130383937	G	A	ENST00000358511	COL6A6	3.59169e-45	3.474	0.5628	0.5431	0.167	0.0637242	0.479745	0.132544	0.577482	0.102097	0.201204	0.588911	0.183085	0.00127026	9.5e-05	0.0038596
X	41203570	C	T	ENST00000629496;ENST00000625837;ENST00000626301;ENST00000399959;ENST00000457138	DDX3X	0.99893	27.6	0.00647	0.96996	0.243	2.01131	0.485284	0.822768	0.956867	0.873977	0.787435	0.00822669	0.879344	0.939075	0.874181	0.993556
12	80328488	G	A	ENST00000261207;ENST00000450142;ENST00000437004;ENST00000550107;ENST00000547330;ENST00000550510	PPP1R12A	0.999179	23.3	0.84527	0.91447	0.656	1.06211	0.849452	0.480339	0.884792	0.586108	0.900702	0.82243	0.842651	0.885613	0.700742	0.95685
12	56334205	G	C	ENST00000331886;ENST00000555218;ENST00000394147;ENST00000551156	DGKA	0.999251	34	0.97274	0.89681	0.919	1.9144	0.975036	0.99649	0.863716	0.854821	0.963352	0.967606	0.793112	0.810163	0.776528	0.976475
2	236626247	G	A	ENST00000409457;ENST00000336665;ENST00000304032;ENST00000402604;ENST00000409538;ENST00000619456;ENST00000614409;ENST00000428334	AGAP1	0.999356	35	0.8021	0.78658	0.534	1.34353	0.773202	0.999687	0.739303	0.695002	0.889837	0.774651	0.894399	0.958205	0.395692	0.817512
3	148597638	T	A	ENST00000296046	CPA3	1.28343e-12	32	0.74097	0.57228	0.519	0.19834	0.820765	0.973955	0.605861	0.296857	0.669016	0.75908	0.712904	0.691638	0.116021	0.501097
2	236708096	A	G	ENST00000409457;ENST00000336665;ENST00000304032;ENST00000409538;ENST00000619456;ENST00000614409;ENST00000428334	AGAP1	0.999356	16.96	0.13452	0.3706	0.293	0.608454	0.554804	0.264608	0.300841	0.353391	0.701586	0.146929	0.711062	0.688972	0.227976	0.671828
3	158317916	G	C	ENST00000491767;ENST00000355893;ENST00000618075;ENST00000619577;ENST00000484955;ENST00000359117;ENST00000498592;ENST00000477042;ENST00000471745;ENST00000469452;ENST00000482628;ENST00000478894;ENST00000466246;ENST00000392822	MLF1	1.28388e-06	27.9	0.58291	0.43372	0.144	0.380765	0.436358	0.881315	0.470759	0.498176	0.600587	0.608395	0.432694	0.296827	0.068587	0.38304
7	128494865	G	A	ENST00000325888;ENST00000346177	FLNC	0.999504	27.1	0.97326	0.93603	0.909	1.98422	0.970565	0.795902	0.911553	0.869135	0.941406	0.968204	0.887559	0.949823	0.664055	0.945365
2	149829888	G	C	ENST00000435030	KIF5C	0.999516	24.4	0.8022	0.74744	0.533	0.855764	0.772511	0.598982	0.696694	0.488743	0.792684	0.774751	0.604522	0.537265
3	170198242	G	C	ENST00000231706	SLC7A14	0.332594	4.237	0.54948	0.49788	0.076	0.127677	0.267731	0.14109	0.53342	0.198549	0.351181	0.575955	0.289291	0.08863	0.028471	0.226424
3	180327682	G	T	ENST00000296015;ENST00000382584	TTC14	4.41871e-06	11.43	0.5413	0.41203	0.188	0.0814115	0.515706	0.253059	0.449475	0.130466	0.578164	0.567952	0.442872	0.310786	0.064686	0.370935
1	196684843	C	A	ENST00000367429	CFH	0.999631	22.8	0.70568	0.89302	0.288	0.378318	0.548331	0.420836	0.859261	0.214122	0.853457	0.668752	0.379324	0.222496	0.411222	0.827563
3	184428766	C	A	ENST00000317897	MAGEF1	0.0340315	24.6	0.43465	0.07518	0.034	1.21466	0.110805	0.696156	0.0974237	0.899683	0.308279	0.457985	0.476375	0.356767	0.014991	0.147395
3	186518949	T	G	ENST00000433496;ENST00000392481;ENST00000296273;ENST00000418288;ENST00000447345;ENST00000427785;ENST00000448497	RFC4	9.67498e-05	21.9	0.41789	0.24191	0.134	0.0497781	0.415932	0.474092	0.278718	0.0793214	0.645843	0.439671	0.642319	0.590704	0.054251	0.335941
3	187089126	G	C	ENST00000259030	RTP4	0.0108456	0.274	0.17541	0.01696	0.024	0.12936	0.068251	0.0769122	0.0238008	0.200931	0.0297737	0.171609	0.305819	0.113286	0.001596	0.0310302
9	6475450	T	C	ENST00000276893;ENST00000450508	UHRF2	0.999646	26.7	0.91217	0.9203	0.715	1.79162	0.881573	0.772557	0.891888	0.827514	0.768463	0.898468	0.654426	0.607879	0.648542	0.940141
3	196388145	C	G	ENST00000328557	NRROS	0.457686	25.9	0.80941	0.77315	0.416	1.4133	0.759301	0.784986	0.799596	0.930218	0.677337	0.823927	0.561181	0.476113	0.429905	0.839102
4	1345503	G	A	ENST00000511216;ENST00000389851;ENST00000507531	UVSSA	8.88754e-14	26.8	0.57127	0.66815	0.271	0.117929	0.631677	0.833597	0.698859	0.184241	0.184868	0.597144	0.563336	0.479164	0.027751	0.222707
4	1801088	G	A	ENST00000481110;ENST00000340107;ENST00000412135;ENST00000440486;ENST00000613647;ENST00000260795;ENST00000352904	FGFR3	0.00290912	9.732	0.30614	0.48853	0.009	0.230169	0.0132061	0.219276	0.524304	0.337853	0.366467	0.316269	0.503174	0.394016	0.016886	0.159919
4	2233750	G	T	ENST00000243706;ENST00000443786	HAUS3	8.89917e-07	10.37	0.39684	0.10833	0.034	0.0188634	0.110805	0.231266	0.135569	0.0279161	0.235039	0.416572	0.458703	0.332454	0.001533	0.0301652
4	2242250	C	G	ENST00000506763;ENST00000243706;ENST00000443786	HAUS3	8.89917e-07	0.519	0.31509	0.36365	0.068	0.0385261	0.241608	0.0864013	0.40171	0.0607725	0.353337	0.32622	0.244787	0.0325719	0.006106	0.078869
4	4304652	T	G	ENST00000337872	ZBTB49	0.00916415	0.019	0.38524	0.05433	0.052	0.18989	0.183971	0.0451719	0.072285	0.28575	0.0920863	0.403772	0.294605	0.0964612	0.019983	0.179251
20	489123	C	T	ENST00000400227;ENST00000349736;ENST00000217244;ENST00000619188;ENST00000608066;ENST00000609525	CSNK2A1	0.999647	26.4	0.01435	0.34886	0.303	2.84318	0.567396	0.753919	0.278804	0.979717	0.797578	0.0180115	0.902371	0.967185	0.840563	0.988716
4	10502935	C	A	ENST00000226951;ENST00000515667;ENST00000442825	CLNK	1.34591e-20	35	0.93084	0.87328	0.911	0.0324345	0.980243	0.999617	0.893409	0.0508735	0.529161	0.936891	0.629771	0.572924	0.144688	0.555045
7	75197530	C	G	ENST00000336926;ENST00000434438;ENST00000616821	HIP1	0.999681	35	0.65473	0.70136	0.67	1.3327	0.857338	0.999687	0.64717	0.691205	0.757386	0.613004	0.839462	0.880785	0.475207	0.864882
4	38119726	G	A	ENST00000261439;ENST00000615497	TBC1D1	3.93946e-08	35	0.6196	0.42986	0.202	0.53342	0.538035	0.999617	0.466979	0.621328	0.477995	0.643685	0.764963	0.767898	0.260951	0.707501
4	40121769	A	G	ENST00000261435	N4BP2	0.000473118	0.002	0.29424	0.12907	0.029	0.0750472	0.089479	0.0223682	0.158678	0.120445	0.174936	0.303025	0.235079	0.0237838	0.000656	0.0165077
17	2598535	G	A	ENST00000570628;ENST00000435359;ENST00000574426	CLUH	0.999702	27.5	0.96116	0.95464	0.936	0.959919	0.982608	0.817593	0.935843	0.539604	0.968124	0.954141	0.876986	0.935884	0.5251	0.890026
4	52860600	G	A	ENST00000343457	LRRC66	9.28498e-14	12.5	0.08586	0.12814	0.042	0.0773314	0.144243	0.277259	0.157646	0.12417	0.209623	0.0784024	0.274092	0.0671609	0.097071	0.459265
10	123298200	C	T	ENST00000357555;ENST00000613048;ENST00000369061;ENST00000358487;ENST00000356226;ENST00000369060;ENST00000369059;ENST00000346997;ENST00000457416;ENST00000351936;ENST00000360144;ENST00000369056;ENST00000369058;ENST00000336553;ENST00000359354	FGFR2	0.999752	27.7	0.60346	0.66771	0.43	1.91268	0.69543	0.827847	0.611311	0.854415	0.840816	0.557847	0.856008	0.905702	0.66716	0.946383
4	57180923	C	T	ENST00000264229;ENST00000504228;ENST00000541073	KIAA1211	0.130365	9.342	0.24677	0.24427	0.079	0.298909	0.277074	0.21215	0.281163	0.416752	0.149567	0.250145	0.208864	0.00769355	0.011825	0.1251
1	21551802	C	T	ENST00000415912;ENST00000357071;ENST00000374893;ENST00000436918;ENST00000264205	ECE1	0.999769	35	0.96882	0.89869	0.926	1.70388	0.978173	0.999687	0.865944	0.805812	0.953103	0.963052	0.8318	0.869094	0.753739	0.971162
3	12645687	G	A	ENST00000251849;ENST00000442415;ENST00000432427	RAF1	0.999777	26.9	0.88898	0.86529	0.875	1.34434	0.955767	0.784445	0.827176	0.695492	0.95408	0.87193	0.809754	0.835429	0.700519	0.956785
4	76897133	T	C	ENST00000356260;ENST00000395711	SDAD1	3.784e-09	24.2	0.01623	0.25538	0.132	0.270196	0.411715	0.662685	0.292591	0.385223	0.420322	0.0140117	0.785832	0.799156	0.03577	0.261714
4	77250079	G	A	ENST00000388914	CCDC158	2.98525e-13	24.1	0.12297	0.21286	0.092	0.215078	0.315113	0.653752	0.248527	0.319396	0.526593	0.115833	0.353214	0.18472	0.020853	0.184452
4	78815399	C	T	ENST00000315567	MRPL1	3.21257e-05	12.91	0.19411	0.30333	0.042	0.191523	0.144243	0.286809	0.341408	0.287896	0.30011	0.191997	0.311081	0.121267	0.011481	0.122559
3	12645699	G	A	ENST00000251849;ENST00000442415;ENST00000432427	RAF1	0.999777	24.8	0.84192	0.90293	0.651	0.566598	0.846585	0.635387	0.870972	0.328883	0.95989	0.818681	0.818102	0.848193	0.691026	0.953934
4	87731106	T	G	ENST00000427191;ENST00000436978;ENST00000316707;ENST00000411767;ENST00000511467	PTPN13	5.05693e-10	28.4	0.39793	0.67526	0.393	0.28486	0.743279	0.899314	0.705712	0.40093	0.552493	0.417776	0.647824	0.598522	0.085827	0.431409
4	100239232	A	G	ENST00000305046;ENST00000625860;ENST00000394887	ADH1B	0.193828	23.5	0.09577	0.24709	0.268	0.299545	0.628146	0.594804	0.284065	0.417333	0.333154	0.0881853	0.300002	0.104509	0.121147	0.511477
X	119672031	C	T	ENST00000371322;ENST00000336592;ENST00000404115	CUL4B	0.999847	29.9	0.912	0.95341	0.903	3.21975	0.967915	0.917498	0.93419	0.990337	0.957417	0.898278	0.942867	0.995601	0.799547	0.981323
11	61541483	T	C	ENST00000278836;ENST00000265460	MYRF	0.999848	27.9	0.76341	0.87666	0.67	3.23748	0.857338	0.837722	0.840228	0.990841	0.820385	0.732256	0.892929	0.956459	0.618492	0.929356
11	61541532	G	C	ENST00000278836;ENST00000265460	MYRF	0.999848	27.6	0.91567	0.9143	0.829	2.44016	0.936171	0.822768	0.884586	0.943566	0.889928	0.902461	0.830446	0.867031	0.598665	0.921761
4	115544422	A	G	ENST00000310836;ENST00000507710;ENST00000394511	UGT8	0.226816	10.32	0.33149	0.1203	0.025	0.239767	0.0724558	0.230306	0.148966	0.349467	0.224532	0.344419	0.326427	0.144594	0.012137	0.12739
4	120243226	C	T	ENST00000274024	FABP2	0.00117791	14.43	0.06163	0.25697	0.091	0.13439	0.312313	0.321677	0.294231	0.208022	0.247322	0.0551667	0.319874	0.134635	0.030702	0.237644
4	123257427	G	A	ENST00000264501;ENST00000388738;ENST00000438707	KIAA1109	3.91298e-08	23.2	0.439	0.13682	0.319	1.16637	0.682281	0.561849	0.167226	0.890394	0.556461	0.462727	0.793086	0.810123	0.313169	0.755783
11	61543840	C	G	ENST00000278836;ENST00000265460	MYRF	0.999848	23.9	0.84134	0.94858	0.607	2.44451	0.820525	0.548493	0.927786	0.943771	0.845674	0.818025	0.830513	0.867134	0.577475	0.913206
12	112888168	T	G	ENST00000392597;ENST00000351677	PTPN11	0.999877	28.7	0.93856	0.87791	0.9	2.45782	0.9666	0.873583	0.841669	0.945261	0.990462	0.928519	0.923755	0.986043	0.731052	0.965366
12	112888205	T	G	ENST00000392597;ENST00000351677	PTPN11	0.999877	27.3	0.97628	0.97434	0.959	2.433	0.992015	0.806967	0.963082	0.942823	0.984583	0.971731	0.915247	0.979535	0.802968	0.981999
4	147442833	T	G	ENST00000432059;ENST00000335472;ENST00000507030;ENST00000394059;ENST00000511374;ENST00000502607	SLC10A7	0.0288074	11.97	0.47969	0.0643	0.174	0.376931	0.492085	0.265102	0.0844469	0.494699	0.104623	0.506682	0.555084	0.467473	0.032072	0.244349
4	151511900	G	A	ENST00000510413;ENST00000357115;ENST00000507224	LRBA	0.0442294	25.6	0.5474	0.44974	0.329	0.264132	0.691554	0.766638	0.486438	0.378458	0.573376	0.573912	0.554951	0.467285	0.108966	0.486182
4	156631921	G	A	ENST00000506455;ENST00000511108;ENST00000511507;ENST00000455639;ENST00000296518;ENST00000513574	GUCY1A3	1.41369e-06	23.2	0.58911	0.27203	0.2	0.366468	0.534929	0.561849	0.309625	0.484394	0.475742	0.614378	0.459383	0.333384	0.132902	0.534032
4	169195222	C	T	ENST00000393743	DDX60	3.67466e-10	28.3	0.39032	0.47838	0.191	0.620393	0.520591	0.895884	0.514411	0.679473	0.377451	0.409393	0.536806	0.441544	0.113129	0.495066
12	112892440	A	T	ENST00000392597;ENST00000351677	PTPN11	0.999877	24.8	0.80452	0.91791	0.876	2.00122	0.956195	0.635387	0.888964	0.872352	0.90236	0.777306	0.882339	0.943065	0.58646	0.916887
4	177069459	G	A	ENST00000508596;ENST00000280190;ENST00000507824	WDR17	7.02409e-16	30	0.70211	0.622	0.319	0.484728	0.682281	0.944383	0.654154	0.585084	0.662473	0.72231	0.71239	0.690897	0.122919	0.514991
4	177113998	T	A	ENST00000280191	SPATA4	0.000481542	22.8	0.05709	-1	0.117	0.315394	0.378434	0.518183	0	0.434433	0.52365	0.0509073	0.457826	0.331251	0.01278	0.132028
4	185724532	G	A	ENST00000515030;ENST00000281455;ENST00000507295;ENST00000504342;ENST00000513317;ENST00000504900	ACSL1	0.0918373	23.5	0.38956	0.48396	0.269	0.479927	0.629329	0.594804	0.519851	0.581263	0.687301	0.408558	0.690893	0.65995	0.182037	0.613236
12	112915524	A	C	ENST00000392597;ENST00000351677	PTPN11	0.999877	23.7	0.97474	0.97759	0.941	0.839143	0.984781	0.526713	0.967756	0.47964	0.943687	0.969937	0.843464	0.886847	0.796433	0.980699
5	5242271	G	A	ENST00000274181	ADAMTS16	0.0010865	13.15	0.44983	0.37243	0.161	0.198348	0.468856	0.292387	0.410418	0.296881	0.517984	0.47451	0.301283	0.10643	0.000724	0.0177202
12	112915524	A	G	ENST00000392597;ENST00000351677	PTPN11	0.999877	20.3	0.99878	0.89758	0.685	0.651574	0.865611	0.333068	0.864629	0.379527	0.865863	0.998542	0.817348	0.847041	0.435638	0.842541
12	112926885	C	T	ENST00000351677	PTPN11	0.999877	34	0.99308	0.97519	0.976	1.82112	0.997286	0.99649	0.964294	0.835684	0.995138	0.991308	0.835873	0.875326	0.698175	0.956091
5	21751863	G	T	ENST00000504376;ENST00000619694;ENST00000382254;ENST00000522262	CDH12	0.00145119	12.24	0.09711	0.34587	0.046	0.302741	0.160483	0.271267	0.38405	0.420546	0.57341	0.0895117	0.408611	0.263636	0.008304	0.0977554
5	36122517	T	G	ENST00000296603	LMBRD2	0.0145652	21.9	0.04672	0.37197	0.097	0.319702	0.328707	0.474092	0.409966	0.438416	0.439659	0.0412781	0.635746	0.581386	0.08557	0.430749
5	41925427	C	T	ENST00000296812;ENST00000281623;ENST00000509134	FBXO4	7.1084e-05	23.1	0.49821	0.91672	0.088	0.142566	0.303824	0.550432	0.932626	0.22005	0.657406	0.52549	0.585349	0.510227	0.01921	0.174553
12	112926888	G	A	ENST00000351677	PTPN11	0.999877	33	0.97536	0.98428	0.979	2.18073	0.997992	0.981778	0.977469	0.907483	0.988228	0.970651	0.907961	0.9729	0.830549	0.987064
5	60826000	C	A	ENST00000252744	ZSWIM6	0.330185	15.95	0.27096	0.27737	0.036	0.542163	0.119259	0.354166	0.315064	0.627132	0.0666544	0.277076	0.321621	0.137299	0.104175	0.475627
5	64867712	A	G	ENST00000261308;ENST00000535264;ENST00000538977;ENST00000502703;ENST00000505380	PPWD1	0.0317858	4.48	0.31903	0.21544	0.074	0.245056	0.261351	0.143814	0.25123	0.355578	0.539021	0.330605	0.695295	0.666234	0.012549	0.13038
5	65084056	A	G	ENST00000380985;ENST00000502464;ENST00000511299	NLN	3.59597e-07	19.36	0.00502	0.30757	0.197	0.120776	0.530206	0.420501	0.345675	0.188375	0.407222	0.00426189	0.664263	0.621885	0.031525	0.241693
12	49950967	G	C	ENST00000257981	KCNH3	0.99989	10.7	0.91974	0.71635	0.403	0.14052	0.672166	0.137067	0.663212	0.0592156	0.848735	0.907106	0.507699	0.400352	0.227107	0.670823
5	71529955	T	C	ENST00000261413;ENST00000457646;ENST00000513900;ENST00000508863;ENST00000515404	MRPS27	0.0285867	11.39	0.08586	0.2034	0.063	0.156667	0.224368	0.252191	0.238609	0.240512	0.424314	0.0784024	0.563307	0.479123	0.003733	0.0560897
5	81614082	A	G	ENST00000380167;ENST00000439350	ATP6AP1L	0.139629	13.01	0.19762	0.0379	0.151	0.217776	0.45004	0.289133	0.0516176	0.322611	0.0666544	0.195838	0.491067	0.377112	0.010975	0.118762
5	87521611	C	G	ENST00000514135;ENST00000296595;ENST00000512429	TMEM161B	0.003685	23.1	0.07869	0.39059	0.113	0.640792	0.369048	0.550432	0.428382	0.693336	0.048228	0.0714304	0.800309	0.821047	0.145617	0.556644
20	46279769	A	T	ENST00000372004;ENST00000371998;ENST00000371997	NCOA3	0.999917	32	0.00133	0.60422	0.502	0.541252	0.750749	0.962025	0.544243	0.314117	0.78162	0.00180197	0.601147	0.532496	0.323604	0.764454
5	89924449	C	T	ENST00000405460	GPR98	8.11098e-24	34	0.51912	0.93019	0.147	0.283399	0.442288	0.997518	0.944367	0.399595	0.608446	0.546174	0.731865	0.719181	0.150137	0.564274
5	90136461	G	T	ENST00000405460;ENST00000425867	GPR98	8.11098e-24	22.4	0.08924	0.16804	0.014	0.125784	0.0288649	0.492022	0.201073	0.195738	0.386883	0.0817262	0.407976	0.262754	0.01647	0.157226
5	93999456	T	C	ENST00000265140	ANKRD32	0.0036419	13.66	0.6455	0.41783	0.096	0.0846704	0.326026	0.304239	0.455176	0.135846	0.676826	0.668556	0.565519	0.482246	0.047527	0.311042
14	33293188	C	T	ENST00000280979	AKAP6	0.999937	28.9	0.69636	0.39495	0.427	0.209622	0.692933	0.881678	0.325709	0.10148	0.710236	0.658597	0.630731	0.574287	0.42529	0.836313
12	117962724	G	A	ENST00000425217;ENST00000339824	KSR2	0.999947	28.5	0.9811	0.94047	0.808	1.75586	0.926909	0.865163	0.917233	0.818563	0.956982	0.977311	0.906416	0.971373
5	115358090	A	G	ENST00000357872;ENST00000395528	AQPEP	2.72895e-09	25.4	0.00898	0.42829	0.297	0.475021	0.66041	0.753766	0.465436	0.577648	0.650448	0.00771386	0.515681	0.411595
5	118867030	G	A	ENST00000256216;ENST00000515320;ENST00000510025;ENST00000504811;ENST00000414835;ENST00000513628;ENST00000509514	HSD17B4	1.82463e-05	20.3	0.23245	0.19696	0.028	0.068603	0.0851967	0.437867	0.231825	0.110262	0.231231	0.234251	0.368385	0.206841	0.023387	0.199104
5	125936716	C	A	ENST00000297540	PHAX	0.0026932	19.95	0.35731	0.8117	0.086	0.112583	0.298027	0.431902	0.83604	0.176973	0.322231	0.372954	0.793847	0.811278	0.04863	0.315281
5	131658026	G	C	ENST00000200652	SLC22A4	4.64079e-06	2.943	0.13884	0.15113	0.102	0.233922	0.341827	0.126434	0.182828	0.342276	0.400176	0.13245	0.56142	0.476452	0.00212	0.0378359
X	128621111	C	T	ENST00000371122;ENST00000371123;ENST00000371121	SMARCA1	0.999947	23.3	0.84673	0.82122	0.416	0.819007	0.68357	0.480339	0.777593	0.469621	0.879491	0.824048	0.529463	0.431114	0.240209	0.685586
5	140209546	G	A	ENST00000378126;ENST00000529310	PCDHA6	6.16175e-08	22.1	0.71645	0.66629	0.283	1.54306	0.645324	0.480332	0.69706	0.943855	0.666774	0.735895			0.035818	0.261929
5	140431391	G	C	ENST00000306549	PCDHB1	2.81494e-08	10.96	0.09248	0.07183	0.057	0.371945	0.202773	0.243056	0.0934438	0.489829	0.496364	0.0849244	0.451684	0.32285	0.004241	0.0612515
17	915133	G	A	ENST00000302538;ENST00000544583;ENST00000574437;ENST00000291107;ENST00000543210;ENST00000536794	ABR	0.999949	33	0.61465	0.84903	0.65	1.4063	0.846013	0.981778	0.808689	0.717918	0.910718	0.569863	0.839139	0.880295	0.896198	0.996029
5	140724019	T	C	ENST00000619750;ENST00000253812	PCDHGA3	0.000592397	21.7	0.12477	0.39578	0.15	1.073	0.448121	0.468585	0.433489	0.869357	0.645897	0.117691			0.026661	0.216994
16	70594427	C	T	ENST00000302516	SF3B3	0.999963	34	0.52574	0.50782	0.428	2.23839	0.693763	0.99649	0.443048	0.916141	0.76179	0.476044	0.89922	0.963751	0.73314	0.965914
7	148481142	G	A	ENST00000409469;ENST00000602748;ENST00000325222;ENST00000617797	CUL1	0.999963	24.7	0.81423	0.77616	0.544	1.68168	0.780007	0.626604	0.727903	0.799172	0.943778	0.78799	0.84855	0.894532	0.791565	0.979704
5	146754770	G	A	ENST00000397936;ENST00000398523	STK32A	5.7245e-05	15.18	0.18124	0.33461	0.027	0.0633241	0.0809393	0.338042	0.372807	0.101468	0.490772	0.177945	0.376495	0.218463	0.001178	0.0250839
5	148620266	A	G	ENST00000309868;ENST00000506113	ABLIM3	0.0160253	12.81	0.05358	0.27589	0.061	0.164489	0.217288	0.284479	0.313553	0.251542	0.546262	0.0476352	0.732839	0.720602	0.02365	0.200579
15	91034596	G	T	ENST00000268182;ENST00000560738	IQGAP1	0.999977	34	3e-05	0.47225	0.51	1.02131	0.756459	0.99649	0.405857	0.56757	0.706477	5.24526e-05	0.787517	0.801697	0.522736	0.888909
5	150042556	C	A	ENST00000517768;ENST00000297130	MYOZ3	0.346673	1.356	0.18217	0.336	0.089	0.536885	0.306673	0.10487	0.374197	0.623786	0.471292	0.178964	0.289475	0.0888984	0.00787	0.0941573
5	150509077	C	T	ENST00000354546;ENST00000523714	ANXA6	0.000183002	24.5	0.03976	0.19289	0.121	0.0809633	0.387581	0.688132	0.227521	0.12977	0.493965	0.0348994	0.70048	0.673677	0.015105	0.148164
7	140501332	A	C	ENST00000288602	BRAF	0.999978	27.3	0.9796	0.96233	0.954	1.96448	0.990122	0.806967	0.946283	0.86589	0.980827	0.97558	0.951933	0.997926	0.598091	0.921536
5	162900430	G	T	ENST00000353866;ENST00000393915;ENST00000432118;ENST00000358715	HMMR	1.03957e-14	9.327	0.29712	0.0998	0.047	0.0581446	0.164469	0.211879	0.125915	0.0929665	0.500551	0.306228	0.319339	0.133818	0.000519	0.013913
5	167881061	A	G	ENST00000265293;ENST00000521089;ENST00000524038;ENST00000619752	WWC1	0.0183845	0.002	0.14888	0.08132	0.123	0.280383	0.392093	0.0223682	0.104624	0.396557	0.0297737	0.143099	0.308721	0.11769	0.010596	0.115887
7	140501350	G	A	ENST00000288602	BRAF	0.999978	32	0.98623	0.96171	0.929	2.03963	0.97951	0.962025	0.945435	0.880241	0.970314	0.983259	0.909802	0.974674	0.813515	0.984017
5	169812442	T	C	ENST00000274629;ENST00000521859	KCNMB1	2.07039e-05	26.7	0.01237	0.33841	0.224	0.536741	0.570815	0.828652	0.376605	0.623697	0.511105	0.0106627	0.744682	0.73794	0.067801	0.380645
9	135779103	G	A	ENST00000298552;ENST00000545250;ENST00000440111	TSC1	0.999978	34	0.93421	0.95016	0.847	1.44743	0.943873	0.99649	0.929879	0.730391	0.979405	0.923576	0.793036	0.810046	0.61093	0.926503
5	176001123	G	A	ENST00000510636;ENST00000261944;ENST00000506348	CDHR2	6.36802e-10	3.571	0.17969	0.57725	0.096	0.211101	0.326026	0.133639	0.610698	0.31421	0.236279	0.176273	0.271439	0.0636225	0.000519	0.0139225
9	135771808	C	A	ENST00000298552;ENST00000545250;ENST00000440111	TSC1	0.999978	15.06	0.52175	0.61593	0.353	0.478112	0.623971	0.22508	0.5566	0.276334	0.767449	0.471948	0.588005	0.513957	0.11871	0.506596
5	179992871	G	A	ENST00000261951;ENST00000393356;ENST00000618123;ENST00000504343	CNOT6	0.478458	23.6	0.55629	0.42889	0.334	1.01607	0.696044	0.605275	0.466028	0.854055	0.500304	0.582591	0.903448	0.968314	0.474895	0.864714
6	7393464	T	G	ENST00000379834	RIOK1	8.13738e-07	2.465	0.36109	0.1402	0.114	0.163244	0.371424	0.120675	0.170933	0.24976	0.178375	0.37712	0.443012	0.310978	0.002032	0.0367312
6	10913128	C	T	ENST00000283141;ENST00000543878	SYCP2L	4.34414e-11	1.072	0.07222	0.09602	0.064	0.124722	0.22788	0.0997163	0.121614	0.194055	0.204665	0.0652022	0.213741	0.00986876	0.002729	0.0451239
6	17600651	G	A	ENST00000259963	FAM8A1	0.170368	25.8	0.55664	0.85985	0.219	0.802812	0.563612	0.778995	0.881038	0.778247	0.474876	0.582933	0.843025	0.88618	0.027908	0.223513
12	57963049	T	C	ENST00000455537;ENST00000286452	KIF5A	0.99998	26.1	0.92738	0.94617	0.939	2.73975	0.983914	0.73429	0.924626	0.972897	0.865538	0.915806	0.86025	0.911969	0.740917	0.96794
1	37285343	G	T	ENST00000373091;ENST00000373093	GRIK3	0.99998	24.1	0.98924	0.95634	0.889	1.66514	0.961777	0.569382	0.938142	0.794904	0.994911	0.986765	0.798552	0.818391	0.534211	0.894275
6	27879212	C	G	ENST00000303324	OR2B2	6.8672e-05	24.2	0.03918	0.13404	0.095	0.47687	0.323331	0.662685	0.16417	0.579072	0.648024	0.0343691	0.197496	0.00390839	0.029831	0.233318
6	28365980	C	T	ENST00000361028;ENST00000396827	ZSCAN12	1.43992e-05	23.1	0.44223	0.09917	0.086	0.216145	0.298027	0.550432	0.125201	0.320574	0.0401083	0.466245	0.462969	0.338321
6	28547161	C	T	ENST00000452236	ZBED9	9.70724e-09	7.611	0.33614	0.0509	0.01	0.379295	0.0159818	0.183524	0.0680422	0.496899	0.112649	0.349576	0.263168	0.0530128	0.002671	0.0444501
20	47887228	C	T	ENST00000371754;ENST00000371752;ENST00000396105;ENST00000371744;ENST00000455070	ZNFX1	0.999981	32	0.95202	0.88206	0.901	1.29973	0.967041	0.962025	0.846476	0.680322	0.89186	0.943707	0.694814	0.665545	0.637885	0.936408
6	30673037	C	T	ENST00000376406	MDC1	0.000941847	4.216	0.46609	0.15143	0.001	0.226572	0.000378219	0.140853	0.183152	0.333519	0.152612	0.492146	0.16424	0.000166111	0.000585	0.0151932
6	31729307	C	G	ENST00000375755;ENST00000375750;ENST00000375703;ENST00000375740;ENST00000395853;ENST00000429846	MSH5	6.1388e-08	0.205	0.35118	0.34919	0.372	0.507911	0.727604	0.073036	0.387355	0.602062	0.474485	0.366197			0.00781	0.093652
6	31729324	G	C	ENST00000375755;ENST00000375750;ENST00000375703;ENST00000375740;ENST00000395853;ENST00000429846	MSH5	6.1388e-08	20.3	0.65929	0.46669	0.425	0.510041	0.765279	0.437867	0.502995	0.603849	0.696919	0.681702			0.045129	0.301616
6	31735510	G	A	ENST00000375688	VWA7	4.28881e-07	0.5	0.34702	0.06341	0.033	0.299504	0.106559	0.0857952	0.083369	0.417293	0.191931	0.361595	0.289415	0.0888116	0.008095	0.0960296
1	9780222	C	A	ENST00000536656;ENST00000628140;ENST00000377346;ENST00000361110;ENST00000543390	PIK3CD	0.999984	23.6	0.80551	0.82307	0.394	2.18875	0.664012	0.515481	0.779649	0.908314	0.864042	0.77838	0.643449	0.592313	0.813233	0.983965
5	71490567	C	G	ENST00000296755;ENST00000511641;ENST00000504492	MAP1B	0.999986	23	0.00041	0.40636	0.439	0.250383	0.702802	0.443442	0.337457	0.127727	0.797666	0.000570594	0.689864	0.658465	0.489888	0.872613
6	33642006	G	A	ENST00000374316;ENST00000605930	ITPR3	4.97537e-12	23.7	0.04686	0.06282	0.135	0.507641	0.418031	0.615492	0.0826598	0.601853	0.675153	0.0414076	0.523481	0.422637	0.080313	0.416771
6	35987421	C	T	ENST00000490799;ENST00000394602;ENST00000355574;ENST00000480663	SLC26A8	7.64803e-08	0.001	0.10326	0.05519	0.042	0.203622	0.144243	0.01241	0.0733519	0.303801	0.0611885	0.0956811	0.240877	0.0288583	1e-06	0.000152416
14	59819262	G	A	ENST00000360909;ENST00000395125	DAAM1	0.999991	31	0.52507	0.67543	0.482	1.02585	0.736162	0.937008	0.619534	0.569419	0.744184	0.475358	0.849029	0.895255	0.344293	0.780835
6	36823774	C	T	ENST00000373699	PPIL1	0.013004	17.53	0.36042	0.25968	0.131	0.320906	0.40959	0.385408	0.297003	0.439824	0.337378	0.376389	0.858913	0.909999	0.034915	0.25778
6	38997982	A	T	ENST00000327475;ENST00000359357	DNAH8	2.09466e-37	22.6	0.03038	0.39088	0.286	0.598264	0.648639	0.502818	0.428663	0.665513	0.651813	0.0264292	0.606657	0.540274
6	46135534	G	A	ENST00000371383;ENST00000230565	ENPP5	1.91661e-05	13.53	0.35551	0.40356	0.098	0.149323	0.331376	0.301241	0.441154	0.229691	0.60784	0.370972	0.383752	0.228776	0.053183	0.332134
6	49574898	G	A	ENST00000371175;ENST00000618248;ENST00000229810	RHAG	0.340299	33	0.58073	0.69638	0.486	0.967822	0.802439	0.987631	0.726075	0.839986	0.63275	0.606283	0.477168	0.357858	0.500663	0.878121
6	51920456	G	A	ENST00000371117;ENST00000340994	PKHD1	2.88609e-23	13.88	0.55402	0.68712	0.183	0.078886	0.507431	0.309279	0.717162	0.126552	0.699732	0.580382	0.185639	0.00158842	0.033212	0.249801
8	141570526	C	A	ENST00000220592;ENST00000519980	AGO2	0.999992	32	0.8483	0.85561	0.714	2.37714	0.881051	0.962025	0.816146	0.936828	0.91551	0.825803	0.832226	0.869748	0.948745	0.999426
6	65622473	G	A	ENST00000503581;ENST00000370621;ENST00000370618;ENST00000370616	EYS	8.21411e-09	25.5	0.66598	0.87345	0.291	0.0304359	0.654043	0.760262	0.893565	0.0472723	0.638171	0.688044	0.198555	0.00419157	0.024352	0.204493
6	72011255	A	G	ENST00000370435	OGFRL1	0.000150359	0.992	0.10699	0.35971	0.259	0.362637	0.617266	0.0981175	0.39781	0.480938	0.112649	0.0994593	0.761163	0.762239	0.024594	0.205827
6	73100387	C	T	ENST00000491071;ENST00000517960;ENST00000518273;ENST00000522291;ENST00000521978;ENST00000520567;ENST00000264839;ENST00000401910;ENST00000523963;ENST00000425662;ENST00000453976;ENST00000517827;ENST00000370420;ENST00000414192	RIMS1	0.0292114	29.3	0.35279	0.62599	0.284	1.68573	0.646437	0.926797	0.658033	0.956485	0.562132	0.367969	0.724987	0.709176	0.333077	0.772088
11	61081573	G	A	ENST00000301764;ENST00000535147;ENST00000537877;ENST00000535967;ENST00000539739	DDB1	0.999992	23.9	0.48142	0.49329	0.549	1.43771	0.783373	0.548493	0.427849	0.727698	0.934288	0.431548	0.831264	0.868273	0.552272	0.902448
6	80732166	T	G	ENST00000509894;ENST00000230510;ENST00000369798	TTK	0.00535777	0.001	0.0315	0.22634	0.058	0.140115	0.206456	0.01241	0.262594	0.216412	0.30573	0.0274346	0.308484	0.117328	2.7e-05	0.00145155
6	84903334	G	T	ENST00000257766;ENST00000403245;ENST00000617909	CEP162	6.36089e-20	23.1	0.07551	0.09823	0.111	0.0477099	0.364256	0.550432	0.124128	0.0758845	0.167679	0.0683626	0.322048	0.137943	0.047824	0.312187
6	86256893	G	A	ENST00000346348;ENST00000314673;ENST00000513865;ENST00000505648;ENST00000369627;ENST00000515216	SNX14	6.79995e-10	33	0.37273	0.35231	0.275	1.05976	0.636315	0.987631	0.390453	0.865973	0.488967	0.389965	0.919225	0.982743	0.163887	0.586367
X	153222148	G	A	ENST00000310441;ENST00000369984	HCFC1	0.999996	32	0.0241	0.9594	0.436	2.83236	0.700356	0.962025	0.942278	0.979336	0.910404	0.0300953	0.839841	0.881359	0.661371	0.944474
6	96996118	C	G	ENST00000369278	UFL1	1.90816e-12	27.3	0.38544	0.47144	0.225	0.6649	0.572236	0.85676	0.507636	0.707732	0.551303	0.403993	0.597809	0.527786	0.07252	0.394811
10	94353134	T	A	ENST00000260731	KIF11	0.999996	26	0.83791	0.99129	0.598	-1	0.814987	0.727525	0.987682	0	0.908677	0.814224			0.302529	0.746621
6	107391848	C	T	ENST00000369042;ENST00000429433	BEND3	0.498329	0.037	0.3593	0.1272	0.021	0.612533	0.0557743	0.052384	0.156619	0.674334	0.122053	0.37516	0.344768	0.172226	0.270209	0.716705
3	77684098	A	G	ENST00000487694;ENST00000461745;ENST00000332191;ENST00000614793	ROBO2	0.999996	17.5	0.48567	0.44376	0.27	0.204443	0.524257	0.275661	0.376177	0.0981769	0.960468	0.435533	0.355073	0.187451	0.096639	0.45824
13	52025243	G	C	ENST00000398119;ENST00000311234;ENST00000491189;ENST00000488009;ENST00000485178;ENST00000483288;ENST00000442263	INTS6	0.999997	24	0.88994	0.85719	0.719	1.74321	0.883662	0.559033	0.817929	0.81582	0.963493	0.873017	0.863565	0.916827	0.854851	0.990919
6	110729582	G	A	ENST00000368924;ENST00000368923	DDO	3.15188e-11	10.9	0.64086	0.60789	0.074	0.0471784	0.261351	0.241819	0.640459	0.0749573	0.512708	0.664108	0.379525	0.222784	0.008055	0.0956916
6	116600861	C	A	ENST00000368608	TSPYL1	0.00799159	23.7	0.29337	0.19696	0.038	0.671043	0.127652	0.615492	0.231825	0.711076	0.233151	0.302055	0.519014	0.41631	0.1806	0.611184
6	116757019	A	G	ENST00000452085;ENST00000331677;ENST00000359564	DSE	0.385415	22.6	0.06092	0.34637	0.267	0.51955	0.626952	0.502818	0.38455	0.61072	0.658576	0.0544969	0.63595	0.581679	0.29492	0.73989
12	2742820	T	A	ENST00000399644;ENST00000399638;ENST00000399597;ENST00000347598;ENST00000399629;ENST00000402845;ENST00000399603;ENST00000399617;ENST00000406454;ENST00000615303;ENST00000613940;ENST00000615400	CACNA1C	0.999998	23.8	0.9915	0.97669	0.91	1.84172	0.971011	0.537727	0.966455	0.840112	0.995094	0.989429	0.873191	0.93061	0.696133	0.955479
6	125584080	G	A	ENST00000304877;ENST00000534000;ENST00000527711;ENST00000532429	TPD52L1	0.00842006	16.56	0.2086	0.3004	0.07	0.505825	0.248294	0.36646	0.338439	0.600406	0.148003	0.2079	0.285912	0.0837151	0.004432	0.0631429
5	156729818	C	T	ENST00000616178;ENST00000620254;ENST00000521420;ENST00000617629;ENST00000611925;ENST00000618329	CYFIP2	0.999999	33	0.51547	0.67058	0.472	2.30488	0.728656	0.981778	0.614361	0.926885	0.766909	0.46548	0.922989	0.985519
6	127517031	C	G	ENST00000356698;ENST00000368317	RSPO3	0.0439763	16.11	0.42227	0.47907	0.294	0.783717	0.657259	0.357424	0.515081	0.769577	0.630903	0.444465	0.419749	0.279037	0.129312	0.527321
6	142737039	G	A	ENST00000230173;ENST00000367608;ENST00000296932;ENST00000367609	GPR126	0.283489	9.335	0.10164	0.32342	0.114	0.137793	0.371424	0.212024	0.361596	0.213086	0.195763	0.0940478	0.416521	0.274602	0.038344	0.273227
6	154360795	G	A	ENST00000520282;ENST00000434900;ENST00000360422;ENST00000330432;ENST00000428397;ENST00000452687;ENST00000229768;ENST00000419506;ENST00000524163;ENST00000414028;ENST00000435918;ENST00000337049	OPRM1	4.20778e-05	23.8	0.12658	0.13032	0.176	0.06145	0.495543	0.625437	0.160057	0.09867	0.36136	0.119581	0.51085	0.404787	0.012035	0.126647
6	155450635	C	T	ENST00000461783;ENST00000528535;ENST00000318981;ENST00000535583;ENST00000360366;ENST00000529824	TIAM2	0.12483	13.19	0.53361	0.5524	0.032	0.365167	0.10228	0.293323	0.586542	0.483239	0.194819	0.560408	0.333597	0.155451	0.054682	0.337468
1	36470064	A	G	ENST00000373191;ENST00000246314	AGO3	0.999999	23.7	0.08295	0.68933	0.433	1.51235	0.697915	0.526713	0.63433	0.750611	0.771297	0.0967083	0.878633	0.938114	0.596107	0.920753
6	159084380	C	T	ENST00000367081;ENST00000360448;ENST00000611299;ENST00000297239	SYTL3	2.13951e-17	6.431	0.09555	0.50503	0.054	0.0169806	0.191598	0.167124	0.540387	0.0250493	0.193866	0.0879638	0.252502	0.0405791	0.000606	0.0155782
6	159653408	C	T	ENST00000297267	FNDC1	3.07461e-07	0.09	0.41167	0.0417	0.026	0.187504	0.0766734	0.0627976	0.0564897	0.282775	0.501184	0.43286	0.358992	0.193192	0.030226	0.235291
6	160543034	C	T	ENST00000366963;ENST00000324965;ENST00000457470	SLC22A1	1.23978e-13	1.007	0.13939	0.21183	0.108	0.147407	0.356934	0.0984238	0.247446	0.227076	0.139678	0.133034	0.352442	0.183583	0.001257	0.0262506
6	161014991	C	T	ENST00000316300;ENST00000447678	LPA	2.44223e-32	13.95	0.25869	0.41859	0.222	0.0451516	0.567943	0.310881	0.455922	0.0714644	0.178375	0.263399	0.503181	0.394026	0.007363	0.0898772
11	117308650	G	A	ENST00000527706;ENST00000321322	DSCAML1	0.999999	34	0.68828	0.70351	0.429	1.74758	0.694594	0.99649	0.649471	0.817114	0.900317	0.649706	0.855462	0.904888	0.265105	0.711672
11	117307936	A	G	ENST00000527706;ENST00000321322	DSCAML1	0.999999	28.7	0.88271	0.94001	0.842	1.93106	0.941734	0.873583	0.916644	0.858557	0.978138	0.864715	0.881842	0.94241	0.665941	0.945984
6	170102861	C	A	ENST00000332290	C6orf120	0.0463401	22.2	0.59223	0.53034	0.423	1.09734	0.763968	0.483837	0.565044	0.875225	0.0716867	0.61739			0.035414	0.260077
7	1484771	G	A	ENST00000297508	MICALL2	7.76189e-17	16.16	0.23049	0.43913	0.03	0.0140985	0.093741	0.358435	0.47606	0.0205205	0.590672	0.232081	0.324166	0.141151	0.009238	0.105301
7	2279289	C	G	ENST00000242257;ENST00000440306	FTSJ2	1.97488e-05	0.001	0.20051	0.08818	0.039	0.217517	0.131832	0.01241	0.112603	0.322195	0.0806253	0.199011	0.199353	0.00441405	0.000391	0.0113102
7	4014056	G	A	ENST00000404826;ENST00000389531;ENST00000615806	SDK1	0.005016	4.479	0.28956	0.31717	0.059	0.0739282	0.21009	0.143802	0.355324	0.118567	0.303124	0.297821	0.28332	0.0799973	0.000899	0.0206837
7	4304889	C	A	ENST00000404826;ENST00000389531;ENST00000615806	SDK1	0.005016	15.5	0.17632	0.94473	0.066	0.0791938	0.234809	0.344834	0.956694	0.126988	0.359152	0.172603	0.629657	0.572761	0.017216	0.16205
11	117308659	C	T	ENST00000527706;ENST00000321322	DSCAML1	0.999999	34	0.88718	0.92672	0.681	1.48081	0.86343	0.99649	0.899804	0.740825	0.9467	0.869857	0.817308	0.846977	0.614448	0.92784
1	151384189	T	C	ENST00000392723;ENST00000271715;ENST00000368863;ENST00000409503;ENST00000531094;ENST00000491586	POGZ	0.999999	25	0.87421	0.81711	0.595	1.38457	0.81312	0.652403	0.773028	0.710288	0.914424	0.855057	0.838809	0.879796	0.867521	0.992688
7	6026444	T	C	ENST00000265849;ENST00000441476	PMS2	1.13904e-13	14.43	0.3097	0.30021	0.174	0.267279	0.492085	0.321677	0.33824	0.382073	0.618221	0.320227	0.423328	0.283981	0.040275	0.281581
7	6656905	G	C	ENST00000457543	ZNF853	0.000958951	20.6	-1	0.61678	-1	0.00824715	0	0.443867	0.649079	0.011754	0.480275	0	0.539501	0.445367
7	23340587	G	A	ENST00000466681	MALSU1	1.78046e-08	27.5	0.90854	0.82314	0.816	0.432107	0.949211	0.865324	0.846793	0.542052	0.508163	0.91626	0.669588	0.629474	0.331865	0.771118
7	27194599	C	A	ENST00000242159	HOXA7	0.00316907	2.686	0.60143	0.71545	0.13	0.35389	0.407454	0.12338	0.744436	0.472655	0.533422	0.626259	0.484249	0.367638	0.009273	0.105584
7	31614222	C	G	ENST00000615280;ENST00000456011;ENST00000319386;ENST00000407970;ENST00000451887;ENST00000454513;ENST00000409210	CCDC129	2.61412e-17	23.7	0.45567	0.50211	0.061	0.196393	0.217288	0.615492	0.537535	0.294241	0.475585	0.480867	0.291298	0.0915593	0.061547	0.360817
7	31614245	C	A	ENST00000615280;ENST00000456011;ENST00000319386;ENST00000407970;ENST00000451887;ENST00000454513;ENST00000409210	CCDC129	2.61412e-17	22.3	0.24125	0.22308	0.066	0.137319	0.234809	0.487681	0.259203	0.212472	0.68446	0.244014	0.257122	0.0457901	0.024965	0.207856
7	31682968	A	G	ENST00000615280;ENST00000319386;ENST00000407970;ENST00000451887;ENST00000409210	CCDC129	2.61412e-17	7.854	0.14803	0.11684	0.01	0.0412586	0.0159818	0.187253	0.145116	0.0652632	0.247872	0.142191	0.3245	0.141663	0.017131	0.161503
7	35077495	G	T	ENST00000310974	DPY19L1	0.142872	2.634	0.13344	0.91543	0.029	0.42124	0.089479	0.122753	0.931488	0.533671	0.0666544	0.12677	0.64431	0.593531	0.000331	0.0099846
2	141128302	C	T	ENST00000389484;ENST00000618808	LRP1B	0.999999	29.6	0.99247	0.98761	0.816	0.404374	0.930473	0.907524	0.982346	0.230954	0.843705	0.990591	0.602603	0.534559	0.487759	0.871511
4	1936985	G	A	ENST00000508803;ENST00000514045;ENST00000382892;ENST00000382891;ENST00000420906;ENST00000382895;ENST00000503128;ENST00000398261	WHSC1	0.999999	24.5	0.8836	0.74095	0.384	0.361492	0.654727	0.608398	0.689689	0.202868	0.915011	0.865748	0.346786	0.175225	0.460466	0.856815
11	10789977	T	C	ENST00000361367	CTR9	0.999999	21.5	0.42578	0.4382	0.367	1.62691	0.638243	0.361217	0.370382	0.783963	0.793748	0.384434	0.920766	0.983916	0.618307	0.929287
7	43917320	C	T	ENST00000336086;ENST00000402306;ENST00000443736;ENST00000453200	URGCP	0.20722	16.68	0.27626	0.36537	0.051	0.974042	0.180132	0.368844	0.403414	0.841991	0.154104	0.282992	0.341493	0.167342	0.159537	0.579547
7	45016656	C	T	ENST00000258787	MYO1G	7.64109e-07	24.9	0.6533	0.44077	0.34	0.442253	0.701348	0.719045	0.477652	0.550866	0.681428	0.675994	0.484623	0.368154	0.187985	0.621524
7	45113159	T	A	ENST00000258781;ENST00000544363;ENST00000541586;ENST00000475551;ENST00000381112;ENST00000474617	CCM2	0.483088	33	0.70426	0.88726	0.43	1.16829	0.768524	0.987631	0.90618	0.890736	0.631869	0.724366	0.726571	0.711482	0.634753	0.935299
7	48287896	G	C	ENST00000435803	ABCA13	3.30733e-78	10.4	0.74161	0.36506	0.239	0.0464668	0.591553	0.231844	0.403107	0.0737603	0.682413	0.759683	0.209373	0.00790306	0.004162	0.0604645
7	48313603	C	G	ENST00000435803	ABCA13	3.30733e-78	10.04	0.63428	0.67636	0.124	0.0613173	0.394333	0.224968	0.706785	0.0984089	0.549291	0.657803	0.282631	0.0790176	0.006304	0.0806387
3	9484996	G	A	ENST00000402198;ENST00000406341;ENST00000407969;ENST00000302463	SETD5	1	34	0.81644	0.7786	0.663	1.52726	0.853412	0.99649	0.730569	0.754969	0.717219	0.790451	0.886707	0.948738	0.528996	0.891852
7	80439965	G	A	ENST00000265361;ENST00000419255	SEMA3C	0.296856	33	0.52263	0.49078	0.617	0.647694	0.870183	0.987631	0.526498	0.697893	0.532504	0.549626	0.774942	0.782791	0.530256	0.892437
3	47752256	A	C	ENST00000254480	SMARCC1	1	29	0.80265	0.82704	0.686	1.55062	0.866153	0.885613	0.784046	0.761506	0.809758	0.775245	0.825797	0.859945	0.603676	0.923715
7	92844864	C	T	ENST00000440868;ENST00000341723;ENST00000394468;ENST00000453812	HEPACAM2	8.70716e-09	6.001	0.21969	0.32827	0.05	0.0936727	0.176271	0.161697	0.366455	0.14921	0.165134	0.220139	0.223547	0.0153378	0.007237	0.0887892
7	97875400	G	A	ENST00000447648;ENST00000423128;ENST00000415086;ENST00000420697	TECPR1	2.43068e-07	27.2	0.62863	0.50555	0.454	0.740436	0.783569	0.85234	0.540894	0.748769	0.624478	0.652381	0.589187	0.515627	0.442578	0.846626
20	10639183	G	C	ENST00000254958	JAG1	1	24.5	0.96738	0.94428	0.809	2.3517	0.927347	0.608398	0.922157	0.933274	0.951497	0.961369	0.741274	0.732953	0.701321	0.957021
7	99720144	C	T	ENST00000262932	CNPY4	3.67623e-09	33	0.63994	0.78418	0.268	0.668131	0.628146	0.987631	0.810059	0.709446	0.396195	0.663237	0.435072	0.300097	0.198005	0.634963
7	100183572	T	C	ENST00000310300	LRCH4	0.000176443	19.29	0.37377	0.20738	0.087	1.64341	0.300934	0.419162	0.24279	0.952975	0.30573	0.391111	0.733123	0.721016	0.046958	0.308833
7	100377216	C	T	ENST00000613979;ENST00000620596;ENST00000618565;ENST00000546292	ZAN	1.56059e-43	20.4	0.64119	0.33876	0.216	0.0932181	0.559235	0.439847	0.376949	0.148571	0.194819	0.664428	0.217319	0.0116835
7	100459452	G	A	ENST00000540482;ENST00000415287;ENST00000354161	SLC12A9	2.37211e-06	18.03	0.7066	0.81033	0.159	0.598825	0.46518	0.394999	0.834747	0.665913	0.6936	0.726594	0.617112	0.55503	0.127973	0.524777
7	103841300	G	A	ENST00000297431;ENST00000447452	ORC5	2.28835e-05	25.7	0.53723	0.27525	0.075	0.306925	0.264545	0.772879	0.312903	0.425035	0.437207	0.563966	0.313717	0.125267	0.049656	0.31917
7	107254144	G	C	ENST00000445771;ENST00000379119	BCAP29	0.220058	5.507	0.26123	0.04116	0.048	0.0393796	0.168432	0.155687	0.0557876	0.0621534	0.156987	0.266219	0.238026	0.0262993	0.001363	0.0277846
1	183095287	G	A	ENST00000258341	LAMC1	1	26.4	0.30166	0.14204	0.387	0.534261	0.657538	0.753919	0.0853938	0.310129	0.845261	0.284279	0.722126	0.70501	0.19539	0.631518
7	107569615	A	G	ENST00000393561;ENST00000222399	LAMB1	1.7944e-06	10.84	0.48687	0.43925	0.171	0.101785	0.486828	0.240583	0.476177	0.161469	0.499473	0.51409	0.453002	0.324651	0.02244	0.193712
1	183072553	G	A	ENST00000258341	LAMC1	1	28.4	0.85287	0.64649	0.802	1.52322	0.924176	0.860809	0.588809	0.753981	0.879704	0.830911	0.730708	0.717494	0.272174	0.718614
7	111927113	G	C	ENST00000361822;ENST00000421043;ENST00000425229;ENST00000450657	ZNF277	4.86866e-14	25.3	0.0544	0.30333	0.105	0.287816	0.349465	0.747123	0.341408	0.404209	0.492816	0.0483963	0.522214	0.420843	0.024947	0.207757
2	27445073	C	T	ENST00000264705;ENST00000403525	CAD	1	35	0.97684	0.9436	0.947	1.15792	0.987318	0.999687	0.921279	0.626499	0.986285	0.972376	0.680893	0.645602	0.540012	0.896946
7	122338461	A	G	ENST00000340112	RNF133	0.0151508	16.3	0.03707	0.23423	0.143	0.0304808	0.434371	0.361255	0.270771	0.0473221	0.533808	0.0324462	0.370936	0.210515	0.098269	0.46209
7	123508761	A	G	ENST00000223026;ENST00000476325	HYAL4	2.05182e-15	25.3	0.81131	0.62646	0.555	0.162489	0.839754	0.747123	0.658489	0.248692	0.534719	0.825714	0.517039	0.41351	0.127194	0.523284
2	27465793	G	A	ENST00000264705;ENST00000403525	CAD	1	23.6	0.98258	0.86468	0.645	0.625293	0.843148	0.515481	0.826482	0.363575	0.832549	0.97903	0.8244	0.857812	0.156063	0.573982
12	124957563	T	C	ENST00000405201;ENST00000404621;ENST00000429285;ENST00000458234;ENST00000420698;ENST00000448008	NCOR2	1	23.1	0.57558	0.40044	0.461	0.984628	0.720233	0.455781	0.331345	0.551024	0.851475	0.528143	0.757532	0.756871	0.31044	0.75346
7	129917679	G	A	ENST00000222481	CPA2	1.74283e-08	33	0.18465	0.57994	0.24	0.348915	0.592896	0.987631	0.613312	0.467818	0.419586	0.181667	0.259987	0.0491535	0.112474	0.493686
7	130363994	A	G	ENST00000456951;ENST00000356588	TSGA13	6.10474e-09	0.132	0.30475	0.07979	0.049	0.152354	0.172369	0.0674385	0.102833	0.2342	0.115124	0.314727	0.368157	0.206513	0.008194	0.096845
7	138764576	C	T	ENST00000242351;ENST00000464606;ENST00000471652	ZC3HAV1	0.0218726	0.068	0.34957	0.01901	0.003	0.275062	0.0017932	0.0594541	0.026604	0.390397	0.0138822	0.364419	0.232825	0.0219644	0.009408	0.106655
7	143098544	G	T	ENST00000275815	EPHA1	5.30365e-11	24.6	0.46038	0.31588	0.347	0.650238	0.707347	0.696156	0.354026	0.699638	0.699452	0.485968	0.661818	0.618402	0.146786	0.558637
7	148288217	A	C	ENST00000307003	C7orf33	0.000634926	0.033	0.19922	0.04034	0.083	0.411947	0.2892	0.0511033	0.0547422	0.525979	0.0138822	0.197601			0.037565	0.269786
7	149171528	C	T	ENST00000340622;ENST00000458143	ZNF746	0.0517386	32	0.10889	0.87951	0.105	1.54471	0.349465	0.973955	0.899117	0.944096	0.412587	0.101377	0.780307	0.790837	0.071273	0.391131
X	70612510	C	T	ENST00000423759;ENST00000373790;ENST00000276072	TAF1	1	33	0.74117	0.8759	0.669	2.80145	0.856778	0.981778	0.839348	0.977731	0.952212	0.707807	0.867287	0.922221	0.831207	0.98718
7	151064080	G	C	ENST00000413040;ENST00000568733	NUB1	1.14913e-05	26.6	0.83877	0.84792	0.757	1.0554	0.92843	0.823603	0.869978	0.864885	0.665914	0.851577	0.820449	0.851765	0.494129	0.87479
7	151082209	C	T	ENST00000334493;ENST00000621812	WDR86	3.30809e-11	13.52	0.07512	0.21078	0.069	0.447474	0.244962	0.301011	0.246355	0.555252	0.143124	0.0679869	0.437204	0.303024	0.001608	0.0311902
X	70621387	G	A	ENST00000423759;ENST00000373790;ENST00000276072	TAF1	1	32	0.70683	0.97093	0.558	3.22853	0.789343	0.962025	0.958239	0.99073	0.899842	0.669986	0.958355	0.99892	0.859499	0.991588
X	123217386	G	A	ENST00000218089;ENST00000371160;ENST00000371157;ENST00000371145;ENST00000371144	STAG2	1	34	0.9451	0.94576	0.81	2.33666	0.927791	0.99649	0.924092	0.931307	0.99399	0.935911	0.830303	0.866813	0.922685	0.998167
17	29560068	T	G	ENST00000358273;ENST00000356175;ENST00000456735	NF1	1	26	0.85539	0.99697	0.735	1.57198	0.891889	0.727525	0.99581	0.766885	0.918654	0.833751	0.864237	0.917807	0.838618	0.988401
17	29653080	A	G	ENST00000358273;ENST00000356175;ENST00000456735	NF1	1	24.5	0.74513	0.96131	0.52	1.90252	0.763488	0.608398	0.944878	0.85292	0.91873	0.712181	0.857097	0.90732	0.690155	0.953665
8	22459269	G	C	ENST00000450780;ENST00000409586;ENST00000289989;ENST00000614574;ENST00000615223	AC037459.4	-1	23.9	0.76638	0.78839	0.168	0.321729	0.481523	0.635136	0.814047	0.44072	0.0846916	0.783137			0.111979	0.492643
2	39250275	A	G	ENST00000426016;ENST00000402219;ENST00000395038	SOS1	1	25.5	0.94473	0.93347	0.931	2.0402	0.98039	0.691802	0.908301	0.880763	0.972319	0.935488	0.842398	0.885232	0.867383	0.992669
8	24304766	T	C	ENST00000441335;ENST00000175238;ENST00000380789	ADAM7	1.73706e-12	24.6	0.00449	0.0682	0.236	0.371723	0.587503	0.696156	0.0891149	0.489534	0.481173	0.00379452	0.564073	0.480203	0.032114	0.244548
2	39278352	G	T	ENST00000426016;ENST00000402219;ENST00000395038	SOS1	1	24.8	0.88619	0.73211	0.696	1.08221	0.871545	0.635387	0.680151	0.595065	0.989779	0.868719	0.855346	0.904717	0.666016	0.946008
9	140669657	A	G	ENST00000460843;ENST00000462484	EHMT1	1	23.7	0.84659	0.91585	0.536	1.15372	0.774578	0.526713	0.886458	0.625246	0.87871	0.823898	0.708963	0.685948	0.551685	0.902186
1	237791319	C	T	ENST00000366574;ENST00000360064	RYR2	1	29.6	0.98205	0.9879	0.872	1.1731	0.9545	0.907524	0.982773	0.632671	0.977556	0.978406	0.888484	0.950987	0.5241	0.889551
8	30702201	A	G	ENST00000256246	TEX15	3.89145e-17	0.771	0.38702	0.05146	0.026	0.0270007	0.0766734	0.0932356	0.0687462	0.0414956	0.156987	0.405755	0.297401	0.100632	0.036711	0.265967
8	30704351	C	G	ENST00000256246	TEX15	3.89145e-17	12.91	0.29337	0.30871	0.033	0.0305089	0.106559	0.286809	0.346823	0.0473853	0.197625	0.302055	0.202737	0.00544637	0.072704	0.395356
20	47605085	A	G	ENST00000371917	ARFGEF2	1	16.42	0.21446	0.34234	0.284	0.402835	0.543097	0.253518	0.272238	0.230051	0.717408	0.214991	0.830658	0.867353	0.256012	0.702436
15	33822841	C	A	ENST00000415757;ENST00000389232;ENST00000622037	RYR3	1	31	0.92962	0.80289	0.534	0.734769	0.773202	0.937008	0.757275	0.424798	0.790495	0.918329	0.770243	0.775777	0.310717	0.753694
8	38851146	T	C	ENST00000456845;ENST00000456397;ENST00000397070;ENST00000522142	TM2D2	0.0710289	23.5	0.39501	0.1402	0.15	0.188465	0.448121	0.594804	0.170933	0.284054	0.36512	0.414552	0.602501	0.534415	0.253862	0.700196
8	39044465	T	G	ENST00000379907	ADAM32	1.16773e-08	23.4	0.05657	0.12595	0.23	0.33146	0.579271	0.584058	0.155236	0.450417	0.128392	0.0504293	0.451695	0.322863	0.05965	0.354547
8	39468154	T	A	ENST00000265707;ENST00000379866;ENST00000520772	ADAM18	1.5344e-19	0.119	0.42017	0.08256	0.015	0.0216782	0.0324473	0.0661619	0.106072	0.0327828	0.255271	0.442173	0.380697	0.224441	0.004383	0.0626539
15	34064173	T	C	ENST00000415757;ENST00000389232;ENST00000622037	RYR3	1	23	0.96723	0.87003	0.771	0.985387	0.909696	0.443442	0.832606	0.55121	0.878555	0.961201	0.873401	0.930904	0.125524	0.520073
X	76938361	T	A	ENST00000373344;ENST00000395603;ENST00000624166;ENST00000624032	ATRX	1	24.3	0.91416	0.93621	0.524	0.124736	0.766279	0.589352	0.91178	0.0502017	0.840858	0.900737	0.450075	0.320645	0.526924	0.890885
2	11367484	T	C	ENST00000315872;ENST00000401753;ENST00000431087	ROCK2	1	28.4	0.72221	0.7857	0.696	2.14421	0.871545	0.860809	0.738346	0.901165	0.843176	0.686919	0.873329	0.930803	0.774456	0.976011
1	120461145	T	A	ENST00000256646	NOTCH2	1	33	0.84141	0.88559	0.752	1.83201	0.900429	0.981778	0.85058	0.837955	0.93101	0.818106	0.851014	0.898244	0.660844	0.944298
8	67748019	C	G	ENST00000519289;ENST00000521198;ENST00000522398;ENST00000522629;ENST00000520976;ENST00000345714;ENST00000519396;ENST00000521152;ENST00000396596	C8orf44-SGK3	0.136791	13.5	0.28926	0.09162	0.07	0.453964	0.248294	0.300547	0.116556	0.560452	0.282575	0.297486	0.523349	0.422452	0.007406	0.0902428
8	68984762	C	A	ENST00000288368	PREX2	1.00807e-10	33	0.40473	0.73864	0.553	1.54014	0.838726	0.987631	0.766674	0.94351	0.504236	0.42524	0.90284	0.967678	0.287317	0.732959
1	120464895	C	T	ENST00000256646	NOTCH2	1	35	0.80557	0.73772	0.547	1.70388	0.782025	0.999687	0.686194	0.805812	0.837572	0.778453	0.783901	0.796246	0.485911	0.870551
8	86358419	G	T	ENST00000285381	CA3	4.68814e-05	2.735	0.25741	0.11085	0.013	0.147171	0.0254186	0.12397	0.138391	0.226664	0.132336	0.261977	0.327664	0.146475	0.027933	0.223642
8	87500809	A	G	ENST00000406452;ENST00000523911;ENST00000519966;ENST00000430676;ENST00000521045	RMDN1	8.90571e-07	23.2	0.58743	0.44773	0.246	0.111783	0.60082	0.561849	0.484459	0.175747	0.5974	0.612765	0.554225	0.466255	0.051278	0.325193
9	139399799	C	T	ENST00000277541	NOTCH1	1	32	0.93645	0.98818	0.751	1.83201	0.899929	0.962025	0.983181	0.837955	0.87692	0.926122	0.829434	0.865487	0.561853	0.906612
8	100587984	T	C	ENST00000357162;ENST00000358544	VPS13B	9.81062e-27	2.866	0.18063	0.40476	0.175	0.14871	0.493824	0.125523	0.44234	0.228868	0.60902	0.177276	0.327711	0.146545	0.035269	0.259413
8	117671183	T	C	ENST00000521861;ENST00000276682;ENST00000518949;ENST00000518995;ENST00000522453;ENST00000611080	EIF3H	0.465051	19.86	0.46622	0.51896	0.23	2.73688	0.579271	0.430154	0.55395	0.994231	0.678364	0.492285	0.911624	0.976362	0.083157	0.424404
9	139412215	A	T	ENST00000277541	NOTCH1	1	27.5	0.87921	0.95233	0.736	1.60845	0.892396	0.817593	0.932751	0.778514	0.91934	0.860746	0.716929	0.697465	0.634789	0.935311
9	139412591	A	G	ENST00000277541	NOTCH1	1	23.4	0.79329	0.919	0.457	0.662534	0.717133	0.492301	0.890297	0.385364	0.854302	0.765017	0.731423	0.718538	0.458639	0.855796
9	139413181	A	C	ENST00000277541	NOTCH1	1	25.5	0.96486	0.99843	0.985	1.31191	0.999101	0.691802	0.997878	0.684388	0.989716	0.958433	0.735644	0.724697	0.821865	0.985541
X	79988995	C	A	ENST00000373275	BRWD3	1	32	0.71115	-1	0.577	2.25034	0.801711	0.962025	0	0.918272	0.89988	0.674744	0.762446	0.764155	0.883348	0.994659
1	27106423	G	C	ENST00000324856;ENST00000457599;ENST00000374152	ARID1A	1	24	0.7942	0.8171	0.707	1.49515	0.877379	0.559033	0.773015	0.745097	0.915718	0.766008	0.930746	0.990358	0.787315	0.978809
8	142366990	G	A	ENST00000377741	GPR20	0.315069	17.92	0.2086	0.52696	0.063	0.282164	0.224368	0.392894	0.561742	0.398385	0.547597	0.2079	0.287049	0.0853652	0.053359	0.332766
8	142367138	C	T	ENST00000377741	GPR20	0.315069	25.6	0.05072	0.27906	0.138	0.86784	0.424253	0.766638	0.316787	0.805427	0.284539	0.0449886	0.682268	0.647575	0.093861	0.451574
8	142367965	A	G	ENST00000377741	GPR20	0.315069	0.001	0.17298	0.26081	0.058	0.332765	0.206456	0.01241	0.298154	0.45157	0.165134	0.168977	0.451031	0.321956	0.009003	0.103427
1	160276219	A	T	ENST00000368069;ENST00000241704	COPA	1	29.4	0.84996	0.86007	0.714	1.68776	0.881051	0.900533	0.821219	0.800775	0.819839	0.827673	0.852403	0.900315	0.778052	0.976816
8	144801638	C	T	ENST00000338033;ENST00000395107;ENST00000395108	MAPK15	1.28604e-16	7.726	0.23896	0.63516	0.106	0.0230897	0.351982	0.185273	0.666918	0.0353223	0.658992	0.241473	0.290436	0.0902968	0.00579	0.0760047
12	6692391	A	C	ENST00000544484;ENST00000544040;ENST00000357008	CHD4	1	26.7	0.95709	0.95983	0.809	4.31666	0.927347	0.772557	0.942859	0.999338	0.899704	0.949459	0.938124	0.993871	0.869294	0.992924
8	146002914	C	T	ENST00000343459;ENST00000429371	ZNF34	0.246111	19.78	0.32976	0.03416	0.083	0.317325	0.2892	0.428602	0.0467771	0.436242	0.342169	0.342504	0.299647	0.10398	0.048538	0.314928
12	6701645	C	A	ENST00000544484;ENST00000544040;ENST00000357008	CHD4	1	25.6	0.94689	0.91082	0.905	2.18312	0.968799	0.699202	0.880398	0.907677	0.979394	0.937935	0.910329	0.975168	0.766455	0.974194
9	4118820	C	T	ENST00000324333;ENST00000381971;ENST00000462164;ENST00000478315;ENST00000478844;ENST00000481827;ENST00000477901	GLIS3	0.000100597	13.17	0.4384	0.03817	0.046	0.0259043	0.160483	0.292859	0.0519646	0.0398007	0.407767	0.462077	0.285802	0.0835567	0.049417	0.318267
12	6710648	C	T	ENST00000544484;ENST00000544040;ENST00000357008;ENST00000545942	CHD4	1	23.5	0.9451	0.85561	0.788	1.36254	0.917741	0.504001	0.816146	0.70235	0.945917	0.935911	0.860643	0.912547	0.780687	0.977388
9	5906979	A	G	ENST00000381477;ENST00000381476;ENST00000381471	MLANA	1.07617e-08	24.9	0.80249	0.20974	0.221	0.740148	0.5665	0.719045	0.24526	0.748634	0.267755	0.817376	0.357291	0.190703	0.246278	0.692174
12	116401320	G	A	ENST00000281928	MED13L	1	35	0.90519	0.76401	0.647	2.36849	0.844294	0.999687	0.714649	0.935111	0.842898	0.890523	0.694835	0.665576	0.706098	0.958416
9	21187515	A	G	ENST00000421715	IFNA4	0.240444	0.001	0.40806	0.1181	0.064	0.717981	0.22788	0.01241	0.146521	0.737405	0.0884993	0.428889	0.246654	0.0344295	0.001628	0.0314541
9	32633415	G	C	ENST00000242310	TAF1L	0.119271	25.3	0.47733	0.02445	0.227	0.633007	0.575068	0.747123	0.0339486	0.68829	0.619139	0.504204	0.481892	0.364381	0.479087	0.866941
5	176715841	A	G	ENST00000354179;ENST00000439151;ENST00000347982	NSD1	1	29.4	0.96919	0.98871	0.921	2.91012	0.97593	0.900533	0.983956	0.981687	0.991846	0.963486	0.909792	0.974663	0.881812	0.994481
9	34372784	T	G	ENST00000297625;ENST00000379142	KIAA1161	5.13053e-10	8.11	0.84143	0.4073	0.189	0.669622	0.51734	0.191295	0.444828	0.710376	0.532216	0.854084	0.505542	0.397332
17	1562007	A	G	ENST00000304992;ENST00000572621	PRPF8	1	25.9	0.91631	0.93483	0.842	2.35643	0.941734	0.720626	0.910028	0.933697	0.927052	0.903183	0.900301	0.964951	0.873335	0.993449
19	13323539	T	C	ENST00000360228;ENST00000614285;ENST00000587525;ENST00000585802;ENST00000573710	CACNA1A	1	9.171	0.92491	0.77567	0.61	0.2927	0.822369	0.115084	0.727363	0.156335	0.916194	0.913	0.708435	0.685184	0.278644	0.72484
9	37537684	G	A	ENST00000432825	FBXO10	0.00149253	18.96	0.17419	0.43597	0.099	0.300224	0.334011	0.412829	0.472972	0.418043	0.614204	0.170287	0.341615	0.167525	0.160069	0.580387
19	13414388	T	C	ENST00000360228;ENST00000614285;ENST00000573710	CACNA1A	1	26.2	0.98293	0.96569	0.744	2.36727	0.896426	0.740957	0.95091	0.93478	0.94311	0.979424	0.865843	0.920133	0.687638	0.952892
17	65888056	T	C	ENST00000544778;ENST00000321892;ENST00000306378;ENST00000335221;ENST00000424123	BPTF	1	20.3	0.63087	0.57584	0.386	0.771169	0.656609	0.333068	0.514377	0.44442	0.866522	0.587239	0.724876	0.709013	0.319807	0.761332
2	169997050	C	T	ENST00000263816	LRP2	1	34	0.88079	0.89413	0.536	1.3629	0.774578	0.99649	0.860553	0.702583	0.84481	0.862533	0.47689	0.357475	0.537571	0.895821
14	31576008	G	C	ENST00000553700;ENST00000399332;ENST00000611816	HECTD1	1	22.8	0.49709	0.39675	0.225	1.51184	0.457492	0.420836	0.327556	0.750463	0.7754	0.446771	0.79471	0.812583	0.38351	0.809303
9	86570461	T	A	ENST00000376344;ENST00000314700;ENST00000376340	C9orf64	0.0011382	25.7	0.6469	0.41203	0.388	0.938446	0.739652	0.772879	0.449475	0.830375	0.267299	0.669889			0.091476	0.445726
1	181732648	C	T	ENST00000367570;ENST00000621791;ENST00000360108;ENST00000367573;ENST00000357570;ENST00000367567;ENST00000621551;ENST00000358338	CACNA1E	1	32	0.99195	0.95746	0.937	2.42041	0.983045	0.962025	0.939649	0.94212	0.995426	0.989958	0.899506	0.96407	0.819347	0.985087
9	99581083	G	A	ENST00000481138;ENST00000535338	ZNF782	4.92957e-05	21.7	0.30447	0.01645	0.058	0.150099	0.206456	0.468585	0.0231049	0.230851	0.33441	0.314414	0.474332	0.353945	0.024485	0.205227
9	100245218	C	T	ENST00000355295	TDRD7	4.5654e-05	27.6	0.03277	0.24262	0.134	0.268123	0.415932	0.869462	0.279457	0.382913	0.522559	0.0285646	0.404539	0.25798	0.327895	0.767935
9	101817610	C	T	ENST00000375001;ENST00000610452	COL15A1	3.68386e-06	7.25	0.62343	0.52247	0.22	0.0769999	0.565061	0.178217	0.557376	0.123516	0.542144	0.647373	0.263159	0.053002	0.000345	0.0102892
9	107457120	G	A	ENST00000318763	OR13D1	0.0109559	23	0.05198	0.05606	0.082	0.0415351	0.2862	0.538993	0.0744239	0.0657725	0.336892	0.0461447	0.204526	0.00604494	0.050149	0.32101
9	108456954	T	C	ENST00000374692	TMEM38B	0.1688	24.8	0.59594	0.90121	0.284	0.34692	0.646437	0.711614	0.918797	0.465995	0.423836	0.620964	0.673821	0.635487	0.089045	0.43964
9	112153468	G	A	ENST00000412145;ENST00000446349;ENST00000262539;ENST00000374541	PTPN3	0.000188228	34	0.86395	0.61429	0.643	0.866298	0.882061	0.997518	0.646666	0.80483	0.674959	0.875109	0.728168	0.713803	0.479138	0.866968
9	114454110	A	G	ENST00000394779;ENST00000394777;ENST00000374287;ENST00000318737	C9orf84	4.9693e-16	0.106	0.44842	0.09131	0.011	0.194987	0.0189563	0.0647596	0.116194	0.292252	0.0297737	0.472971			0.002855	0.0465679
9	124936804	C	T	ENST00000373764;ENST00000418632	MORN5	0.00166334	23.5	0.39407	0.44795	0.268	0.179411	0.628146	0.594804	0.48468	0.271852	0.261694	0.41353	0.403062	0.255927	0.089968	0.441959
9	125437889	C	T	ENST00000304820	OR1L3	0.000337194	23	0.14746	0.20948	0.084	0.22324	0.292166	0.538993	0.244992	0.329205	0.528461	0.141586	0.23836	0.0265971	0.040048	0.280608
10	62149296	T	C	ENST00000280772	ANK3	1	9.502	0.77461	-1	0.485	-1	0.738389	0.119446	0	0	0.948424	0.74452			0.161285	0.582303
9	130117593	A	G	ENST00000435213;ENST00000373387	GARNL3	0.0210868	23	0.40028	0.31809	0.097	1.01574	0.328707	0.538993	0.356254	0.853896	0.306695	0.420355	0.329385	0.149074	0.029504	0.231667
9	130207133	G	T	ENST00000612342;ENST00000617266;ENST00000543471;ENST00000342483	ZNF79	0.0171294	26.4	0.48847	0.37439	0.229	0.630808	0.577877	0.813135	0.412369	0.686696	0.657325	0.515723	0.654722	0.608296	0.146534	0.558209
9	131469613	G	A	ENST00000291906	PKN3	1.47314e-09	17.01	0.31983	0.3756	0.025	0.313622	0.0724558	0.375326	0.413566	0.432505	0.69339	0.331491	0.259385	0.0484414	0.014884	0.146672
9	132382583	C	A	ENST00000372478	C9orf50	7.27866e-10	8.638	0.20536	0.09413	0.005	1.78455	0.00446494	0.199995	0.119444	0.96343	0.0138822	0.204331			0.00526	0.0710975
11	118352674	G	T	ENST00000534358;ENST00000531904;ENST00000389506;ENST00000392873	KMT2A	1	27.5	0.89636	0.6449	0.367	2.05421	0.638243	0.817593	0.587134	0.883001	0.771453	0.880401	0.642688	0.591235	0.487626	0.871442
9	136439961	G	A	ENST00000354484;ENST00000393061;ENST00000393060	ADAMTSL2	0.0710587	18.32	0.04452	0.24451	0.074	0.539616	0.261351	0.400545	0.28141	0.625662	0.405561	0.0392504	0.424579	0.285701	0.023237	0.198254
12	49416444	C	A	ENST00000301067;ENST00000526209	KMT2D	1	23.3	0.96303	0.98431	0.877	1.70098	0.956618	0.480339	0.977514	0.804844	0.979997	0.956295	0.895974	0.960048	0.73409	0.966165
9	139744512	G	A	ENST00000371661;ENST00000247665	PHPT1	0.00433963	22.8	0.64909	0.57688	0.341	0.174868	0.702208	0.518183	0.610338	0.265715	0.30011	0.671965	0.403951	0.25716	0.029008	0.229164
9	139750517	G	T	ENST00000317446;ENST00000445819	MAMDC4	2.59611e-35	24.1	0.50942	0.68568	0.121	0.186602	0.387581	0.653752	0.715774	0.281584	0.199425	0.536616	0.668256	0.627575	0.028993	0.229089
9	140247148	T	C	ENST00000340951	EXD3	1.18855e-08	0.006	0.10349	0.48261	0.037	0.0541161	0.123474	0.0337083	0.518532	0.086519	0.048228	0.095917	0.339442	0.16426	0.012654	0.131128
12	49420213	C	T	ENST00000301067	KMT2D	1	23.3	0.84066	0.92337	0.694	1.18552	0.870469	0.480339	0.895667	0.63724	0.848278	0.817272	0.80464	0.827629	0.582865	0.915426
X	15364362	A	G	ENST00000297904	FIGF	0.0109063	19.27	0.5529	0.67577	0.182	0.183658	0.505758	0.418779	0.706215	0.277719	0.620116	0.579289	0.439041	0.305533	0.026196	0.214513
X	47306890	G	A	ENST00000313116;ENST00000377065	ZNF41	0.00138968	24.8	0.06253	0.51697	0.081	0.553515	0.283185	0.711614	0.552009	0.635522	0.460796	0.0560098	0.400417	0.252233	0.282667	0.728641
X	49040252	C	T	ENST00000599218;ENST00000453382;ENST00000432913;ENST00000376317	PRICKLE3	0.152656	24.9	0.86556	0.78898	0.411	1.00222	0.755906	0.719045	0.814607	0.849871	0.59363	0.876619	0.863948	0.917387	0.101124	0.468718
X	49454124	G	C	ENST00000376150	PAGE1	0.389289	16.67	0.22231	0.05318	0.065	0.209596	0.231358	0.368646	0.0708659	0.311952	0.0138822	0.223031	0.316277	0.129164	0.030727	0.237768
12	49420288	C	T	ENST00000301067	KMT2D	1	23.8	0.8994	0.91176	0.797	1.10715	0.921898	0.537727	0.881522	0.605665	0.949761	0.883891	0.761828	0.763233	0.625735	0.932038
X	102334769	C	T	ENST00000395065	NXF3	0.00853781	32	0.90266	0.94888	0.652	0.88792	0.886046	0.973955	0.960143	0.812655	0.548612	0.910841	0.518628	0.41576	0.70945	0.959381
X	107301315	G	A	ENST00000415430;ENST00000217957;ENST00000458383	VSIG1	0.00569225	26.3	0.88642	0.98438	0.576	0.737336	0.850385	0.807749	0.988063	0.747002	0.503187	0.895895	0.56611	0.48308	0.217149	0.659055
15	48755306	A	C	ENST00000316623	FBN1	1	25.9	0.98696	0.9825	0.967	1.59712	0.994735	0.720626	0.974863	0.77445	0.989998	0.984109	0.82743	0.862438	0.84155	0.988875
X	140984997	A	G	ENST00000298296;ENST00000443323;ENST00000544766;ENST00000409007	MAGEC3	3.24902e-08	0.001	0.51569	0.22257	0.024	0.0225488	0.068251	0.01241	0.258673	0.0344217	0.119812	0.542795	0.361505	0.196868	0.000345	0.010307
15	48755320	G	T	ENST00000316623	FBN1	1	34	0.98515	0.98257	0.92	1.54324	0.975483	0.99649	0.974965	0.759234	0.984678	0.982008	0.849845	0.896491	0.694492	0.954987
15	48779353	G	A	ENST00000316623	FBN1	1	35	0.92233	0.72445	0.722	1.52532	0.885218	0.999687	0.67189	0.754435	0.780214	0.910067	0.308177	0.116866	0.50575	0.880656
7	151835975	G	A	ENST00000262189;ENST00000355193;ENST00000424877	KMT2C	1	35	0.9969	0.98886	0.952	2.22588	0.989339	0.999687	0.984173	0.914237	0.991772	0.996003	0.873941	0.931661	0.836736	0.988097
8	61761097	T	C	ENST00000423902	CHD7	1	26.6	0.95628	0.96341	0.962	2.14202	0.993076	0.766437	0.947761	0.900745	0.993851	0.948529	0.900197	0.964838	0.723169	0.963222
8	61765615	C	T	ENST00000423902	CHD7	1	34	0.87011	0.93956	0.744	0.673185	0.896426	0.99649	0.916066	0.391202	0.952337	0.850378	0.894778	0.958654	0.673676	0.9485
18	43571909	A	C	ENST00000409746	PSTPIP2	0.107612	9.772	0.34021	0.29407	0.115	0.393613	0.373776	0.220023	0.332023	0.510343	0.43149	0.354077	0.436455	0.301996	0.148602	0.561707
8	61766960	A	C	ENST00000423902	CHD7	1	29	0.92323	0.90368	0.579	0.571451	0.802997	0.885613	0.871855	0.331904	0.909844	0.911093	0.767239	0.771292	0.457342	0.85507
X	53576300	G	A	ENST00000612484;ENST00000342160;ENST00000262854	HUWE1	1	32	0.7421	0.98162	0.603	2.06018	0.818068	0.962025	0.973583	0.883936	0.959631	0.708837	0.881518	0.941975	0.815672	0.98442
12	49418361	C	T	ENST00000301067	KMT2D	1	24.9	0.87371	0.98361	0.839	1.75676	0.940456	0.644002	0.976485	0.819111	0.854245	0.854485	0.832184	0.869683	0.557313	0.90465
