# Supplementary material for: MVP predicts the pathogenicity of missense variants by deep learning
Source: Nat Commun. 2021 Jan 21;12:510. doi: 10.1038/s41467-020-20847-0 (PMC7820281; doi:10.1038/s41467-020-20847-0)
Supplement: Supplementary file 8 — Supplementary Data 5 [file 41467_2020_20847_MOESM8_ESM.xlsx]

## Sheet: data
Supplementary Data 5. De novo missense variants with annotation from autism spectrum disorder (ASD) cases.
hg19_chr	hg19_pos	ref	alt	Ensembl_transcriptid	genename	pLI	CADD_phred	MetaSVM	M-CAP_rankscore	REVEL	MPC	REVEL_rank	CADD_rank	M-CAP_rank	MPC_rank	MVP_rank	metaSVM_rank	PrimateAI	PrimateAI_rank	UNEECON	UNEECON_rank
1	6191718	G	A	ENST00000262450	CHD5	1	30	0.97819	0.93042	0.897	2.47939	0.965273	0.920681	0.904442	0.948121	0.954183	0.973938	0.918539	0.982213	0.866777	0.992588
1	8418823	C	T	ENST00000337907;ENST00000377464;ENST00000476556;ENST00000400908	RERE	0.999996	24.9	0.75772	0.71511	0.658	0.398684	0.850589	0.644002	0.661879	0.227608	0.957892	0.725985	0.873291	0.93075	0.38397	0.809621
1	16235920	A	C	ENST00000375759;ENST00000438066	SPEN	1	27.1	0.49653	0.3236	0.215	2.02942	0.44142	0.795902	0.25352	0.876984	0.351146	0.446214	0.68102	0.645784	0.397603	0.818772
1	16255763	G	A	ENST00000375759	SPEN	1	23.5	0.00354	0.12439	0.134	0.908974	0.2951	0.504001	0.0710412	0.514832	0.354649	0.00460348	0.410553	0.266333	0.381875	0.808187
1	16261227	G	C	ENST00000375759	SPEN	1	23.4	0.00551	0.25742	0.137	0.812225	0.301093	0.492301	0.189032	0.466396	0.470229	0.00704379	0.767467	0.771635	0.1691	0.59435
1	19528292	T	G	ENST00000375254	UBR4	1	24.2	0.03728	0.14173	0.121	2.0805	0.268424	0.579501	0.0851383	0.887896	0.0430775	0.0459174	0.722168	0.705072	0.293838	0.738911
1	23409718	A	G	ENST00000356634;ENST00000400181;ENST00000494920	KDM1A	0.991028	29.7	0.9587	0.94364	0.897	2.93645	0.965273	0.910916	0.921328	0.982509	0.976916	0.951297	0.887896	0.95025	0.702951	0.957498
1	23520417	G	T	ENST00000374619	HTR1D	0.813006	19.42	0.63666	0.47236	0.268	0.615224	0.521486	0.315362	0.405966	0.357073	0.413953	0.59347	0.544242	0.452108	0.050383	0.321877
1	31349764	T	C	ENST00000336798;ENST00000339394	SDC3	0.527916	0.004	0.32776	0.15831	0.011	0.0661568	0.00728695	0.012805	0.0990977	0.0215428	0.0430775	0.30499	0.270918	0.0629347	0.021671	0.189259
1	31437728	G	A	ENST00000424085;ENST00000257075;ENST00000373747;ENST00000426105;ENST00000440538;ENST00000373741;ENST00000373742	PUM1	0.999999	32	0.41354	0.75784	0.224	2.44743	0.455907	0.962025	0.707974	0.944022	0.416204	0.374355	0.797686	0.817083	0.4902	0.872774
1	32790137	C	T	ENST00000373548	HDAC1	0.937917	34	0.93188	0.89548	0.825	1.9708	0.934436	0.99649	0.862141	0.866899	0.859556	0.920921	0.860118	0.911775	0.742878	0.968444
1	33236926	C	G	ENST00000401073;ENST00000373481;ENST00000373480	KIAA1522	0.802365	3.488	0.2295	0.21467	0.027	0.124918	0.0379459	0.0652556	0.149075	0.0503274	0.0823151	0.227107	0.290156	0.0898918	0.016034	0.154366
1	36282630	G	T	ENST00000373210	AGO4	0.990044	23.6	0.45526	0.25355	0.272	0.999069	0.527007	0.515481	0.18536	0.557357	0.286598	0.408995	0.871485	0.928207	0.306775	0.750313
1	36306838	G	T	ENST00000373210	AGO4	0.990044	24.5	0.04193	0.29487	0.086	1.8253	0.189837	0.608398	0.225214	0.836627	0.311889	0.0513419	0.892311	0.955708	0.35851	0.791545
1	36367118	C	T	ENST00000373206;ENST00000373204	AGO1	0.999999	28.7	0.63602	0.69145	0.645	2.8734	0.843148	0.873583	0.636608	0.980658	0.746611	0.592788	0.911734	0.976461	0.832541	0.987403
1	36474610	G	A	ENST00000373191;ENST00000246314	AGO3	0.999999	33	0.63886	0.83416	0.626	3.01024	0.832012	0.981778	0.791996	0.984706	0.579374	0.595843	0.931425	0.990724	0.826704	0.986399
1	36759462	A	G	ENST00000354618;ENST00000469141	THRAP3	0.999997	4.626	0.05229	0.13775	0.091	0.364597	0.201801	0.072828	0.0818594	0.204943	0.154996	0.063193	0.564597	0.480945	0.093121	0.449779
1	39322655	G	C	ENST00000373001	RRAGC	0.600078	16.86	0.70131	0.54994	0.504	0.916081	0.752182	0.26257	0.487166	0.51816	0.963047	0.663998	0.842217	0.88496	0.356502	0.790063
1	39325126	G	C	ENST00000373001	RRAGC	0.600078	16	0.82394	0.91441	0.65	1.19445	0.846013	0.244789	0.884719	0.640445	0.973116	0.798756	0.936348	0.993119	0.26263	0.709195
1	44056693	A	C	ENST00000359947;ENST00000438120	PTPRF	0.999998	26.5	0.82971	0.82779	0.611	1.7386	0.822969	0.760231	0.784893	0.814888	0.752249	0.805143	0.762134	0.763692	0.421949	0.834262
1	44201955	C	T	ENST00000545417;ENST00000353126;ENST00000330208;ENST00000351035;ENST00000262915;ENST00000335430;ENST00000372374;ENST00000361392;ENST00000361400;ENST00000347631;ENST00000361812;ENST00000372362;ENST00000531451;ENST00000372369;ENST00000361746;ENST00000372367;ENST00000372366;ENST00000372365;ENST00000372368;ENST00000372372;ENST00000528371;ENST00000531993;ENST00000533933;ENST00000332628;ENST00000531816	ST3GAL3	0.573989	27	0.86033	0.78567	0.629	0.780419	0.833786	0.79022	0.738313	0.449739	0.93306	0.839315	0.924137	0.986304	0.398618	0.819439
1	46977822	C	A	ENST00000371956;ENST00000360032	DMBX1	0.915996	24.9	0.90522	0.91853	0.641	1.26793	0.840826	0.644002	0.889723	0.668425	0.952061	0.890556	0.856235	0.906039	0.123882	0.516879
1	52253139	G	C	ENST00000371714;ENST00000447887;ENST00000428468;ENST00000453295;ENST00000531828;ENST00000361556;ENST00000462759;ENST00000486942;ENST00000625138	OSBPL9	0.998515	15.14	0.12399	0.05061	0.088	0.97602	0.194664	0.226777	0.0193992	0.547258	0.257343	0.13727	0.564915	0.481391	0.282192	0.728195
1	52729524	G	A	ENST00000287727;ENST00000357206;ENST00000371591	ZFYVE9	0.943797	29.2	0.98783	0.93949	0.963	0.684585	0.993422	0.893238	0.915975	0.397654	0.882716	0.985117	0.945512	0.996408	0.855913	0.991072
1	55598258	G	A	ENST00000294383	USP24	1	25.5	0.01922	0.55275	0.202	0.76567	0.41995	0.691802	0.490108	0.44139	0.468555	0.0240604	0.820916	0.85248	0.484047	0.869569
1	65139072	T	G	ENST00000290039	CACHD1	0.838037	22.8	0.06217	0.51689	0.282	0.903572	0.540472	0.420836	0.452574	0.512049	0.709547	0.0742659	0.937377	0.993561	0.003814	0.0569152
1	67154953	G	A	ENST00000237247;ENST00000371039;ENST00000371037	SGIP1	0.999651	28.1	0.44456	0.08381	0.18	0.529592	0.381863	0.847231	0.0403915	0.307318	0.191682	0.400038	0.647413	0.59794	0.405599	0.823972
1	91405302	C	T	ENST00000370440;ENST00000337393;ENST00000621077	ZNF644	0.997329	24.2	0.90739	0.81527	0.369	0.922386	0.640237	0.579501	0.77099	0.521399	0.335917	0.893015	0.8414	0.883717	0.439779	0.844989
1	93580638	C	T	ENST00000540243;ENST00000545708;ENST00000370298;ENST00000370303	MTF2	0.9946	23.6	0.81307	0.65155	0.359	0.813008	0.63016	0.515481	0.594178	0.466818	0.517338	0.786715	0.859208	0.910434	0.287243	0.73289
1	93602372	G	A	ENST00000540243;ENST00000545708;ENST00000370298;ENST00000370303	MTF2	0.9946	22.8	0.12322	0.23737	0.074	0.419173	0.160202	0.420836	0.170115	0.240066	0.557002	0.13655	0.667858	0.627009	0.31289	0.755548
1	94009717	A	C	ENST00000271234;ENST00000260506;ENST00000604705;ENST00000370253	FNBP1L	0.965505	26.6	0.02011	0.46793	0.083	1.24212	0.182582	0.766437	0.401344	0.658894	0.595987	0.0251699	0.886867	0.948941	0.513973	0.884689
1	97272493	G	A	ENST00000609116;ENST00000370198;ENST00000370197;ENST00000426398	PTBP2	0.992693	22	0.60143	0.44569	0.368	1.56461	0.639237	0.376006	0.378188	0.764962	0.784711	0.55566	0.799745	0.820197	0.751086	0.970508
1	112525092	C	G	ENST00000369697;ENST00000315987;ENST00000302127	KCND3	0.803753	32	0.99477	0.96944	0.928	3.21115	0.979067	0.962025	0.95614	0.990307	0.988118	0.993358	0.898767	0.963245	0.880118	0.994284
1	112525095	T	A	ENST00000369697;ENST00000315987;ENST00000302127	KCND3	0.803753	26.2	0.93543	0.93105	0.811	3.22853	0.928239	0.740957	0.905229	0.99073	0.970843	0.92495	0.84445	0.888345	0.892087	0.995613
1	116943617	G	A	ENST00000295598;ENST00000537345;ENST00000369496;ENST00000440951	ATP1A1	0.999994	34	0.95696	0.92774	0.937	2.95024	0.983045	0.99649	0.901081	0.982703	0.986782	0.949314	0.860814	0.9128	0.923294	0.998205
1	117484681	T	C	ENST00000393203	PTGFRN	0.638859	27	0.07395	0.53761	0.37	1.47234	0.641215	0.79022	0.474246	0.738498	0.357213	0.0871487	0.815731	0.844566	0.669708	0.947213
1	149881028	C	G	ENST00000369146;ENST00000369145	SV2A	0.578983	23	0.08669	0.18122	0.079	0.866606	0.172744	0.443442	0.119006	0.494229	0.297458	0.100608	0.448027	0.317845	0.161994	0.583411
1	151384237	T	C	ENST00000392723;ENST00000271715;ENST00000368863;ENST00000409503;ENST00000531094;ENST00000491586	POGZ	0.999999	26.1	0.42673	0.54104	0.206	1.7729	0.426653	0.73429	0.477842	0.823539	0.466705	0.385222	0.87861	0.938082	0.612028	0.926919
1	151400436	C	T	ENST00000392723;ENST00000271715;ENST00000368863;ENST00000409503;ENST00000531094;ENST00000491586	POGZ	0.999999	14.24	0.54823	0.19777	0.163	0.673037	0.350942	0.20749	0.133753	0.391125	0.390293	0.499381	0.704431	0.679386	0.089417	0.44058
1	154317610	A	G	ENST00000368489	ATP8B2	0.999565	27.3	0.91807	0.82813	0.866	1.25862	0.951945	0.806967	0.785266	0.664781	0.723662	0.905192	0.751568	0.74806	0.594228	0.920004
1	154321590	G	A	ENST00000368489	ATP8B2	0.999565	21	0.45513	0.35828	0.088	0.655654	0.194664	0.348792	0.28834	0.381612	0.134008	0.40888	0.658106	0.613105	0.033016	0.24887
1	155156580	G	A	ENST00000545012;ENST00000392451;ENST00000368382;ENST00000334634;ENST00000611379	TRIM46	0.998652	29.6	0.6361	0.81162	0.528	2.0626	0.76907	0.907524	0.766944	0.884194	0.631007	0.592882	0.872849	0.930129	0.756992	0.971956
1	155296911	C	A	ENST00000368354;ENST00000368352;ENST00000368347;ENST00000368349;ENST00000490373;ENST00000479924;ENST00000471876;ENST00000292254	RUSC1	0.949429	15.89	0.03055	0.3142	0.075	0.289588	0.162721	0.242506	0.244197	0.153992	0.302481	0.0379195	0.372134	0.212233	0.096961	0.459002
1	155735530	A	C	ENST00000615926;ENST00000368331;ENST00000437809;ENST00000271883;ENST00000361040;ENST00000622608	GON4L	0.999999	22.6	0.13344	0.23785	0.057	0.659152	0.116001	0.404125	0.170564	0.383468	0.138757	0.145948	0.311618	0.122081	0.126152	0.52128
1	155792248	T	G	ENST00000615926;ENST00000368331;ENST00000437809;ENST00000271883;ENST00000620426;ENST00000361040;ENST00000622608	GON4L	0.999999	19.09	0.37439	0.07122	0.103	0.075371	0.229417	0.308457	0.0318628	0.0253457	0.34891	0.34258	0.387328	0.233841	0.082874	0.42366
1	155932442	G	A	ENST00000313695;ENST00000361247;ENST00000462460;ENST00000313667	ARHGEF2	0.999993	30	0.83476	0.73013	0.604	1.93736	0.818689	0.920681	0.678012	0.86015	0.809865	0.810724	0.763714	0.766042	0.748109	0.969765
1	156452417	G	A	ENST00000464356;ENST00000348159;ENST00000360595;ENST00000368240	MEF2D	0.998547	33	0.98555	0.9596	0.949	2.84684	0.988137	0.981778	0.942549	0.979812	0.98702	0.982469	0.956403	0.998668	0.837144	0.988163
1	156909381	G	A	ENST00000368194;ENST00000361409	ARHGEF11	0.999945	17.78	0.17449	0.24214	0.085	0.0319326	0.187435	0.281371	0.174585	0.0069539	0.575316	0.181904	0.400685	0.252604	0.046542	0.307208
1	162737120	A	G	ENST00000367922;ENST00000367921;ENST00000458105	DDR2	0.990992	25.1	0.86116	0.82582	0.66	1.37465	0.851723	0.660617	0.782705	0.706637	0.951795	0.840258	0.780331	0.790871	0.581568	0.914896
1	164790805	C	T	ENST00000420696;ENST00000627490;ENST00000559240;ENST00000560641;ENST00000540236	PBX1	0.910582	22.3	0.86511	0.64778	0.634	0.50722	0.836739	0.387588	0.590182	0.293326	0.922132	0.844713	0.931327	0.990671	0.623557	0.931237
1	173947626	C	T	ENST00000367696;ENST00000258349;ENST00000367694	RC3H1	0.99954	33	0.94639	0.88869	0.513	0.997504	0.758597	0.981778	0.854194	0.556618	0.84232	0.937368	0.82047	0.851796	0.439176	0.844636
1	175958552	T	C	ENST00000367669;ENST00000367666;ENST00000308769	RFWD2	0.998566	25.9	0.95853	0.87878	0.919	2.08367	0.975036	0.720626	0.84268	0.8888	0.934381	0.951098	0.909275	0.974169	0.782998	0.977889
1	179983048	A	C	ENST00000367607	CEP350	0.999996	0.023	0.60385	0.63065	0.141	0.0692782	0.30899	0.020729	0.572108	0.0228546	0.154996	0.558253	0.276826	0.070898	0.000917	0.0209893
1	179985050	A	G	ENST00000367607	CEP350	0.999996	27.9	0.01856	0.60841	0.253	0.394872	0.500125	0.837722	0.548661	0.225326	0.33174	0.0232496	0.606107	0.5395	0.13237	0.533042
1	181708295	G	A	ENST00000367570;ENST00000621791;ENST00000360108;ENST00000367573;ENST00000357570;ENST00000367567;ENST00000621551;ENST00000358338	CACNA1E	1	33	0.99271	0.97374	0.977	2.89342	0.997529	0.981778	0.962228	0.981218	0.991795	0.990877	0.914999	0.979327	0.852807	0.990615
1	182852665	G	A	ENST00000367549	DHX9	1	32	0.64152	0.55868	0.207	2.52956	0.42832	0.962025	0.496335	0.953285	0.803616	0.598715	0.848607	0.894618	0.828264	0.986668
1	183502868	C	T	ENST00000367537;ENST00000508461;ENST00000419169;ENST00000347615;ENST00000507469;ENST00000515829	SMG7	0.999981	23.2	0.15403	0.12627	0.066	0.288315	0.139705	0.46815	0.0725473	0.153032	0.134008	0.164304	0.423479	0.284187	0.134656	0.53726
1	186344048	C	T	ENST00000367478;ENST00000613151;ENST00000451586	TPR	1	22.9	0.12554	0.25945	0.064	0.887273	0.134462	0.43153	0.190976	0.503814	0.24933	0.138717	0.616346	0.553948	0.220157	0.662656
1	196395019	C	G	ENST00000367433;ENST00000609185;ENST00000294725	KCNT2	0.666802	33	0.91664	0.88687	0.89	2.3517	0.962202	0.981778	0.852074	0.933274	0.66938	0.903552	0.912233	0.976915	0.819916	0.985191
1	197128563	A	G	ENST00000367405	ZBTB41	0.769627	26.3	0.00922	0.43702	0.264	0.438543	0.515882	0.747483	0.369159	0.251466	0.228066	0.0116308	0.835252	0.874373	0.338684	0.776491
1	203816493	G	T	ENST00000453771;ENST00000367214;ENST00000367212;ENST00000332127;ENST00000545588;ENST00000367210	ZC3H11A	0.997152	26.9	0.68492	0.40636	0.193	0.598036	0.404615	0.784445	0.337457	0.347569	0.298936	0.646028	0.647331	0.597821	0.471695	0.862991
1	204946815	A	G	ENST00000339876;ENST00000401399;ENST00000430393	NFASC	0.998763	23.1	0.22395	0.5447	0.058	0.728418	0.118653	0.455781	0.481679	0.421597	0.819687	0.222653	0.44419	0.312586	0.028308	0.225584
1	205072989	C	T	ENST00000264515;ENST00000367164	RBBP5	0.995054	25.4	0.62858	0.58199	0.528	1.34911	0.76907	0.684221	0.520853	0.697064	0.676668	0.584784	0.936624	0.99324	0.861989	0.991936
1	212190300	C	G	ENST00000366994;ENST00000366993;ENST00000366992;ENST00000440600	INTS7	0.86098	31	0.4798	0.18959	0.33	0.668961	0.599143	0.937008	0.126416	0.388646	0.636776	0.430056	0.816427	0.845633	0.364944	0.796248
1	224612259	G	A	ENST00000414423;ENST00000445239	WDR26	0.999677	26.2	0.86964	0.7125	0.612	1.89219	0.823573	0.740957	0.659087	0.850843	0.638392	0.849844	0.943274	0.99573	0.683202	0.951521
1	227307548	T	G	ENST00000366767;ENST00000334218;ENST00000366769;ENST00000366764	CDC42BPA	0.99992	28.2	0.80793	0.70731	0.287	0.530283	0.547032	0.851842	0.653538	0.30772	0.622878	0.78106	0.61174	0.547449	0.335822	0.774249
1	237870440	C	A	ENST00000366574;ENST00000360064	RYR2	1	18.69	0.82027	0.52182	0.242	0.361998	0.483782	0.300129	0.457719	0.203191	0.607125	0.794659	0.354013	0.185892	0.315028	0.757343
1	240072255	A	G	ENST00000255380;ENST00000615928	CHRM3	0.937026	7.135	0.07241	0.31004	0.116	0.408606	0.257861	0.0925014	0.240085	0.233864	0.255118	0.0854896	0.79734	0.816559	0.158558	0.57799
10	1118115	G	A	ENST00000358220;ENST00000381329;ENST00000620998;ENST00000263150	WDR37	0.996767	23.4	0.59931	0.33322	0.075	1.44509	0.162721	0.492301	0.263119	0.729849	0.198223	0.553395	0.561637	0.47676	0.072124	0.393652
10	5788619	A	G	ENST00000328090	FAM208B	0.965063	14.81	0.23602	0.05956	0.045	0.0383087	0.083911	0.219733	0.024548	0.00940581	0.110392	0.232333	0.389032	0.236258	0.023671	0.200701
10	5963470	G	A	ENST00000397269;ENST00000362091;ENST00000379999	FBXO18	0.755822	32	0.89385	0.82889	0.532	1.69264	0.771833	0.962025	0.786108	0.802158	0.743508	0.877538	0.740189	0.731355	0.63833	0.936568
10	24896811	A	G	ENST00000396432;ENST00000376410;ENST00000446003	ARHGAP21	0.999947	21.2	0.50541	0.46184	0.046	0.456699	0.086592	0.353577	0.395008	0.263323	0.0675243	0.455196	0.679507	0.643616	0.133296	0.534761
10	43883191	T	C	ENST00000357065;ENST00000356053;ENST00000544000;ENST00000443950;ENST00000337970	HNRNPF	0.86404	12.46	0.12246	0.10959	0.089	0.91106	0.197047	0.169676	0.0594141	0.515959	0.465761	0.135836	0.793369	0.810556	0.34521	0.781534
10	61432662	C	A	ENST00000395348;ENST00000395347	SLC16A9	0.642449	34	0.58337	0.61855	0.423	0.667303	0.689548	0.99649	0.559354	0.387876	0.520666	0.536398	0.785863	0.799201	0.180128	0.61051
10	61552824	G	C	ENST00000263102	CCDC6	0.9678	16.39	0.73244	0.42559	0.341	0.283711	0.61125	0.252898	0.357309	0.149935	0.324576	0.698249	0.856558	0.906518	0.721442	0.962741
10	64967942	T	C	ENST00000399262;ENST00000542921	JMJD1C	1	0.412	0.16636	0.17781	0.08	0.0572116	0.175217	0.0380174	0.116007	0.01781	0.241903	0.174965	0.288288	0.0871635	0.013842	0.139518
10	70333978	A	G	ENST00000373644	TET1	0.999563	23.2	0.02979	0.31791	0.09	0.303182	0.199436	0.46815	0.24788	0.163455	0.0430775	0.0370083	0.595293	0.524239	0.102646	0.472176
10	76781848	C	A	ENST00000372725;ENST00000372724;ENST00000287239;ENST00000372714;ENST00000372711	KAT6B	1	0.001	0.53069	0.82417	0.037	0.180941	0.062821	0.00530717	0.780869	0.0834292	0.209943	0.481173	0.461445	0.336224	3e-06	0.000310973
10	78869948	A	C	ENST00000604624;ENST00000372437;ENST00000372408;ENST00000457953;ENST00000404771;ENST00000372440;ENST00000372443;ENST00000404857;ENST00000286628;ENST00000406533;ENST00000354353;ENST00000286627;ENST00000626620	KCNMA1	0.999217	29.8	0.45389	0.97734	0.457	2.60275	0.717133	0.91424	0.967394	0.961924	0.977944	0.407848	0.892364	0.955774	0.817419	0.98474
10	89552422	T	C	ENST00000308448;ENST00000328142	ATAD1	0.536354	10.88	0.78928	0.70197	0.281	0.650214	0.539145	0.140038	0.647821	0.37885	0.524457	0.76059	0.838471	0.879282	0.054339	0.336253
10	89692790	G	A	ENST00000371953;ENST00000610634	PTEN	0.975507	29.8	0.97009	0.99622	0.924	2.33666	0.977286	0.91424	0.994734	0.931307	0.987845	0.964533	0.888837	0.951428	0.939946	0.999089
10	89692908	C	T	ENST00000371953;ENST00000610634	PTEN	0.975507	27.8	0.97499	0.99088	0.965	2.41222	0.994096	0.832833	0.987094	0.941561	0.993922	0.970229	0.921982	0.984803	0.937212	0.998967
10	89711882	C	A	ENST00000371953	PTEN	0.975507	28.4	0.9944	0.98789	0.751	2.49548	0.899929	0.860809	0.982759	0.949541	0.953837	0.992899	0.83296	0.870869	0.878096	0.994042
10	97371016	C	G	ENST00000371224;ENST00000371221	ALDH18A1	0.855933	23.2	0.7149	0.67868	0.341	0.19299	0.61125	0.46815	0.622993	0.0908823	0.494859	0.678915	0.704112	0.678928	0.273178	0.719587
10	103908608	C	T	ENST00000413464;ENST00000278070;ENST00000370012	PPRC1	0.999999	26.1	0.71928	0.57328	0.226	1.82181	0.459074	0.73429	0.511689	0.836048	0.380931	0.683701	0.812116	0.839032	0.331644	0.770944
10	111872668	C	A	ENST00000360162;ENST00000356080;ENST00000277900;ENST00000611329	ADD3	0.952357	29.2	0.0297	0.39921	0.172	0.48981	0.367477	0.893238	0.330083	0.283369	0.123314	0.0369112	0.42237	0.282658	0.054533	0.336942
10	119768600	T	A	ENST00000355624;ENST00000369199	RAB11FIP2	0.910708	32	0.78844	0.83037	0.561	2.60485	0.791304	0.962025	0.787757	0.962559	0.593311	0.759656	0.790855	0.806756	0.203023	0.64147
10	121336635	T	C	ENST00000369093;ENST00000436547	TIAL1	0.998791	24.9	0.11593	0.35507	0.222	2.33326	0.452717	0.644002	0.285083	0.930342	0.396332	0.129666	0.898445	0.962883	0.388991	0.813022
10	131639146	C	G	ENST00000368648;ENST00000355311	EBF3	0.99859	23.4	0.56263	0.36349	0.384	1.56098	0.654727	0.492301	0.293628	0.763994	0.665619	0.514464	0.853126	0.901402	0.574469	0.911957
11	609438	G	A	ENST00000264555;ENST00000533464;ENST00000413872;ENST00000416188	PHRF1	0.948919	4.047	0.53109	0.81459	0.194	0.0901782	0.406338	0.0689163	0.770236	0.0320738	0.436333	0.481579	0.258997	0.0479773	0.001672	0.0320494
11	609564	G	A	ENST00000264555;ENST00000533464;ENST00000413872;ENST00000416188	PHRF1	0.948919	20.4	0.57712	0.71677	0.121	0.0954827	0.268424	0.335239	0.663654	0.0348293	0.277153	0.529774	0.398264	0.249224	0.042868	0.292441
11	9172264	T	C	ENST00000328194;ENST00000530044	DENND5A	0.991775	16.39	0.0544	0.3837	0.105	0.431838	0.233887	0.252898	0.314177	0.247317	0.396332	0.0655759	0.52274	0.42159	0.148086	0.560835
11	16117556	G	C	ENST00000316399;ENST00000396356;ENST00000528429	SOX6	0.999531	16.47	0.80727	0.59919	0.453	0.275092	0.714002	0.254553	0.538962	0.144025	0.987535	0.780328	0.692085	0.661648	0.206297	0.645633
11	30033315	C	A	ENST00000328224	KCNA4	0.946234	23.4	0.43915	0.32649	0.248	1.20456	0.492774	0.492301	0.256417	0.644823	0.583629	0.395525	0.759184	0.759316	0.464418	0.85901
11	33106655	C	T	ENST00000323959	CSTF3	0.996434	34	0.77748	0.35458	0.352	2.64226	0.622928	0.99649	0.284596	0.966834	0.651746	0.747663	0.777837	0.787133	0.431546	0.840093
11	45891282	G	A	ENST00000417225;ENST00000443527;ENST00000616623;ENST00000616080	CRY2	0.993283	29.9	0.93323	0.86877	0.729	1.76369	0.888809	0.917498	0.831161	0.820736	0.708832	0.92246	0.878769	0.938297	0.692187	0.954286
11	45926730	G	A	ENST00000241014;ENST00000395629	MAPK8IP1	0.999001	25.3	0.07338	0.21646	0.165	1.06863	0.354628	0.676518	0.15071	0.589039	0.46194	0.0865288	0.616337	0.553934	0.255633	0.702041
11	46564365	C	T	ENST00000314845;ENST00000533727;ENST00000534300;ENST00000458649;ENST00000528950	AMBRA1	0.999972	17.86	0.63559	0.38559	0.083	0.588329	0.182582	0.283022	0.316114	0.342007	0.384263	0.592333	0.561959	0.477213	0.194635	0.630515
11	47193288	G	A	ENST00000426335;ENST00000627920;ENST00000524782;ENST00000527927;ENST00000525398	ARFGAP2	0.562991	35	0.72164	0.52311	0.327	0.778937	0.595763	0.999687	0.459064	0.448739	0.37358	0.686304	0.624041	0.564809	0.207336	0.64695
11	57099680	C	G	ENST00000278412	SSRP1	0.999693	34	0.71023	0.66855	0.53	2.69341	0.770454	0.99649	0.612197	0.970317	0.644506	0.673732	0.895523	0.959521	0.813475	0.98401
11	57428454	G	T	ENST00000529430;ENST00000533682;ENST00000525602;ENST00000302731	CLP1	0.937605	23.5	0.33638	0.17525	0.23	1.17513	0.465351	0.504001	0.113762	0.633195	0.361328	0.311894	0.845188	0.889471	0.399156	0.819791
11	61907717	G	C	ENST00000394818;ENST00000278849	INCENP	0.996087	18.79	0.08031	0.32558	0.066	0.310335	0.139705	0.302207	0.255513	0.168876	0.297458	0.0939269	0.346901	0.175398	0.146773	0.558615
11	62677944	C	A	ENST00000306960;ENST00000543973	CHRM1	0.931378	24.8	0.30724	0.27969	0.259	1.18746	0.508771	0.635387	0.210442	0.637978	0.802634	0.288702	0.73522	0.724076	0.747916	0.969716
11	63666549	A	C	ENST00000402010;ENST00000377810;ENST00000508192;ENST00000361128;ENST00000350490;ENST00000502399;ENST00000543220;ENST00000509502;ENST00000513765;ENST00000408948;ENST00000425897	MARK2	0.999901	23.3	0.97014	0.99334	0.932	2.20945	0.980835	0.480339	0.990621	0.911037	0.972224	0.96459	0.859666	0.911106	0.955733	0.999625
11	65824803	G	C	ENST00000528302;ENST00000322535;ENST00000524627;ENST00000533595;ENST00000530322;ENST00000610523	SF3B2	0.99946	33	0.52866	0.12876	0.122	1.39498	0.270515	0.981778	0.0745557	0.713756	0.31631	0.479059	0.880919	0.941179	0.368949	0.799136
11	66031216	G	C	ENST00000417856;ENST00000394067;ENST00000316924;ENST00000421552;ENST00000394066;ENST00000394065	KLC2	0.997255	23.5	0.93989	0.91443	0.719	0.995012	0.883662	0.504001	0.884743	0.555268	0.898091	0.930019	0.812175	0.83912	0.218648	0.660856
11	66453370	C	T	ENST00000533211;ENST00000309996;ENST00000617502;ENST00000611817	SPTBN2	0.999978	28.8	0.83803	0.86886	0.381	0.509313	0.651881	0.87768	0.831263	0.29476	0.678978	0.814361	0.828874	0.864639	0.34663	0.782619
11	66617104	G	C	ENST00000529047;ENST00000393955;ENST00000393958;ENST00000393960	PC	0.716436	24.6	0.98711	0.93248	0.9	0.482416	0.9666	0.617617	0.907034	0.278937	0.93925	0.984286	0.771398	0.777496	0.393565	0.8161
11	66999298	G	A	ENST00000398645;ENST00000529006;ENST00000308783	KDM2A	1	7.219	0.13912	0.11904	0.039	0.861703	0.0680368	0.093281	0.0667797	0.491506	0.27981	0.151084	0.638008	0.584584	0.068947	0.384141
11	67939039	C	G	ENST00000304363;ENST00000615954;ENST00000401547;ENST00000405515;ENST00000402789;ENST00000402185	SUV420H1	0.99993	32	0.87143	0.68603	0.743	3.27527	0.895926	0.962025	0.630821	0.991192	0.760994	0.851886	0.928132	0.988856	0.895396	0.99595
11	70176336	C	T	ENST00000253925;ENST00000389547	PPFIA1	1	32	0.9139	0.69752	0.692	0.824251	0.86939	0.962025	0.64308	0.472345	0.755191	0.90044	0.765283	0.768374	0.253544	0.699865
11	71725085	G	T	ENST00000358965;ENST00000393695;ENST00000620566;ENST00000616538	NUMA1	0.999999	22.9	0.14973	0.33444	0.066	1.00143	0.139705	0.43153	0.264346	0.55828	0.123314	0.160516	0.323782	0.140567	0.172905	0.600027
11	71726076	C	T	ENST00000358965;ENST00000393695;ENST00000620566;ENST00000616538;ENST00000542977	NUMA1	0.999999	19.89	0.35551	0.14993	0.106	0.283027	0.236103	0.325257	0.0920048	0.149513	0.32571	0.327315	0.385126	0.230715	0.108987	0.486227
11	71727496	G	T	ENST00000351960;ENST00000358965;ENST00000393695;ENST00000620566;ENST00000613205;ENST00000616538;ENST00000542977;ENST00000537217	NUMA1	0.999999	1.546	0.32319	0.28491	0.021	0.375648	0.0245526	0.051318	0.215522	0.212358	0.633962	0.301339	0.362263	0.197971	0.09324	0.450065
11	77458112	A	G	ENST00000308488;ENST00000528095	RSF1	1	26.4	0.88618	0.77176	0.323	2.35052	0.591221	0.753919	0.723091	0.933067	0.921166	0.8687	0.873395	0.930896	0.31995	0.76145
11	83497765	G	C	ENST00000398309;ENST00000280241;ENST00000376104;ENST00000418306;ENST00000330014;ENST00000524982;ENST00000532653;ENST00000531015;ENST00000398301	DLG2	0.673545	27.2	0.11742	0.52956	0.141	1.47483	0.30899	0.801479	0.465819	0.739142	0.576319	0.131067	0.685545	0.652269	0.394418	0.816667
11	107944174	G	A	ENST00000393094	CUL5	0.999965	25.4	0.33855	0.25103	0.31	2.10648	0.575927	0.684221	0.18296	0.893716	0.476379	0.313628	0.831996	0.869397	0.458039	0.855457
11	118245853	A	T	ENST00000252108;ENST00000431736	UBE4A	0.937619	11.66	0.07709	0.13187	0.09	0.352532	0.199436	0.15392	0.0770712	0.197204	0.123314	0.0905138	0.527506	0.428346	0.043369	0.294494
11	118344818	T	A	ENST00000534358;ENST00000531904;ENST00000389506	KMT2A	1	10.47	0.5884	0.41706	0.127	0.801153	0.280886	0.133461	0.348497	0.460591	0.723554	0.541767	0.485938	0.369984	0.071922	0.393055
11	118959833	C	T	ENST00000278715;ENST00000536813;ENST00000537841;ENST00000542729;ENST00000546302;ENST00000442944;ENST00000544387;ENST00000543090;ENST00000539986;ENST00000535253;ENST00000392841	HMBS	0.944814	33	0.96572	0.96112	0.814	1.18585	0.929578	0.981778	0.944624	0.637284	0.924274	0.959434	0.826272	0.860665	0.337828	0.775822
11	120690516	G	T	ENST00000527524;ENST00000438375	GRIK4	0.630846	26	0.36785	0.21723	0.431	1.52497	0.69626	0.727525	0.151418	0.754351	0.66237	0.337292	0.644146	0.593297	0.380235	0.807057
11	124794777	G	A	ENST00000298251	HEPACAM	0.630645	29.2	0.79134	0.88394	0.53	1.05344	0.770454	0.893238	0.848663	0.582313	0.668847	0.76287	0.707779	0.684234	0.5521	0.902371
11	130058079	G	A	ENST00000278742	ST14	0.852677	23.5	0.87996	0.69388	0.567	0.691324	0.795243	0.504001	0.639204	0.401169	0.912304	0.861595	0.411977	0.268303	0.370113	0.799966
11	130069939	C	G	ENST00000278742	ST14	0.852677	11.41	0.62828	0.62896	0.199	0.385115	0.41486	0.149294	0.57031	0.218593	0.728561	0.58447	0.279096	0.0740381	0.199911	0.637448
12	2717804	G	C	ENST00000335762;ENST00000399655;ENST00000480911;ENST00000399595;ENST00000399644;ENST00000399638;ENST00000399597;ENST00000399621;ENST00000399637;ENST00000399591;ENST00000399641;ENST00000347598;ENST00000399606;ENST00000399601;ENST00000344100;ENST00000399629;ENST00000327702;ENST00000399649;ENST00000402845;ENST00000399603;ENST00000399634;ENST00000399617;ENST00000406454;ENST00000615303;ENST00000620878…	CACNA1C	0.999998	29.7	0.99843	0.9892	0.92	2.22588	0.975483	0.910916	0.984664	0.914237	0.944558	0.998049	0.923903	0.986147	0.715972	0.961224
12	6702297	A	G	ENST00000544484;ENST00000544040;ENST00000357008	CHD4	1	23.6	0.97802	0.94651	0.923	2.12773	0.976825	0.515481	0.925067	0.898359	0.97527	0.973735	0.852885	0.90104	0.849828	0.990168
12	12765112	T	A	ENST00000228865	CREBL2	0.623024	24.7	0.10072	0.40556	0.115	1.81973	0.255728	0.626604	0.336619	0.835279	0.0675243	0.114864	0.824088	0.857329	0.066958	0.378054
12	13768560	C	T	ENST00000609686	GRIN2B	0.999995	31	0.78937	0.99266	0.492	3.10581	0.743539	0.937008	0.989647	0.98789	0.924684	0.760694	0.91709	0.981054	0.924003	0.99825
12	31613279	G	C	ENST00000389082;ENST00000628277;ENST00000536562;ENST00000354285;ENST00000546299	DENND5B	0.999946	22	0.02253	0.26723	0.189	0.832932	0.397714	0.376006	0.198422	0.476769	0.200294	0.0281583	0.820852	0.85238	0.423679	0.835325
12	46230691	C	T	ENST00000334344;ENST00000422737	ARID2	0.999999	34	0.69243	0.61278	0.531	2.58628	0.771144	0.99649	0.553272	0.960797	0.833302	0.654271	0.931084	0.990542	0.482085	0.868532
12	49225047	G	A	ENST00000308025	DDX23	0.999558	34	0.74442	0.8519	0.558	2.62426	0.789343	0.99649	0.811937	0.964389	0.771258	0.711393	0.88925	0.95195	0.778043	0.976814
12	49415648	T	C	ENST00000301067;ENST00000526209	KMT2D	1	14.47	0.93765	0.98848	0.912	1.87457	0.971905	0.212437	0.983623	0.847335	0.926372	0.927479	0.92592	0.987483	0.73668	0.966846
12	51069223	T	A	ENST00000301180	DIP2B	0.999668	32	0.59941	0.53933	0.399	1.47844	0.668572	0.962025	0.476053	0.740257	0.0675243	0.553503	0.856944	0.907093	0.370255	0.800067
12	51590596	T	G	ENST00000389243;ENST00000550824;ENST00000333640;ENST00000547855	POU6F1	0.907559	26.1	0.84427	0.50643	0.64	2.68827	0.840254	0.73429	0.441601	0.969607	0.914651	0.821315	0.761828	0.763233	0.354236	0.788376
12	54966430	G	A	ENST00000243052;ENST00000538346;ENST00000550620	PDE1B	0.946737	23.6	0.83972	0.63538	0.67	1.3524	0.857338	0.515481	0.577082	0.698017	0.786961	0.816222	0.702887	0.677159	0.641048	0.937532
12	57970127	A	G	ENST00000455537;ENST00000286452	KIF5A	0.99998	17.11	0.54853	0.58097	0.257	0.51665	0.505906	0.267682	0.51978	0.298857	0.454402	0.499693	0.54834	0.457923	0.059986	0.355668
12	58121731	T	C	ENST00000257897;ENST00000547588	AGAP2	0.999219	22.5	0.23733	0.21415	0.092	1.92046	0.204145	0.397744	0.148607	0.856018	0.448696	0.23339	0.581352	0.504587	0.299147	0.743654
12	58125237	C	T	ENST00000257897;ENST00000547588;ENST00000549129	AGAP2	0.999219	34	0.82348	0.89838	0.642	1.51991	0.841402	0.99649	0.865579	0.75299	0.834679	0.798247	0.780858	0.79166	0.56472	0.907839
12	58131129	G	C	ENST00000547588	AGAP2	0.999219	0.001	0.20212	0.28533	0.018	0.488566	0.0185759	0.00530717	0.215928	0.282736	0.216943	0.204908	0.560799	0.475578	0.029979	0.234056
12	69233432	G	A	ENST00000462284;ENST00000258149;ENST00000428863;ENST00000393412;ENST00000258148;ENST00000356290;ENST00000393410;ENST00000299252;ENST00000360430;ENST00000517852;ENST00000393413;ENST00000350057;ENST00000348801	MDM2	0.995411	24.2	0.57428	0.46897	0.16	1.45692	0.345372	0.579501	0.402424	0.733696	0.617593	0.526758	0.506969	0.39933	0.442836	0.846777
12	70946590	C	T	ENST00000334414;ENST00000550358;ENST00000538708;ENST00000550857;ENST00000261266	PTPRB	0.943503	33	0.82426	0.88428	0.615	1.65226	0.825414	0.981778	0.849064	0.791064	0.946151	0.799109	0.838413	0.879194	0.536306	0.895239
12	79689961	C	G	ENST00000393240;ENST00000261205;ENST00000457153;ENST00000552744	SYT1	0.83718	29.7	0.82456	0.6594	0.722	2.7695	0.885218	0.910916	0.602491	0.97528	0.649628	0.799442	0.877766	0.936943	0.822569	0.985667
12	107236489	C	A	ENST00000392837;ENST00000392839;ENST00000355478	RIC8B	0.997487	22.6	0.06434	0.21492	0.111	0.726908	0.247077	0.404125	0.149307	0.420852	0.306607	0.0766587	0.540874	0.447316	0.099594	0.46519
12	107937726	C	T	ENST00000280758;ENST00000420571;ENST00000490090;ENST00000550706;ENST00000415943	BTBD11	0.993433	35	0.74986	0.51261	0.334	1.15747	0.603608	0.999687	0.448086	0.626391	0.444611	0.717365	0.858604	0.909548	0.194175	0.629905
12	108145614	A	G	ENST00000228437	PRDM4	0.833197	25.8	0.0084	0.39771	0.203	0.931101	0.421639	0.713612	0.328539	0.52523	0.464508	0.0106069	0.602408	0.534284	0.275011	0.721362
12	110397718	G	T	ENST00000355312;ENST00000354574;ENST00000457474;ENST00000361006;ENST00000553118;ENST00000551209;ENST00000550186;ENST00000547815;ENST00000320063	GIT2	0.970633	26.2	0.95297	0.92877	0.685	1.38482	0.865611	0.740957	0.902371	0.710464	0.85672	0.944785	0.850007	0.896732	0.176244	0.604919
12	112600303	C	T	ENST00000550722;ENST00000377560	HECTD4	1	35	0.70686	0.28616	0.303	2.9893	0.567396	0.999687	0.216723	0.983579	0.0934898	0.670022	0.865914	0.920236
12	112926888	G	A	ENST00000351677	PTPN11	0.999877	33	0.97536	0.98428	0.979	2.18073	0.997992	0.981778	0.977469	0.907483	0.988228	0.970651	0.907961	0.9729	0.830549	0.987064
12	118610267	G	A	ENST00000419821;ENST00000392533;ENST00000537952	TAOK3	0.999978	28.9	0.61446	0.51099	0.402	1.03534	0.671268	0.881678	0.446396	0.573351	0.747604	0.569661	0.879284	0.938994	0.56254	0.906905
12	118619247	T	C	ENST00000419821;ENST00000392533;ENST00000537952	TAOK3	0.999978	14.55	0.24871	0.11621	0.254	0.993875	0.501587	0.214148	0.0645497	0.554877	0.923258	0.242456	0.806617	0.830641	0.303738	0.747677
12	120172026	T	C	ENST00000392521;ENST00000261833;ENST00000546026	CIT	0.999999	16.71	0.50223	0.40901	0.231	0.799929	0.466911	0.259484	0.340189	0.459827	0.720999	0.451948	0.784	0.796395	0.191627	0.626469
12	121881979	G	T	ENST00000377069;ENST00000542973;ENST00000377071	KDM2B	0.999786	11.04	0.09981	0.16216	0.011	0.526096	0.00728695	0.142743	0.102396	0.304818	0.0934898	0.113963	0.464998	0.341094	0.108445	0.485053
12	123246737	G	A	ENST00000280557;ENST00000455982	DENR	0.846253	24.3	0.91465	0.73886	0.919	0.891169	0.975036	0.589352	0.687421	0.506089	0.695309	0.901293	0.847034	0.892255	0.628285	0.932965
12	124887011	T	C	ENST00000405201;ENST00000404621;ENST00000404121;ENST00000356219;ENST00000429285;ENST00000458234	NCOR2	1	19.35	0.56654	0.61078	0.201	1.31655	0.418267	0.31389	0.551167	0.685926	0.550603	0.518563	0.681969	0.647142	0.0346	0.256322
12	131359121	C	T	ENST00000543796;ENST00000448750;ENST00000541630;ENST00000392369;ENST00000535090;ENST00000392367	RAN	0.955938	28.5	0.93585	0.90054	0.846	3.30594	0.943443	0.865163	0.868143	0.991878	0.838371	0.925426	0.900295	0.964943	0.955067	0.999608
12	132516666	G	A	ENST00000389561;ENST00000389562	EP400	1	25	0.99008	0.93327	0.815	0.584429	0.930021	0.652403	0.908046	0.339703	0.907283	0.987756	0.723735	0.707355	0.842742	0.989068
12	133381371	C	G	ENST00000204726;ENST00000450791;ENST00000456883;ENST00000545875	GOLGA3	0.991564	19.65	0.81416	0.6893	0.295	0.435763	0.557353	0.320205	0.634297	0.249797	0.626695	0.787923	0.450322	0.320983	0.117726	0.504602
13	27829410	A	G	ENST00000311549;ENST00000272274;ENST00000319826;ENST00000326092;ENST00000493317	RPL21	0.920443	22.6	0.80325	0.59793	0.679	1.299	0.862331	0.404125	0.537642	0.680064	0.961037	0.775902	0.843549	0.886978	0.569928	0.910051
13	32698445	T	A	ENST00000542859;ENST00000380250	FRY	1	23.4	0.13857	0.3802	0.13	0.979053	0.287	0.492301	0.310607	0.548599	0.176863	0.150589	0.851438	0.898875	0.146635	0.55838
13	36180647	G	A	ENST00000400445;ENST00000310336;ENST00000629018;ENST00000379939;ENST00000537702;ENST00000379922	NBEA	1	16.45	0.65219	0.37903	0.241	0.62578	0.482267	0.254135	0.309402	0.363865	0.143184	0.610277	0.472135	0.350907	0.077572	0.409219
13	36699955	G	T	ENST00000360631;ENST00000255448;ENST00000379892	DCLK1	0.961272	22.6	0.84872	0.58848	0.658	1.43757	0.850589	0.404125	0.52769	0.727572	0.931842	0.826268	0.855644	0.90516	0.612551	0.92712
13	52004449	G	A	ENST00000398119;ENST00000311234;ENST00000491189;ENST00000488009;ENST00000485178;ENST00000483288	INTS6	0.999997	24.2	0.57007	0.14417	0.186	2.14713	0.392452	0.579501	0.0871673	0.901646	0.32514	0.522283	0.74013	0.731268	0.340824	0.778157
13	53261963	A	C	ENST00000343788;ENST00000310528	SUGT1	0.977752	25.3	0.47633	0.37484	0.232	0.519187	0.468472	0.676518	0.305145	0.300506	0.250512	0.426962	0.64676	0.597008	0.201763	0.639845
13	77700568	A	G	ENST00000544440;ENST00000357337	MYCBP2	1	7.421	0.11032	0.07426	0.099	0.331202	0.220361	0.0952383	0.0338721	0.182713	0.0675243	0.124284	0.667932	0.627113
13	88327810	A	G	ENST00000325089	SLITRK5	0.812088	23.7	0.50699	0.63265	0.404	1.27874	0.673069	0.526713	0.574212	0.672519	0.21524	0.456812	0.807141	0.83144	0.373687	0.802491
13	88327867	A	G	ENST00000325089	SLITRK5	0.812088	23.1	0.36372	0.43276	0.356	0.781115	0.627066	0.455781	0.364745	0.45008	0.232442	0.333955	0.679018	0.642916	0.410452	0.827074
13	103288643	G	T	ENST00000376065;ENST00000376052	TPP2	0.999863	22.9	0.66052	0.1871	0.296	0.920855	0.558624	0.43153	0.124198	0.520635	0.154996	0.619331	0.39485	0.244448	0.261133	0.707685
14	21560051	C	A	ENST00000360947;ENST00000451119;ENST00000421093	ZNF219	0.988718	9	0.43616	0.17867	0.039	0.737079	0.0680368	0.112919	0.116766	0.425979	0.0430775	0.393047	0.501555	0.391754	0.392327	0.815269
14	21828671	C	T	ENST00000216297	SUPT16H	1	35	0.80639	0.50095	0.302	3.17053	0.566155	0.999687	0.435859	0.989028	0.49805	0.77936	0.818655	0.849038	0.751841	0.970696
14	21870652	C	T	ENST00000430710;ENST00000399982;ENST00000557364	CHD8	1	26.8	0.97104	0.99555	0.942	1.54014	0.985203	0.778559	0.993774	0.75803	0.984541	0.965643	0.790193	0.805753	0.94374	0.999248
14	21876700	A	G	ENST00000430710;ENST00000399982;ENST00000557364	CHD8	1	28.2	0.98106	0.98002	0.989	3.03791	0.999585	0.851842	0.97127	0.985284	0.995909	0.977267	0.920987	0.984079	0.912117	0.997424
14	32560858	A	C	ENST00000556611;ENST00000539826;ENST00000345122;ENST00000432921	ARHGAP5	0.987054	21.9	0.005	0.3649	0.313	0.907914	0.579511	0.372723	0.29506	0.514171	0.606108	0.00641642	0.703221	0.67764	0.394186	0.816515
14	36133921	T	G	ENST00000389698;ENST00000307138;ENST00000382366;ENST00000553892	RALGAPA1	1	24.8	0.79668	0.68119	0.403	1.76674	0.672166	0.635387	0.625655	0.821923	0.429811	0.768705	0.500981	0.390954	0.358856	0.791798
14	42356586	G	A	ENST00000298119;ENST00000554120;ENST00000554171	LRFN5	0.712325	29.2	0.73181	0.50529	0.552	1.43528	0.78538	0.893238	0.440403	0.727003	0.75454	0.697545	0.733732	0.721903	0.648212	0.940028
14	57676376	T	C	ENST00000621441;ENST00000413566;ENST00000340918	EXOC5	0.996683	28.3	0.5759	0.63692	0.379	1.25644	0.649971	0.856367	0.578714	0.663941	0.67124	0.528482	0.766229	0.769783	0.454863	0.853672
14	59113803	A	T	ENST00000556859;ENST00000395153;ENST00000335867;ENST00000541264	DACT1	0.816598	27	0.84915	0.90335	0.705	0.857798	0.876325	0.79022	0.871466	0.489631	0.715282	0.826755	0.721867	0.70463	0.405838	0.824127
14	60712603	C	T	ENST00000325642	PPM1A	0.98545	1.139	0.21446	0.05146	0.08	0.000544964	0.175217	0.0475345	0.0198708	4.5487e-05	0.117191	0.214991	0.305966	0.113512	0.09697	0.459022
14	65253441	T	C	ENST00000556626;ENST00000389722;ENST00000389721;ENST00000389720	SPTB	1	24.2	0.67869	0.65658	0.352	0.788678	0.622928	0.579501	0.599505	0.453944	0.713151	0.63915	0.499715	0.38918	0.299137	0.743645
14	69589039	G	T	ENST00000341516;ENST00000554215;ENST00000556847;ENST00000557386;ENST00000389997;ENST00000554681	DCAF5	0.999969	13.68	0.45068	0.1843	0.061	1.50291	0.126592	0.195432	0.121725	0.747197	0.17122	0.405172	0.454839	0.327168	0.36134	0.793627
14	73685855	C	T	ENST00000357710;ENST00000324501;ENST00000394164;ENST00000557511;ENST00000406768	PSEN1	0.997601	26.6	0.96333	0.99517	0.899	1.51715	0.966155	0.766437	0.993235	0.752292	0.98729	0.956645	0.906986	0.971946	0.777022	0.976587
14	77494046	G	C	ENST00000238647	IRF2BPL	0.968935	24.8	0.71121	0.90564	0.57	2.10648	0.797188	0.635387	0.8742	0.893716	0.292174	0.674817	0.93432	0.992191	0.184875	0.617213
14	95571439	C	T	ENST00000343455;ENST00000526495;ENST00000393063;ENST00000527414;ENST00000541352	DICER1	0.999995	32	0.70885	0.63328	0.189	1.38788	0.397714	0.962025	0.574872	0.711427	0.800479	0.672207	0.670675	0.631019	0.353562	0.787872
14	95574729	G	A	ENST00000343455;ENST00000526495;ENST00000393063;ENST00000527414;ENST00000541352	DICER1	0.999995	34	0.91114	0.87825	0.731	1.42975	0.889843	0.99649	0.842064	0.725475	0.898313	0.89731	0.909342	0.974233	0.741174	0.968007
14	96851995	G	A	ENST00000438650;ENST00000555181;ENST00000554182;ENST00000556095	GSKIP	0.718816	23.3	0.53886	0.09728	0.074	0.742226	0.160202	0.480339	0.0500915	0.42898	0.209943	0.489628	0.465246	0.341438	0.193784	0.629384
14	97022617	C	T	ENST00000216277;ENST00000392990;ENST00000555626	PAPOLA	0.999972	22.9	0.45347	0.12595	0.016	0.32162	0.0149433	0.43153	0.0722964	0.17635	0.246926	0.40751	0.372967	0.213431	0.253728	0.700059
14	102453029	G	T	ENST00000360184	DYNC1H1	1	14.85	0.52588	0.25126	0.139	1.34458	0.305033	0.220591	0.183179	0.695582	0.560266	0.476179	0.780782	0.791547	0.423545	0.835244
14	102478291	C	T	ENST00000360184	DYNC1H1	1	27.7	0.45581	0.35507	0.3	2.31127	0.563666	0.827847	0.285083	0.928142	0.574365	0.409445	0.831385	0.86846	0.66844	0.9468
14	102483206	A	G	ENST00000360184	DYNC1H1	1	31	0.87319	0.84098	0.734	2.70124	0.891371	0.937008	0.799638	0.970844	0.918972	0.853908	0.833333	0.871441	0.893313	0.99574
14	102508461	G	A	ENST00000360184	DYNC1H1	1	33	0.80217	-1	0.691	2.08621	0.868851	0.981778	0	0.889222	0.900668	0.774728	0.882716	0.943569	0.900343	0.996425
14	102510723	A	T	ENST00000360184	DYNC1H1	1	23	0.02283	0.31902	0.119	1.15499	0.264244	0.443442	0.248969	0.625701	0.417431	0.028539	0.741929	0.733908	0.588481	0.917701
14	105354158	C	G	ENST00000556508;ENST00000414716;ENST00000453495	CEP170B	0.87051	22.4	0.1581	0.85495	0.044	0.326001	0.0812529	0.392296	0.815391	0.179349	0.245698	0.167846	0.793002	0.809995	0.086115	0.432152
15	25615808	T	C	ENST00000614096;ENST00000630424;ENST00000232165;ENST00000428984;ENST00000566215;ENST00000397954;ENST00000438097;ENST00000625778	UBE3A	0.999576	13.25	0.46821	0.35328	0.124	0.903572	0.27468	0.18622	0.28328	0.512049	0.253981	0.419924	0.818447	0.84872	0.689386	0.953428
15	25924832	C	T	ENST00000356865	ATP10A	0.611013	16.36	0.42957	0.27969	0.115	0.182804	0.255728	0.252276	0.210442	0.0846064	0.220282	0.387573	0.283539	0.0803066	0.019228	0.174659
15	25925337	T	C	ENST00000356865	ATP10A	0.611013	16.57	0.59198	0.58468	0.241	0.173796	0.482267	0.256613	0.523691	0.0789205	0.726577	0.545571	0.352096	0.183078	0.078778	0.412565
15	26828534	C	T	ENST00000311550;ENST00000628124;ENST00000622697;ENST00000541819;ENST00000299267;ENST00000400188;ENST00000545868	GABRB3	0.997074	24.3	0.93705	0.96553	0.892	1.38622	0.963072	0.589352	0.950689	0.71082	0.899814	0.926805	0.864741	0.918539	0.905655	0.996899
15	27017557	C	T	ENST00000311550;ENST00000541819;ENST00000299267	GABRB3	0.997074	19.85	0.78404	0.9748	0.486	1.33439	0.739134	0.324423	0.963739	0.691872	0.690158	0.754828	0.87132	0.927974	0.512017	0.883736
15	28506003	G	A	ENST00000261609	HERC2	1	24.4	0.68496	0.18931	0.327	1.34365	0.595763	0.598982	0.126172	0.695016	0.566458	0.64607	0.479355	0.360871	0.213099	0.654114
15	34040361	T	C	ENST00000415757;ENST00000389232;ENST00000622037	RYR3	1	26.6	0.96135	0.97261	0.968	0.787392	0.995041	0.766437	0.960617	0.453296	0.90866	0.954351	0.813483	0.841126	0.334893	0.77352
15	34520732	C	G	ENST00000267750	EMC4	0.912468	28.1	0.73772	0.49338	0.51	1.28738	0.756459	0.847231	0.427944	0.675918	0.202313	0.704024	0.742998	0.735471	0.414077	0.829373
15	35230988	G	A	ENST00000156471	AQR	0.999999	21.3	0.80486	0.68259	0.475	0.342289	0.730921	0.356055	0.627149	0.190089	0.904411	0.77767	0.673057	0.6344	0.350188	0.785327
15	41745214	A	C	ENST00000389629	RTF1	0.993638	20.5	0.52952	0.064	0.073	1.44436	0.157669	0.337427	0.0272551	0.729519	0.24933	0.479943	0.708251	0.684918	0.679604	0.950386
15	49170680	G	T	ENST00000530028;ENST00000560490	EID1	0.645355	29.5	0.48767	0.40342	0.2	0.925904	0.416559	0.904067	0.334419	0.522991	0.598057	0.437457	0.780474	0.791086	0.066089	0.375344
15	51291288	G	T	ENST00000261842;ENST00000560508	AP4E1	0.979862	15.27	0.09139	0.12156	0.02	0.164404	0.0225081	0.229506	0.0687794	0.0733097	0.0430775	0.105434	0.277305	0.0715613	0.013748	0.13887
15	51763583	G	C	ENST00000251076;ENST00000543779;ENST00000449909	DMXL2	1	25.1	0.19826	0.18849	0.186	0.584188	0.392452	0.660617	0.125434	0.339567	0.110392	0.201726	0.525962	0.426153	0.209521	0.64969
15	52675342	G	C	ENST00000399231;ENST00000356338;ENST00000613858;ENST00000399233;ENST00000358212;ENST00000553916	MYO5A	0.99213	28.2	0.98447	0.94584	0.814	1.09616	0.929578	0.851842	0.924198	0.600809	0.892197	0.981218	0.809736	0.835401	0.613085	0.927322
15	52718114	A	C	ENST00000399231;ENST00000356338;ENST00000613858;ENST00000399233;ENST00000358212;ENST00000553916	MYO5A	0.99213	26.8	0.96629	0.97004	0.897	1.43116	0.965273	0.778559	0.956979	0.72574	0.924109	0.960113	0.880486	0.940603	0.60837	0.925525
15	64017613	A	G	ENST00000443617	HERC1	1	23.5	0.05456	0.12313	0.22	0.454561	0.449512	0.504001	0.0700366	0.26184	0.117191	0.0657575	0.696298	0.667669	0.541097	0.897439
15	66729163	C	T	ENST00000307102	MAP2K1	0.994501	34	0.9803	0.96066	0.909	2.54581	0.970565	0.99649	0.943993	0.954694	0.975613	0.976388	0.945021	0.996264	0.740655	0.967872
15	75692422	A	G	ENST00000394947;ENST00000360439;ENST00000394949	SIN3A	1	29.5	0.68492	0.68203	0.566	3.17053	0.794574	0.904067	0.62655	0.989028	0.713086	0.646028	0.945274	0.99634	0.825763	0.986233
15	91150689	G	T	ENST00000420329;ENST00000268184	CRTC3	0.98393	10.73	0.21642	0.08505	0.039	0.0441765	0.0680368	0.137554	0.0412653	0.0121043	0.187036	0.216578	0.334747	0.157191	0.073829	0.398623
15	91825013	T	A	ENST00000545111;ENST00000394232;ENST00000330276	SV2B	0.534785	25.3	0.66072	0.61094	0.531	1.09682	0.771144	0.676518	0.551329	0.601114	0.611972	0.61955	0.722331	0.705308	0.295498	0.740409
15	93518170	A	G	ENST00000626874;ENST00000394196;ENST00000625463	CHD2	1	24.9	0.70601	0.59174	0.451	2.19118	0.712439	0.644002	0.531115	0.908726	0.679071	0.669104	0.84239	0.885219	0.711574	0.959988
15	93524620	G	A	ENST00000626874;ENST00000394196	CHD2	1	23.3	0.55746	0.4493	0.232	1.64781	0.468472	0.480339	0.381934	0.790084	0.529519	0.509023	0.664725	0.622544	0.56154	0.906479
15	93536154	G	A	ENST00000626874;ENST00000394196	CHD2	1	32	0.86793	0.68019	0.617	2.50208	0.826627	0.962025	0.624594	0.950542	0.968807	0.847905	0.787379	0.801486	0.731221	0.96541
15	101718110	T	A	ENST00000254190	CHSY1	0.913667	26.1	0.85856	0.88947	0.892	1.28053	0.963072	0.73429	0.855108	0.672992	0.875912	0.837303	0.761032	0.762045	0.662881	0.944977
16	745595	T	C	ENST00000397621;ENST00000324361;ENST00000562563	FBXL16	0.951557	15.56	0.26091	0.47769	0.144	3.07362	0.314871	0.235605	0.411527	0.986588	0.0675243	0.252141	0.560598	0.475292	0.347137	0.783004
16	1510886	G	T	ENST00000382745;ENST00000448525;ENST00000262318;ENST00000569851;ENST00000564568	CLCN7	0.981283	22.7	0.78057	0.79984	0.413	0.864799	0.680971	0.411708	0.753906	0.493354	0.449421	0.751033	0.635436	0.580946	0.301798	0.745975
16	1756621	A	G	ENST00000250894;ENST00000356010;ENST00000610761	MAPK8IP3	1	23.8	0.74027	0.98508	0.485	1.86488	0.738389	0.537727	0.978636	0.845284	0.67655	0.706819	0.91513	0.979437	0.470971	0.862594
16	3786060	T	C	ENST00000262367;ENST00000382070	CREBBP	1	16.05	0.79006	0.60794	0.463	1.11684	0.721771	0.245829	0.548165	0.609347	0.847345	0.76145	0.644804	0.594235	0.351035	0.785966
16	3786149	T	C	ENST00000262367;ENST00000382070	CREBBP	1	24.1	0.98762	0.99276	0.962	1.39006	0.993076	0.569382	0.989788	0.711906	0.969642	0.984875	0.90942	0.974307	0.769954	0.974994
16	3842074	C	T	ENST00000262367	CREBBP	1	34	0.94473	0.87036	0.784	2.13339	0.915871	0.99649	0.832981	0.899712	0.955576	0.935488	0.835665	0.875006	0.863824	0.992189
16	4312614	G	A	ENST00000204517	TFAP4	0.978529	35	0.96355	0.98283	0.974	2.95968	0.996768	0.999687	0.975341	0.98302	0.958507	0.956902	0.923721	0.98602	0.815916	0.984465
16	8996017	G	C	ENST00000344836;ENST00000381886;ENST00000563085	USP7	1	19.49	0.11891	0.41809	0.274	1.18867	0.529722	0.316832	0.349553	0.638464	0.402049	0.132484	0.831489	0.868617	0.745447	0.969097
16	9002226	T	C	ENST00000344836;ENST00000381886;ENST00000563085	USP7	1	19.66	0.06766	0.39411	0.197	1.48623	0.41148	0.320411	0.324849	0.742397	0.751468	0.0803065	0.874125	0.931918	0.676626	0.949442
16	15719503	C	A	ENST00000396368;ENST00000548025;ENST00000551742	KIAA0430	1	22.9	0.43706	0.40436	0.216	0.822995	0.443042	0.43153	0.335381	0.471868	0.483114	0.393793	0.573851	0.494029	0.272496	0.718927
16	20873859	A	G	ENST00000324344;ENST00000563934	DCUN1D3	0.898154	24.9	0.8083	0.82445	0.578	-1	0.802356	0.644002	0.781176	0	0.600844	0.781455			0.385117	0.810403
16	24835108	G	T	ENST00000315183;ENST00000395799;ENST00000450465	TNRC6A	1	28.2	0.70913	0.80204	0.366	0.138527	0.637247	0.851842	0.75634	0.0580443	0.487925	0.672507	0.770689	0.776444	0.321335	0.762591
16	27517395	G	T	ENST00000561623;ENST00000356183	GTF3C1	0.999996	17.61	0.1147	0.23374	0.051	1.0406	0.0999778	0.277914	0.166721	0.576207	0.0675243	0.128493	0.23444	0.0232547	0.199889	0.637419
16	27540006	A	G	ENST00000561623;ENST00000356183	GTF3C1	0.999996	27.3	0.20795	0.44042	0.334	2.12773	0.603608	0.806967	0.372702	0.898359	0.380587	0.209696	0.792312	0.808957	0.371179	0.800722
16	30735924	A	T	ENST00000262518;ENST00000395059	SRCAP	1	8.95	0.61946	0.45008	0.191	0.173156	0.401165	0.112292	0.382733	0.0785558	0.158541	0.575045	0.380944	0.224791	0.038895	0.275636
16	30747939	G	C	ENST00000262518;ENST00000395059	SRCAP	1	23.1	0.7873	0.86235	0.337	0.789774	0.60691	0.455781	0.823813	0.454676	0.498401	0.758403	0.688974	0.657186	0.158755	0.578303
16	46716048	T	C	ENST00000299138	VPS35	0.993599	21.8	0.11323	0.46067	0.098	0.570787	0.218099	0.36964	0.393792	0.33147	0.396618	0.127085	0.872684	0.9299	0.207626	0.647315
16	53338351	T	C	ENST00000566029;ENST00000447540;ENST00000564845;ENST00000398510	CHD9	1	20.4	0.89981	0.58157	0.362	0.612855	0.633223	0.335239	0.520409	0.355832	0.684618	0.884358	0.706448	0.682312	0.178682	0.608447
16	66769989	C	A	ENST00000258198;ENST00000443351;ENST00000440564	DYNC1LI2	0.798419	27.3	0.61321	0.70377	0.265	1.39758	0.517292	0.806967	0.649749	0.714739	0.407223	0.568308	0.819623	0.850515	0.500934	0.878258
16	67660530	A	C	ENST00000264010;ENST00000401394	CTCF	0.997925	22.5	0.54651	0.51854	0.539	2.8695	0.776613	0.397744	0.454307	0.980569	0.830751	0.497582	0.882903	0.943814	0.813978	0.984104
16	71780536	C	T	ENST00000299980;ENST00000569748;ENST00000393512	AP1G1	0.999976	34	0.78431	0.73041	0.598	0.374704	0.814987	0.99649	0.678314	0.211642	0.845274	0.755125	0.918546	0.982218	0.686482	0.952536
16	72991513	G	T	ENST00000268489	ZFHX3	1	21.4	0.71748	0.48173	0.43	0.488744	0.69543	0.358605	0.415753	0.282864	0.218629	0.681722	0.726029	0.710693	0.206693	0.646134
16	81892756	C	G	ENST00000565054;ENST00000564138;ENST00000359376	PLCG2	0.999993	17.33	0.44856	0.34935	0.057	0.0604076	0.116001	0.272191	0.279306	0.0191222	0.475806	0.403391	0.60016	0.531104	0.217167	0.659077
17	1840824	C	T	ENST00000331238	RTN4RL1	0.787531	27.5	0.0241	0.37243	0.218	1.16315	0.446286	0.817593	0.302694	0.628632	0.36254	0.0300953	0.62502	0.5662	0.393026	0.815738
17	2203809	T	C	ENST00000263073	SMG6	0.999935	10.82	0.3395	0.10518	0.033	0.262749	0.052556	0.139033	0.0560154	0.136014	0.421022	0.314397	0.450597	0.321362	0.04458	0.299414
17	2371131	A	G	ENST00000263092;ENST00000576976	METTL16	0.997289	27.9	0.47948	0.85378	0.664	2.5965	0.853971	0.837722	0.814056	0.961758	0.45265	0.429773	0.919447	0.982916	0.87215	0.993298
17	4789777	T	C	ENST00000355280;ENST00000347992;ENST00000453408	MINK1	0.999984	26.8	0.75894	0.69829	0.678	3.37465	0.861787	0.778559	0.643902	0.993976	0.908723	0.72732	0.873919	0.931629	0.78532	0.978384
17	6371601	T	C	ENST00000421306;ENST00000262483	PITPNM3	0.999504	10.29	0.5733	0.38861	0.17	0.482321	0.363825	0.130726	0.319208	0.278803	0.358881	0.525705	0.449666	0.320086	0.394345	0.816618
17	7319134	C	T	ENST00000575301;ENST00000302926	NLGN2	0.992625	28.9	0.84126	0.73463	0.544	2.64226	0.780007	0.881678	0.682862	0.966834	0.91491	0.817942	0.833019	0.87096	0.841808	0.988917
17	7481011	C	T	ENST00000578495;ENST00000293831;ENST00000577269;ENST00000584784;ENST00000582746	EIF4A1	0.999614	23.9	0.81693	0.81841	0.697	2.05421	0.87208	0.548493	0.774474	0.883001	0.805665	0.790989			0.752688	0.970906
17	7755277	G	A	ENST00000254846;ENST00000448097	KDM6B	0.999994	33	0.91966	0.90049	0.868	2.782	0.9528	0.981778	0.868084	0.976181	0.847702	0.907011	0.905578	0.970526	0.744287	0.968806
17	7812028	C	T	ENST00000380358;ENST00000358181;ENST00000330494;ENST00000439235;ENST00000573936;ENST00000449744	CHD3	1	35	0.99469	0.91645	0.866	2.28424	0.951945	0.999687	0.887188	0.92322	0.931665	0.993255	0.884066	0.945334	0.810777	0.983505
17	8457299	T	C	ENST00000360416;ENST00000379980;ENST00000269243	MYH10	0.999998	24.2	0.91731	0.79426	0.792	2.36605	0.919609	0.579501	0.747757	0.934542	0.81145	0.904322	0.939539	0.994423	0.497276	0.876398
17	8526323	G	A	ENST00000360416;ENST00000379980;ENST00000269243;ENST00000411957	MYH10	0.999998	28.9	0.99654	0.93241	0.787	2.14713	0.917271	0.881678	0.906947	0.901646	0.887528	0.995541	0.869287	0.925088	0.715709	0.961152
17	12620732	C	T	ENST00000425538;ENST00000343344	MYOCD	0.934596	26.5	0.76376	0.52979	0.349	0.446976	0.619786	0.760231	0.466067	0.257048	0.734645	0.732644	0.573198	0.493105	0.13055	0.529656
17	17697926	C	T	ENST00000353383;ENST00000395774	RAI1	0.999136	24.1	0.85906	0.91533	0.263	0.971485	0.514482	0.569382	0.885833	0.544887	0.147331	0.837871	0.629117	0.571992	0.380925	0.807533
17	17698609	G	A	ENST00000353383;ENST00000395774	RAI1	0.999136	0.004	0.21348	0.34653	0.067	0.259833	0.142317	0.012805	0.276454	0.133998	0.110392	0.214194	0.293895	0.0953995	0.007246	0.0888715
17	27938657	A	T	ENST00000394859;ENST00000614878	ANKRD13B	0.970861	29.5	0.55072	0.59134	0.182	1.98726	0.385432	0.904067	0.530698	0.869981	0.741166	0.501962	0.625068	0.566267	0.562453	0.906867
17	28530282	T	C	ENST00000401766;ENST00000261707;ENST00000394821	SLC6A4	0.85488	0.006	0.19284	0.34318	0.079	0.364427	0.172744	0.0146015	0.273084	0.204823	0.147331	0.19726	0.316962	0.130204	0.001691	0.0323001
17	29167645	C	G	ENST00000321990	ATAD5	1	15.75	0.26375	0.04864	0.079	0.0645741	0.172744	0.239563	0.0183221	0.0208869	0.182107	0.25439	0.247199	0.0349792	0.083904	0.426388
17	29677317	C	A	ENST00000358273;ENST00000356175;ENST00000456735	NF1	1	19.08	0.15839	0.58091	0.05	0.571197	0.0972838	0.308247	0.519719	0.331738	0.218629	0.168099	0.515488	0.411323	0.154833	0.571998
17	38511626	C	T	ENST00000254066;ENST00000394089;ENST00000425707;ENST00000394086;ENST00000394081	RARA	0.934197	34	0.98339	0.94939	0.945	2.11595	0.986484	0.99649	0.928862	0.895076	0.94476	0.979968	0.912297	0.976973	0.849327	0.990093
17	39190953	G	C	ENST00000344363	KRTAP1-3	0.653996	8.992	0.07551	0.04198	0.068	0.32174	0.144902	0.112817	0.0148475	0.176445	0.138757	0.0888222	0.222019	0.0143849	0.113537	0.49592
17	40441466	G	T	ENST00000345506;ENST00000590949;ENST00000546010;ENST00000444283;ENST00000588868	STAT5A	0.999866	26.3	0.67332	0.66404	0.374	1.29146	0.64513	0.747483	0.60741	0.677389	0.613357	0.633265	0.651263	0.60339	0.472579	0.863466
17	40765890	C	G	ENST00000251413;ENST00000591509	TUBG1	0.975923	27.5	0.85226	0.84257	0.638	2.56847	0.839084	0.817593	0.801416	0.958269	0.830042	0.830231	0.908419	0.973348	0.844066	0.989277
17	40925870	C	A	ENST00000253794;ENST00000590339	VPS25	0.735078	34	0.79501	0.59562	0.383	1.50997	0.653784	0.99649	0.535199	0.74972	0.239313	0.766896	0.724161	0.707974	0.357572	0.790854
17	43907519	G	C	ENST00000339069;ENST00000293493;ENST00000314537;ENST00000352855;ENST00000577353;ENST00000398285	CRHR1	0.792134	32	0.78222	0.71516	0.535	1.97473	0.77389	0.962025	0.661931	0.86741	0.779102	0.752851	0.792439	0.809149	0.682948	0.95144
17	44248781	T	G	ENST00000574590;ENST00000575318;ENST00000572904;ENST00000262419;ENST00000432791	KANSL1	0.999734	21.6	0.1549	0.21774	0.125	0.0178855	0.276755	0.363924	0.151883	0.00336039	0.117191	0.165066	0.35507	0.187448	0.067976	0.381179
17	49057167	C	T	ENST00000262013;ENST00000618113;ENST00000510283;ENST00000505279;ENST00000357122	SPAG9	0.999999	24.7	0.31133	0.23857	0.234	0.583104	0.471568	0.626604	0.171235	0.33891	0.285776	0.291931	0.870476	0.926774	0.398462	0.819338
17	56060162	T	G	ENST00000584396;ENST00000581208	VEZF1	0.943032	25.3	0.78102	0.51681	0.626	2.08113	0.832012	0.676518	0.452485	0.888031	0.284113	0.751535	0.759401	0.759635	0.795721	0.980553
17	60679466	C	T	ENST00000582809;ENST00000346027;ENST00000326270;ENST00000343388;ENST00000581041	TLK2	1	35	0.91372	0.84294	0.864	2.50375	0.951099	0.999687	0.801838	0.951203	0.80044	0.900235	0.897665	0.961996	0.91059	0.997305
17	61498409	A	G	ENST00000424789;ENST00000389520;ENST00000613171	TANC2	1	8.263	0.56465	0.35165	0.339	0.3495	0.609087	0.104155	0.281631	0.19504	0.633929	0.516576	0.856967	0.907126	0.09298	0.449433
17	64683232	G	A	ENST00000413366	PRKCA	0.952136	21.5	0.45237	0.3562	0.078	0.686005	0.170247	0.361217	0.286228	0.398422	0.703647	0.406583	0.454272	0.326392	0.022326	0.193057
17	67513027	A	T	ENST00000590474;ENST00000588110	MAP2K6	0.95105	28.1	0.42339	0.75711	0.103	2.12633	0.229417	0.847231	0.707179	0.897407	0.76794	0.382456	0.624454	0.565394	0.534036	0.894195
17	67513031	C	T	ENST00000590474;ENST00000588110	MAP2K6	0.95105	23.5	0.05135	0.57246	0.039	1.17349	0.0680368	0.504001	0.510833	0.632769	0.555054	0.0621154	0.682983	0.648597	0.485376	0.870272
17	80014816	G	A	ENST00000578552;ENST00000320548;ENST00000624957;ENST00000623691;ENST00000306823;ENST00000392358;ENST00000623761	GPS1	0.984657	34	0.87446	0.8856	0.85	1.66224	0.945146	0.99649	0.850596	0.793671	0.780846	0.855344	0.82164	0.853585	0.446087	0.848655
18	321720	C	A	ENST00000400256	COLEC12	0.991466	23.3	0.83529	0.76647	0.677	0.402425	0.861233	0.480339	0.71734	0.229788	0.545222	0.811314	0.758662	0.75855	0.545846	0.89958
18	2666192	A	G	ENST00000320876	SMCHD1	1	14.96	0.09248	0.39508	0.099	0.802114	0.220361	0.222938	0.32585	0.46096	0.0675243	0.106542	0.672847	0.634104	0.201427	0.639414
18	2743776	A	G	ENST00000320876	SMCHD1	1	14.99	0.18778	0.12124	0.072	0.19877	0.155131	0.223579	0.0685334	0.0945098	0.0823151	0.193054	0.407791	0.262498	0.071408	0.391536
18	42531877	G	A	ENST00000282030	SETBP1	0.999003	29.9	0.92868	0.79328	0.633	0.968065	0.836151	0.917498	0.746681	0.543379	0.901725	0.91727	0.852072	0.899819	0.747687	0.969659
18	45375037	G	A	ENST00000262160;ENST00000402690;ENST00000356825;ENST00000586040;ENST00000591214	SMAD2	0.988181	22.6	0.96178	0.77564	0.538	0.996152	0.775936	0.404125	0.727328	0.555973	0.953629	0.954843	0.811902	0.838703	0.486034	0.870615
18	51686245	G	A	ENST00000256429	MBD2	0.98931	33	0.97776	0.97247	0.88	1.72421	0.957903	0.981778	0.960418	0.810791	0.987483	0.973428	0.842861	0.885931	0.727271	0.964343
18	72346711	C	G	ENST00000582337;ENST00000309902;ENST00000577538;ENST00000299687	ZNF407	0.999996	0.002	0.3748	0.0315	0.007	0.118108	0.00301663	0.00958267	0.0100059	0.0464273	0.151263	0.342918	0.252772	0.0408744	0.016724	0.158877
19	615843	C	G	ENST00000251287	HCN2	0.832343	33	0.88299	0.91276	0.721	2.60485	0.884701	0.981778	0.882729	0.962559	0.754292	0.865047	0.838606	0.879486	0.498396	0.87697
19	1458039	G	A	ENST00000590469;ENST00000233607;ENST00000535453;ENST00000238483	APC2	0.999981	34	0.83541	0.86379	0.64	1.68269	0.840254	0.99649	0.825461	0.799579	0.769192	0.811438	0.730147	0.716678	0.521558	0.888348
19	1997374	C	T	ENST00000255608;ENST00000590646;ENST00000587742;ENST00000588395	BTBD2	0.987679	27.7	0.8248	0.81047	0.681	1.40537	0.86343	0.827847	0.765669	0.717674	0.605528	0.799712	0.839175	0.880346	0.292811	0.73798
19	2121195	T	C	ENST00000345016;ENST00000355272	AP3D1	0.798003	23.3	0.24709	0.6484	0.296	1.25071	0.558624	0.480339	0.590842	0.6621	0.599785	0.241168	0.744888	0.738243	0.399296	0.819882
19	5110672	G	A	ENST00000611640;ENST00000159111;ENST00000381759;ENST00000536461	KDM4B	0.999935	28.2	0.77093	0.6312	0.353	2.39238	0.623971	0.851842	0.572681	0.939467	0.646015	0.740469	0.759167	0.759291	0.499118	0.87734
19	5707116	C	A	ENST00000360614;ENST00000585374;ENST00000593119;ENST00000540670;ENST00000590729	LONP1	0.999698	33	0.72594	0.83103	0.319	1.07555	0.586596	0.981778	0.788501	0.59201	0.700707	0.691038	0.874817	0.932883	0.246321	0.692221
19	6013032	C	T	ENST00000303657;ENST00000359161;ENST00000592546;ENST00000586806	RFX2	0.989509	23.3	0.64144	0.56825	0.183	1.07743	0.387178	0.480339	0.506401	0.593071	0.435088	0.59862	0.54075	0.447139	0.255752	0.702163
19	6678390	G	C	ENST00000245907	C3	0.99959	26.6	0.61861	0.90629	0.306	1.54178	0.571069	0.766437	0.874965	0.758517	0.62897	0.574124	0.668942	0.628549	0.578858	0.91378
19	7975388	C	A	ENST00000397981;ENST00000397983;ENST00000397979	MAP2K7	0.98572	27.5	0.41456	0.79224	0.285	1.54876	0.544412	0.817593	0.745537	0.761017	0.836986	0.375188	0.782373	0.793943	0.607121	0.925042
19	10226255	C	T	ENST00000253108;ENST00000593054;ENST00000589454	EIF3G	0.983422	31	0.87368	0.88338	0.606	2.212	0.81992	0.937008	0.848014	0.911803	0.768517	0.854447	0.791834	0.808233	0.687441	0.952831
19	11097060	T	C	ENST00000344626;ENST00000429416;ENST00000541122;ENST00000589677;ENST00000444061;ENST00000590574;ENST00000413806;ENST00000450717	SMARCA4	1	26.4	0.95463	0.99686	0.934	0.995115	0.981721	0.753919	0.995653	0.555362	0.934552	0.946662	0.913087	0.977675	0.877175	0.99393
19	11569032	A	G	ENST00000359227;ENST00000438662	ELAVL3	0.822603	26.1	0.32009	0.81643	0.607	2.7146	0.820525	0.73429	0.77227	0.971222	0.88211	0.298881	0.925118	0.98696	0.893062	0.995715
19	11577075	T	A	ENST00000359227;ENST00000438662	ELAVL3	0.822603	27.4	0.66276	0.56793	0.231	2.0805	0.466911	0.812323	0.506059	0.887896	0.622462	0.621796	0.8776	0.936719	0.626476	0.932308
19	11658697	A	G	ENST00000252456;ENST00000592923;ENST00000535659;ENST00000586059	CNN1	0.861521	23.1	0.53206	0.67777	0.074	0.795622	0.160202	0.455781	0.622013	0.458059	0.373217	0.482594	0.46722	0.344146	0.116869	0.502844
19	14271102	C	G	ENST00000340736;ENST00000361434;ENST00000589616	LPHN1	1	25.5	0.0627	0.43348	0.176	1.73488	0.374715	0.691802	0.365487	0.813629	0.123314	0.0748557	0.808442	0.833434	0.469301	0.861685
19	14273591	T	C	ENST00000340736;ENST00000361434	LPHN1	1	25.4	0.94105	0.97106	0.906	2.0693	0.969234	0.684221	0.958422	0.885275	0.732363	0.931331	0.869003	0.924683	0.559915	0.905777
19	16973723	C	T	ENST00000379803	SIN3B	0.992239	14.34	0.19189	0.1948	0.069	0.754607	0.147472	0.20965	0.131085	0.435551	0.240616	0.196468	0.318128	0.131976	0.172259	0.599071
19	17318044	A	G	ENST00000595618;ENST00000594824;ENST00000397274;ENST00000595641;ENST00000597073;ENST00000598419	MYO9B	0.999999	23.4	0.45621	0.68475	0.187	0.969625	0.394206	0.492301	0.629444	0.544014	0.70337	0.409783	0.566515	0.483654	0.238493	0.683699
19	17743591	G	T	ENST00000519716;ENST00000252773;ENST00000551649;ENST00000552293;ENST00000550896	UNC13A	0.999987	22.3	0.76148	0.85937	0.559	0.994598	0.789998	0.387588	0.820419	0.555067	0.414451	0.730139	0.591003	0.518189	0.488395	0.871841
19	17983447	C	T	ENST00000222248	SLC5A5	0.740011	26	0.96131	0.95018	0.86	1.8813	0.949393	0.727525	0.929905	0.848417	0.882093	0.954303	0.665174	0.623186	0.323926	0.764716
19	18232563	C	T	ENST00000262811	MAST3	0.998925	32	0.91379	0.97843	0.621	1.99496	0.829036	0.962025	0.968964	0.871448	0.856982	0.900315	0.704742	0.679839	0.659201	0.943754
19	37101604	G	T	ENST00000423582;ENST00000292928;ENST00000439428;ENST00000435416;ENST00000590785	ZNF382	0.853323	9.198	0.12528	0.03709	0.066	0.391273	0.139705	0.115426	0.0124982	0.222803	0.436333	0.13848	0.360186	0.194936	0.020001	0.179365
19	37117809	C	G	ENST00000423582;ENST00000292928;ENST00000439428;ENST00000435416	ZNF382	0.853323	25	0.23602	0.07152	0.22	1.07931	0.449512	0.652403	0.0320694	0.593978	0.688346	0.232333	0.648933	0.600098	0.248537	0.694586
19	39086584	A	G	ENST00000591517;ENST00000589130;ENST00000396857	MAP4K1	0.991409	21.3	0.39574	0.42249	0.103	1.57139	0.229417	0.356055	0.354103	0.766649	0.406955	0.359819	0.731312	0.718376	0.532016	0.893254
19	39214685	A	G	ENST00000252699;ENST00000390009;ENST00000424234	ACTN4	0.99999	14.66	0.33443	0.4756	0.299	0.76506	0.562414	0.216517	0.409348	0.441008	0.775163	0.31032	0.669445	0.629272	0.409998	0.826786
19	40478364	C	T	ENST00000157812	PSMC4	0.605977	23.5	0.95858	0.90983	0.744	1.66417	0.896426	0.504001	0.879205	0.794211	0.818638	0.951162	0.903416	0.968282	0.715005	0.960954
19	40710396	G	A	ENST00000253055	MAP3K10	0.792721	34	0.97078	0.99299	0.984	2.19118	0.998944	0.99649	0.990116	0.908726	0.988852	0.965335	0.925809	0.987411	0.870383	0.993068
19	41800478	C	T	ENST00000352456;ENST00000595018;ENST00000599719;ENST00000392006;ENST00000378215;ENST00000602130;ENST00000593587;ENST00000263367	HNRNPUL1	0.999848	29.4	0.72581	0.67574	0.411	0.741561	0.679248	0.900533	0.619864	0.428657	0.789968	0.690898	0.858145	0.908874	0.794195	0.980243
19	42384953	G	T	ENST00000221972;ENST00000444740	CD79A	0.948568	28.6	0.53495	0.62147	0.436	1.60549	0.700356	0.869411	0.562424	0.77721	0.592552	0.485581	0.620908	0.560392	0.570178	0.910157
19	42489176	A	G	ENST00000302102;ENST00000602133;ENST00000545399;ENST00000543770	ATP1A3	0.999994	27.6	0.9591	0.98438	0.922	2.76036	0.976378	0.822768	0.977615	0.974161	0.918056	0.951758	0.776957	0.785819	0.925316	0.998331
19	42507510	T	C	ENST00000262895;ENST00000593562;ENST00000301218	GRIK5	0.91778	13.68	0.14494	0.13959	0.101	0.88562	0.224905	0.195432	0.0833727	0.503017	0.611857	0.156287	0.639429	0.586603	0.214626	0.655983
19	42791476	C	T	ENST00000572681;ENST00000160740;ENST00000575354	CIC	0.999903	15.64	0.37252	0.53783	0.025	0.38542	0.0332969	0.237274	0.474485	0.218903	0.456635	0.341076	0.705298	0.680643	0.039288	0.277342
19	42867226	C	G	ENST00000334370;ENST00000251268	MEGF8	0.973137	10.33	0.05743	0.3638	0.074	0.649957	0.160202	0.131321	0.293947	0.378619	0.0675243	0.0689741	0.746288	0.740301	0.023783	0.201331
19	47342798	C	T	ENST00000352203;ENST00000601498;ENST00000599990;ENST00000593442;ENST00000263270;ENST00000597020	AP2S1	0.919496	33	0.87314	0.72106	0.651	3.14057	0.846585	0.981778	0.668258	0.988623	0.592552	0.85385	0.915357	0.979627	0.9543	0.999589
19	48221860	C	T	ENST00000263277;ENST00000538399	EHD2	0.531641	34	0.97605	0.94274	0.874	1.6278	0.955341	0.99649	0.920167	0.784172	0.98865	0.971466	0.899198	0.963727	0.484616	0.869869
19	54395806	G	T	ENST00000263431	PRKCG	0.999824	23.5	0.57558	0.61109	0.2	0.463496	0.416559	0.504001	0.551497	0.267646	0.754887	0.528143	0.569329	0.487628	0.356007	0.789699
19	55820037	A	G	ENST00000590333;ENST00000309383;ENST00000326848	BRSK1	0.993996	34	0.80201	0.92936	0.481	2.03791	0.735414	0.99649	0.903115	0.879474	0.808135	0.774548	0.859272	0.910531	0.786658	0.978671
19	57803573	T	A	ENST00000537645;ENST00000360338	ZNF460	0.647012	17.36	0.30669	0.09791	0.082	1.07133	0.180146	0.272799	0.0505585	0.590319	0.0430775	0.288261	0.305717	0.113132	0.277323	0.723583
19	59063080	G	C	ENST00000600118;ENST00000601220;ENST00000312547	CHMP2A	0.906239	15.56	0.54242	0.4318	0.327	0.47969	0.595763	0.235605	0.363745	0.277185	0.450147	0.493324	0.502918	0.393657	0.120588	0.51037
2	1921023	G	C	ENST00000399161;ENST00000428368	MYT1L	0.999964	25.3	0.75332	0.71664	0.573	2.97424	0.799131	0.676518	0.663515	0.983197	0.530036	0.721167	0.861987	0.914519	0.869718	0.992981
2	1921079	A	G	ENST00000399161;ENST00000428368	MYT1L	0.999964	26.2	0.89006	0.89351	0.791	4.31666	0.919139	0.740957	0.859828	0.999338	0.782124	0.873164	0.880808	0.941033	0.891856	0.995588
2	9467956	A	G	ENST00000281419;ENST00000315273	ASAP2	0.999986	28.8	0.03343	0.63945	0.508	2.30488	0.755027	0.87768	0.581375	0.926885	0.76699	0.0413596	0.909543	0.974428	0.400128	0.820426
2	10747348	A	C	ENST00000345985;ENST00000538384;ENST00000381685	NOL10	0.803304	23.5	0.63542	0.46078	0.255	0.487471	0.503036	0.504001	0.393908	0.282059	0.758476	0.592144	0.820248	0.851458	0.130911	0.530327
2	24920563	C	G	ENST00000406961;ENST00000405141;ENST00000407230;ENST00000288599;ENST00000348332;ENST00000395856	NCOA1	0.999077	24.3	0.1625	0.41125	0.181	1.06139	0.383666	0.589352	0.342493	0.585692	0.475088	0.171649	0.781666	0.792877	0.496565	0.876037
2	26203250	T	C	ENST00000264712;ENST00000614152;ENST00000405914	KIF3C	0.909864	23.2	0.82141	0.75728	0.456	0.952721	0.716355	0.46815	0.707366	0.536329	0.578627	0.795934	0.669552	0.629423	0.471461	0.862862
2	27164818	G	A	ENST00000288699;ENST00000401478;ENST00000614712	DPYSL5	0.998332	22	0.83	0.55609	0.316	0.683446	0.583063	0.376006	0.493619	0.396985	0.481781	0.805461	0.58005	0.502757	0.131741	0.531878
2	27445812	T	C	ENST00000264705;ENST00000403525	CAD	1	5.098	0.78969	0.69593	0.407	0.434992	0.675731	0.0761255	0.641399	0.249311	0.734409	0.76104	0.507355	0.399873	0.078087	0.410652
2	32640862	C	G	ENST00000421745	BIRC6	1	24.6	0.73724	0.34869	0.559	0.803678	0.789998	0.617617	0.27863	0.461748	0.934828	0.703489	0.748506	0.743566	0.338444	0.776304
2	32658756	C	G	ENST00000421745;ENST00000444173	BIRC6	1	24.4	0.70244	0.4853	0.301	0.704408	0.56491	0.598982	0.419487	0.408483	0.679262	0.665231	0.842325	0.88512	0.301109	0.745375
2	33572486	A	C	ENST00000404816;ENST00000418533;ENST00000402934;ENST00000404525;ENST00000407925;ENST00000422669	LTBP1	0.526235	23.5	0.9217	0.7671	0.657	0.60397	0.85002	0.504001	0.718016	0.351005	0.615219	0.90934	0.781812	0.793094	0.075988	0.404774
2	39944209	C	T	ENST00000281961	TMEM178A	0.951748	33	0.81842	0.78026	0.645	1.92617	0.843148	0.981778	0.732381	0.85685	0.768591	0.792621	0.573771	0.493914	0.53155	0.893037
2	47672716	T	A	ENST00000233146;ENST00000543555;ENST00000406134;ENST00000610696;ENST00000613514;ENST00000621359	MSH2	0.867726	25.5	0.92682	0.82895	0.781	0.00876516	0.914461	0.691802	0.786179	0.00145538	0.818516	0.915173	0.645353	0.595012	0.071112	0.390654
2	48040938	T	A	ENST00000402508;ENST00000403359	FBXO11	0.99998	25.5	0.8129	0.79589	0.549	2.24662	0.783373	0.691802	0.749561	0.917409	0.51887	0.786532	0.9066	0.97156	0.543858	0.898683
2	50318536	C	T	ENST00000625672;ENST00000406316;ENST00000404971;ENST00000342183;ENST00000401710;ENST00000401669;ENST00000628364;ENST00000405472;ENST00000630543	NRXN1	0.999949	23.5	0.85432	0.5406	0.426	0.904664	0.692094	0.504001	0.477381	0.512604	0.577202	0.832533	0.710846	0.68866	0.140765	0.548201
2	50850511	T	G	ENST00000625672;ENST00000406316;ENST00000404971;ENST00000401669;ENST00000405472;ENST00000630543;ENST00000406859;ENST00000402717;ENST00000626249;ENST00000628515	NRXN1	0.999949	24.5	0.87673	0.74484	0.712	1.55417	0.880004	0.608398	0.693884	0.76229	0.638662	0.857913	0.853139	0.901422	0.456336	0.854502
2	54114533	G	A	ENST00000404125	PSME4	1	21.5	0.42816	0.26856	0.044	0.26093	0.0812529	0.361217	0.199693	0.134742	0.0823151	0.386398	0.374586	0.215738	0.266636	0.713195
2	54135923	A	C	ENST00000404125	PSME4	1	28.7	0.73636	0.73499	0.55	0.826598	0.784039	0.873583	0.683251	0.473754	0.469616	0.702539	0.715055	0.694743	0.429995	0.839157
2	54858514	G	C	ENST00000356805;ENST00000615901;ENST00000333896	SPTBN1	1	23.6	0.20244	0.29065	0.167	1.66635	0.358321	0.515481	0.221105	0.795605	0.779567	0.205177	0.881478	0.941923	0.29322	0.738351
2	61014164	C	A	ENST00000238714;ENST00000412217	PAPOLG	0.989888	32	0.80033	0.5717	0.824	1.89547	0.933991	0.962025	0.510035	0.851614	0.849488	0.772698	0.856301	0.906137	0.535264	0.89476
2	62104555	C	G	ENST00000394440;ENST00000544079	CCT4	0.999184	23.1	0.74796	0.39578	0.381	0.485048	0.651881	0.455781	0.32656	0.280591	0.33174	0.715304	0.643519	0.592412	0.198468	0.635569
2	62115545	A	G	ENST00000394440;ENST00000544079	CCT4	0.999184	24.5	0.01932	0.55057	0.303	0.591834	0.567396	0.608398	0.487831	0.344137	0.147331	0.0241876	0.926559	0.98789	0.277158	0.723423
2	64120568	C	A	ENST00000409558;ENST00000354504;ENST00000272322	VPS54	0.949817	34	0.60015	0.71646	0.219	1.76187	0.447893	0.99649	0.663322	0.820492	0.102599	0.554287	0.732394	0.719954	0.231508	0.675881
2	64322284	G	A	ENST00000358912	PELI1	0.909074	24.4	0.34515	0.31156	0.247	1.23397	0.491281	0.598982	0.241591	0.656484	0.619871	0.318942	0.854356	0.903241	0.357783	0.791011
2	69409650	C	T	ENST00000303714	ANTXR1	0.985283	33	0.91302	0.87311	0.792	0.732246	0.919609	0.981778	0.836145	0.423272	0.698522	0.89943	0.887645	0.949935	0.654649	0.94222
2	71635358	C	G	ENST00000264447;ENST00000409544	ZNF638	0.99996	23	0.37398	0.43407	0.039	0.0764999	0.0680368	0.443442	0.366101	0.0258073	0.0675243	0.342247	0.401506	0.253754	0.128573	0.525919
2	72362470	G	A	ENST00000001146;ENST00000546307;ENST00000474509;ENST00000461519	CYP26B1	0.954354	32	0.77906	0.62325	0.434	1.14758	0.698729	0.962025	0.564285	0.622491	0.861136	0.749383	0.721778	0.704503	0.220426	0.662977
2	85529727	G	T	ENST00000282111	TCF7L1	0.753752	33	0.99165	0.7549	0.83	0.929272	0.936598	0.981778	0.704782	0.524469	0.90248	0.989605	0.689947	0.658585	0.318894	0.760574
2	96962741	T	C	ENST00000323853	SNRNP200	1	25.6	0.87149	0.95526	0.48	2.24848	0.734669	0.699202	0.936684	0.917723	0.692229	0.851957	0.813433	0.841052	0.776231	0.976408
2	109382819	A	T	ENST00000283195	RANBP2	1	11.95	0.1108	0.2508	0.075	0.397375	0.162721	0.159472	0.182736	0.226805	0.354649	0.124748	0.291412	0.0917259	0.148393	0.561356
2	113417216	G	T	ENST00000272542	SLC20A1	0.725657	20.1	0.77285	0.61633	0.29	0.675932	0.550924	0.328768	0.557016	0.392802	0.2135	0.742577	0.35303	0.18445	0.189554	0.623662
2	113940160	C	A	ENST00000245796;ENST00000441564	PSD4	0.805496	11.85	0.36871	0.18794	0.049	0.364572	0.0946169	0.157546	0.124938	0.20491	0.147331	0.33799	0.274771	0.0680833	0.023946	0.202239
2	113940833	C	T	ENST00000245796;ENST00000441564	PSD4	0.805496	25.7	0.07769	0.22156	0.078	0.515241	0.170247	0.706477	0.155397	0.297893	0.200294	0.0911525	0.44749	0.317111	0.030381	0.236057
2	122122758	T	G	ENST00000409078;ENST00000541377;ENST00000397587;ENST00000263710;ENST00000455322	CLASP1	1	28.1	0.8021	0.79191	0.477	1.25024	0.732416	0.847231	0.745175	0.661859	0.795743	0.774651	0.815488	0.844192
2	122125310	A	C	ENST00000409078;ENST00000541377;ENST00000397587;ENST00000263710;ENST00000455322	CLASP1	1	23.9	0.69617	0.74939	0.421	1.47687	0.687855	0.548493	0.698806	0.739928	0.695293	0.658401	0.846091	0.890834
2	157185876	A	G	ENST00000339562;ENST00000426264;ENST00000409572;ENST00000409108;ENST00000429376	NR4A2	0.991433	25.4	0.9768	0.98436	0.971	3.83954	0.995941	0.684221	0.977586	0.997445	0.979451	0.972328	0.949872	0.997504	0.799971	0.981408
2	160289294	T	A	ENST00000392782;ENST00000392783;ENST00000343439	BAZ2B	0.999921	24.8	0.51654	0.3837	0.169	0.357657	0.361999	0.635387	0.314177	0.200264	0.322285	0.466592	0.483381	0.366431	0.168698	0.593741
2	162087898	A	C	ENST00000259075;ENST00000392749;ENST00000405852;ENST00000437623;ENST00000439442	TANK	0.943798	1.257	0.05691	0.27203	0.051	0.29711	0.0999778	0.0486908	0.203038	0.159327	0.284946	0.0684026	0.339124	0.163783	0.162636	0.584418
2	163302876	G	C	ENST00000332142;ENST00000618399;ENST00000328032;ENST00000621889	KCNH7	0.984446	25.2	0.99431	0.94971	0.953	2.29547	0.989731	0.668661	0.929287	0.924747	0.9851	0.992796	0.844243	0.888029	0.745528	0.969118
2	166011075	C	T	ENST00000360093;ENST00000283254;ENST00000409101;ENST00000440431	SCN3A	1	32	0.98485	0.95926	0.953	1.2884	0.989731	0.962025	0.942089	0.676325	0.956385	0.981657	0.902472	0.967292	0.602065	0.923088
2	166848006	T	C	ENST00000303395;ENST00000423058;ENST00000375405;ENST00000409050	SCN1A	1	24.1	0.99075	0.98819	0.884	1.94698	0.959633	0.569382	0.983196	0.862836	0.999341	0.98855	0.768605	0.773336	0.628797	0.933149
2	166848071	G	A	ENST00000303395;ENST00000423058;ENST00000375405;ENST00000409050	SCN1A	1	26.7	0.99207	0.99571	0.884	1.79065	0.959633	0.772557	0.994002	0.827231	0.987337	0.990097	0.831976	0.869367	0.692563	0.9544
2	166848859	C	G	ENST00000303395;ENST00000423058;ENST00000375405;ENST00000409050	SCN1A	1	26.4	0.98207	0.99802	0.891	2.0233	0.96264	0.753919	0.997295	0.87608	0.998575	0.978432	0.875432	0.933735	0.773986	0.975908
2	170012798	C	T	ENST00000263816	LRP2	1	22.4	0.62927	0.45799	0.192	0.852173	0.402896	0.392296	0.390991	0.48682	0.345684	0.585519	0.254624	0.0429404	0.090339	0.442892
2	171819397	T	G	ENST00000234160	GORASP2	0.891064	25.3	0.47041	0.39757	0.146	0.606185	0.318753	0.676518	0.328398	0.352107	0.245698	0.421812	0.43914	0.305667	0.396171	0.81783
2	171863055	A	G	ENST00000431350;ENST00000360843;ENST00000521943;ENST00000434911	TLK1	0.999995	23.3	0.10419	0.58632	0.428	1.90044	0.693763	0.480339	0.52542	0.852552	0.441127	0.118295	0.923406	0.985807	0.752588	0.970881
2	173885400	A	G	ENST00000397081;ENST00000409036;ENST00000397087;ENST00000538974;ENST00000540783;ENST00000535187	RAPGEF4	0.957226	26.7	0.05573	0.52359	0.346	0.962842	0.616592	0.772557	0.459569	0.540919	0.639683	0.067072	0.676946	0.639964	0.276382	0.722679
2	174820528	C	T	ENST00000310015;ENST00000418194	SP3	0.992298	27.7	0.05743	0.37439	0.294	1.09447	0.556085	0.827847	0.304688	0.600124	0.478075	0.0689741	0.798395	0.818158	0.52244	0.888767
2	175976331	A	G	ENST00000264110;ENST00000345739;ENST00000426833;ENST00000409437;ENST00000409635;ENST00000538946;ENST00000392544	ATF2	0.892244	14.79	0.53711	0.38733	0.111	0.594831	0.247077	0.219311	0.31789	0.345766	0.467329	0.487805	0.638431	0.585189	0.182903	0.614455
2	185800736	C	G	ENST00000302277;ENST00000613975	ZNF804A	0.827436	13.02	0.27003	0.13063	0.09	0.0500601	0.199436	0.181325	0.0760666	0.0148307	0.158541	0.259347	0.260444	0.0497023	0.045633	0.303624
2	189907974	C	T	ENST00000374866;ENST00000618828	COL5A2	1	27.4	0.96798	0.94089	0.998	0.308041	0.999989	0.812323	0.917774	0.167076	0.991941	0.962076	0.899795	0.964392	0.694176	0.954891
2	190323576	A	T	ENST00000314761	WDR75	0.566495	15.49	0.19379	0.14539	0.057	0.150114	0.116001	0.234139	0.0881811	0.0648449	0.0675243	0.19805	0.276718	0.0707526	0.003883	0.0576189
2	191850362	C	T	ENST00000361099;ENST00000409465;ENST00000392322;ENST00000392323	STAT1	0.999994	26.8	0.81731	0.89186	0.471	1.68168	0.727897	0.778559	0.857898	0.799172	0.823538	0.791402	0.690103	0.658811	0.883613	0.994689
2	197106887	G	A	ENST00000260983;ENST00000409111	HECW2	0.999996	31	0.89213	0.88253	0.698	2.18073	0.872615	0.937008	0.847028	0.907483	0.938997	0.875555	0.928837	0.989274	0.566426	0.908569
2	198274508	G	T	ENST00000335508	SF3B1	1	28	0.8744	0.73259	0.704	2.87733	0.875805	0.842531	0.680659	0.980929	0.443267	0.855271	0.896771	0.960968	0.922207	0.998136
2	198274638	A	G	ENST00000335508	SF3B1	1	27.4	0.78039	0.44907	0.619	2.64226	0.827826	0.812323	0.381704	0.966834	0.612545	0.750843	0.936792	0.993311	0.904762	0.99682
2	198388394	C	T	ENST00000604458;ENST00000233892;ENST00000323303;ENST00000409360	HSPE1-MOB4	0.889798	23.2	0.58718	0.30776	0.499	1.03229	0.748587	0.46815	0.237831	0.571872	0.0675243	0.540458	0.869097	0.924817	0.521997	0.888557
2	204259448	G	A	ENST00000295851;ENST00000261018;ENST00000261016;ENST00000261017;ENST00000424558;ENST00000417864;ENST00000422511	ABI2	0.953329	26	0.71092	0.67878	0.596	1.76339	0.813742	0.727525	0.623094	0.820732	0.874602	0.6745	0.881375	0.941782	0.518569	0.886917
2	220045455	A	T	ENST00000430297	FAM134A	0.75859	26.8	0.49491	0.36631	0.201	0.607011	0.418267	0.778559	0.296485	0.352545	0.193917	0.4446	0.845891	0.890535	0.405248	0.823748
2	220342027	A	T	ENST00000312358	SPEG	0.99979	29.1	0.80971	0.88707	0.451	1.84721	0.712439	0.889467	0.852307	0.841511	0.699035	0.78301	0.576917	0.498332	0.324444	0.765143
2	224463202	C	A	ENST00000305409	SCG2	0.898323	27.7	0.00144	0.19858	0.189	0.422374	0.397714	0.827847	0.134489	0.242183	0.351146	0.00195019	0.565552	0.482294	0.133454	0.535055
2	230636299	G	A	ENST00000283943;ENST00000389045;ENST00000389044	TRIP12	1	35	0.70521	0.64607	0.536	2.12423	0.774578	0.999687	0.588371	0.896781	0.675757	0.668241	0.782792	0.794575	0.691319	0.954022
2	230650558	C	T	ENST00000283943;ENST00000389045;ENST00000389044	TRIP12	1	35	0.82456	0.95686	0.684	2.36727	0.865068	0.999687	0.938842	0.93478	0.918107	0.799442	0.792831	0.809737	0.812879	0.983899
2	233103250	C	A	ENST00000273009;ENST00000325385;ENST00000409307;ENST00000424049	DIS3L2	0.863517	20.5	0.02826	0.44851	0.134	0.299232	0.2951	0.337427	0.381118	0.160854	0.184605	0.035177	0.656643	0.61102	0.098242	0.462026
2	242186202	C	A	ENST00000391975;ENST00000427183;ENST00000391976;ENST00000310931;ENST00000452931	HDLBP	0.999998	26.1	0.91329	0.78289	0.574	1.65085	0.799781	0.73429	0.735268	0.790739	0.520196	0.899737	0.665095	0.62307	0.806553	0.982698
20	14306852	G	A	ENST00000378053;ENST00000341420	FLRT3	0.988395	15.52	0.096	0.46804	0.202	0.578476	0.41995	0.234771	0.401455	0.336273	0.295976	0.110134	0.693799	0.6641	0.382008	0.808277
20	21319718	A	G	ENST00000377191	XRN2	0.81317	22.7	0.19954	0.591	0.117	0.432731	0.260004	0.411708	0.530346	0.24791	0.0934898	0.20278	0.726023	0.710685	0.346975	0.782881
20	30738473	T	A	ENST00000398022;ENST00000217315	TM9SF4	0.999971	32	0.81554	0.67268	0.796	2.10984	0.921438	0.962025	0.616598	0.89438	0.668027	0.789444	0.913696	0.978208	0.687272	0.952781
20	32246607	C	T	ENST00000246190;ENST00000375238;ENST00000480994;ENST00000606690;ENST00000439478	NECAB3	0.797631	24.4	0.03029	0.33893	0.07	0.561474	0.150059	0.598982	0.268826	0.326162	0.206204	0.0376151	0.467355	0.34433	0.061457	0.360524
20	33449302	C	A	ENST00000336431	GGT7	0.9982	27.7	0.51226	0.58127	0.441	2.04193	0.704438	0.827847	0.520096	0.881142	0.51036	0.462175	0.756391	0.755179	0.268388	0.714918
20	35281952	T	C	ENST00000373803;ENST00000359675;ENST00000349004;ENST00000373773	NDRG3	0.919621	14.67	0.13776	0.10201	0.016	0.340198	0.0149433	0.216738	0.05362	0.188511	0.176863	0.149853	0.330221	0.150344	0.028697	0.22758
20	35350135	C	T	ENST00000373803;ENST00000359675;ENST00000349004	NDRG3	0.919621	22.8	0.01393	0.28882	0.033	0.261685	0.052556	0.420836	0.21932	0.135215	0.220282	0.0174811	0.776681	0.785403	0.012387	0.129206
20	42089673	A	T	ENST00000244020	SRSF6	0.992976	12.42	0.26751	0.13867	0.142	0.0865582	0.310953	0.168865	0.0826191	0.0304155	0.0934898	0.257355	0.596656	0.526159	0.484071	0.869582
20	57478739	G	A	ENST00000371100;ENST00000371102;ENST00000349036;ENST00000604005;ENST00000371095;ENST00000371085;ENST00000354359;ENST00000265620;ENST00000603546	GNAS	0.99954	34	0.9023	0.94704	0.872	1.22808	0.9545	0.99649	0.925764	0.653848	0.979246	0.887192	0.717888	0.698854	0.839103	0.98848
20	57484241	C	G	ENST00000371100;ENST00000371102;ENST00000604005;ENST00000371095;ENST00000371085;ENST00000354359;ENST00000265620	GNAS	0.99954	26.6	0.99855	0.99538	0.817	3.08621	0.930914	0.766437	0.993532	0.987337	0.97686	0.998215	0.697972	0.670079	0.718583	0.96195
20	61512743	G	A	ENST00000266070;ENST00000395343	DIDO1	0.999991	27.6	0.48173	0.68321	0.334	1.22167	0.603608	0.822768	0.627814	0.651559	0.449605	0.431827	0.704701	0.67978	0.523536	0.889285
20	62120390	C	T	ENST00000298049;ENST00000217182	EEF1A2	0.964131	31	0.66652	0.70271	0.267	3.32766	0.520086	0.937008	0.648608	0.99276	0.597292	0.625891	0.86646	0.921026	0.751981	0.970731
21	34925261	T	G	ENST00000356577;ENST00000300278;ENST00000381679	SON	1	15.74	0.1903	0.30776	0.015	0.0931338	0.0132284	0.239355	0.237831	0.0336866	0.355074	0.195156	0.380303	0.223884	0.073521	0.397732
21	35260537	T	G	ENST00000381318;ENST00000399367	ITSN1	1	31	0.7495	0.65303	0.603	2.36972	0.818068	0.937008	0.595735	0.935757	0.95385	0.716969	0.903733	0.968616	0.418925	0.832399
21	43221713	T	C	ENST00000398548;ENST00000422911;ENST00000447207;ENST00000269844	PRDM15	0.753745	9.312	0.1903	0.55064	0.047	1.20047	0.089273	0.116912	0.487905	0.643034	0.0675243	0.195156	0.65495	0.608616	0.076036	0.404909
21	43412590	C	T	ENST00000310826;ENST00000398499;ENST00000398511	ZBTB21	0.986131	23.2	0.13533	0.31042	0.107	0.314151	0.238307	0.46815	0.240463	0.171377	0.110392	0.147665	0.454622	0.326871	0.155313	0.572769
21	44839867	A	T	ENST00000270162	SIK1	0.99383	25.4	0.86687	0.89321	0.735	0.791229	0.891889	0.684221	0.859481	0.455492	0.673163	0.846705	0.717463	0.698238	0.509872	0.882689
21	45502691	G	A	ENST00000291574	TRAPPC10	0.999999	19.26	0.09226	0.30021	0.146	0.312685	0.318753	0.312011	0.230409	0.170449	0.128875	0.106318	0.370099	0.209311	0.298085	0.74271
22	19341564	A	G	ENST00000340170;ENST00000263208	HIRA	0.999998	13.99	0.48641	0.50859	0.169	0.423691	0.361999	0.202101	0.443863	0.24281	0.554032	0.436246	0.692726	0.662561	0.267409	0.713955
22	26118282	G	C	ENST00000324198	ADRBK2	0.793704	20.6	0.57028	0.59433	0.263	0.965494	0.514482	0.339623	0.533856	0.542091	0.191682	0.522509	0.674999	0.637176	0.248451	0.694494
22	26838481	G	C	ENST00000215906	ASPHD2	0.526013	25.8	0.45025	0.19804	0.126	1.57551	0.27882	0.713612	0.134	0.768421	0.143184	0.404813	0.653723	0.606879	0.354778	0.788781
22	30125165	G	C	ENST00000216144	CABP7	0.899633	18.76	0.52787	0.55547	0.202	0.546805	0.41995	0.301582	0.492972	0.317412	0.147331	0.478235	0.722961	0.706221	0.137927	0.543175
22	36684831	C	T	ENST00000216181	MYH9	1	35	0.9351	0.98488	0.858	1.54251	0.948541	0.999687	0.978346	0.758769	0.929183	0.924578	0.7123	0.690767	0.632593	0.934531
22	38694937	C	T	ENST00000359867;ENST00000396832;ENST00000400206;ENST00000403904;ENST00000413574;ENST00000405675	CSNK1E	0.967319	25.8	0.63572	0.86331	0.463	1.77696	0.721771	0.713612	0.824913	0.824389	0.665018	0.592469	0.946669	0.996731	0.798978	0.98121
22	38696888	T	A	ENST00000359867;ENST00000396832;ENST00000400206;ENST00000403904;ENST00000413574;ENST00000405675;ENST00000430335	CSNK1E	0.967319	24.1	0.72508	0.49842	0.386	1.43158	0.656609	0.569382	0.433209	0.725822	0.698665	0.690094	0.92184	0.9847	0.536212	0.895194
22	40069085	G	A	ENST00000407673;ENST00000401624;ENST00000404898;ENST00000402142	CACNA1I	0.999999	29.9	0.96408	0.98067	0.947	2.06563	0.987318	0.917498	0.972202	0.884956	0.985571	0.95752	0.903951	0.968842	0.85091	0.990333
22	40816525	T	C	ENST00000355630;ENST00000396617;ENST00000614754;ENST00000620651;ENST00000618196;ENST00000402042;ENST00000407029	MKL1	0.540324	0.006	0.30222	0.20817	0.027	0.0474412	0.0379459	0.0146015	0.143147	0.0136483	0.233853	0.28472	0.348231	0.177368	0.00628	0.0804227
22	46795678	T	G	ENST00000262738	CELSR1	0.999991	13.36	0.61344	0.70217	0.247	0.664271	0.491281	0.188572	0.648036	0.386167	0.536797	0.568552	0.281209	0.0769959	0.065662	0.37401
22	50727283	A	C	ENST00000449103;ENST00000359337;ENST00000432455	PLXNB2	0.992862	0.001	0.3395	0.13959	0.041	0.391041	0.0733023	0.00530717	0.0833727	0.222658	0.397202	0.314397	0.344909	0.172433	0.000571	0.0149183
3	4699938	G	A	ENST00000354582;ENST00000302640;ENST00000456211;ENST00000357086;ENST00000443694	ITPR1	1	26.8	0.85084	0.53366	0.49	1.84027	0.742082	0.778559	0.470117	0.839853	0.788066	0.828649	0.858933	0.91003	0.524047	0.889526
3	4703923	G	C	ENST00000354582;ENST00000302640;ENST00000456211;ENST00000357086;ENST00000443694	ITPR1	1	26.5	0.93048	0.91411	0.759	1.88691	0.903873	0.760231	0.884357	0.849801	0.935901	0.919308	0.902772	0.967607	0.783637	0.978025
3	9489592	G	A	ENST00000402198;ENST00000406341;ENST00000407969;ENST00000302463	SETD5	1	24.1	0.65147	0.67453	0.09	0.516874	0.199436	0.569382	0.618583	0.299022	0.563754	0.609488	0.50051	0.390294	0.337599	0.775645
3	9517219	G	C	ENST00000402198;ENST00000406341;ENST00000407969;ENST00000302463	SETD5	1	21.9	0.93355	0.69336	0.368	0.107221	0.639237	0.372723	0.638648	0.0407353	0.61601	0.922821	0.692262	0.661902	0.175285	0.603522
3	9781299	T	C	ENST00000433861;ENST00000424362;ENST00000383829;ENST00000457855	BRPF1	0.999626	22.9	0.79906	0.81644	0.516	2.19118	0.760702	0.43153	0.772281	0.908726	0.889667	0.771309	0.949985	0.997529	0.803135	0.982033
3	10028342	C	T	ENST00000245046;ENST00000429759;ENST00000470827	EMC3	0.801935	24.3	0.26249	0.38153	0.183	1.00698	0.387178	0.589352	0.311953	0.560824	0.257343	0.253395	0.692724	0.662558	0.219153	0.661455
3	10387773	G	A	ENST00000352432;ENST00000383800;ENST00000397077;ENST00000360273;ENST00000452124	ATP2B2	0.999922	33	0.98406	0.98302	0.895	2.5965	0.964394	0.981778	0.975618	0.961758	0.926167	0.980749	0.812803	0.840085	0.865085	0.992359
3	11067472	C	T	ENST00000287766	SLC6A1	0.999302	35	0.98934	0.98689	0.962	2.19199	0.993076	0.999687	0.981296	0.908991	0.989795	0.986885	0.722652	0.705772	0.922658	0.998165
3	11067505	G	T	ENST00000287766	SLC6A1	0.999302	26	0.95268	0.95858	0.866	2.36121	0.951945	0.727525	0.941171	0.933979	0.980944	0.944457	0.874537	0.932494	0.882717	0.994586
3	11068045	G	A	ENST00000287766	SLC6A1	0.999302	32	0.95505	-1	0.91	2.17915	0.971011	0.962025	0	0.907114	0.975025	0.94714	0.896551	0.960714	0.914468	0.997602
3	11076337	G	A	ENST00000287766	SLC6A1	0.999302	25.1	0.84694	0.87512	0.659	2.433	0.851159	0.660617	0.838452	0.942823	0.96165	0.824281	0.845249	0.889563	0.828695	0.986743
3	33558580	C	T	ENST00000468888;ENST00000399362;ENST00000359576;ENST00000480013;ENST00000461133	CLASP2	0.999948	27.2	0.60342	0.4073	0.138	1.28677	0.303051	0.801479	0.338419	0.675581	0.583891	0.557795	0.760011	0.760538
3	37081716	G	A	ENST00000231790;ENST00000536378;ENST00000458205;ENST00000539477;ENST00000455445;ENST00000435176;ENST00000413740	MLH1	0.739578	25.3	0.8534	0.90524	0.438	0.494805	0.701987	0.676518	0.873722	0.285903	0.93651	0.831516	0.6125	0.548523	0.330525	0.770051
3	37081770	A	C	ENST00000231790;ENST00000536378;ENST00000458205;ENST00000539477;ENST00000455445;ENST00000435176;ENST00000413740	MLH1	0.739578	24.8	0.86948	0.89692	0.478	0.375884	0.733174	0.635387	0.863847	0.212472	0.952321	0.84966	0.769664	0.774912	0.282753	0.728721
3	40500225	C	A	ENST00000338970;ENST00000396203;ENST00000416518	RPL14	0.936435	24.7	0.60987	0.66167	0.262	0.945271	0.51307	0.626604	0.604902	0.532332	0.557327	0.564714	0.633371	0.578024	0.141444	0.549389
3	41275757	C	T	ENST00000405570;ENST00000396183;ENST00000349496;ENST00000453024;ENST00000396185	CTNNB1	0.999813	22.8	0.5745	0.50538	0.204	1.1529	0.423309	0.420836	0.440497	0.624917	0.786016	0.526987	0.883544	0.944656	0.653672	0.941894
3	43389739	A	G	ENST00000454177;ENST00000429705;ENST00000296088;ENST00000437827	SNRK	0.994142	0.002	0.26532	0.63029	0.044	0.453815	0.0812529	0.00958267	0.571721	0.261188	0.431536	0.255626	0.383398	0.228277	0.00926	0.105479
3	44488908	G	A	ENST00000425708;ENST00000396077	ZNF445	0.996478	20.9	0.46882	0.39369	0.1	0.261733	0.222631	0.34644	0.324417	0.135252	0.291403	0.42045	0.341913	0.167969	0.164355	0.587093
3	47166005	T	A	ENST00000409792	SETD2	0.999993	13.59	0.79204	0.65658	0.458	0.400695	0.717912	0.193501	0.599505	0.228743	0.549105	0.763648	0.61247	0.548483	0.060667	0.357927
3	47702879	T	C	ENST00000254480	SMARCC1	1	19.23	0.37377	0.37167	0.231	0.435206	0.466911	0.311382	0.301924	0.249439	0.658616	0.342081	0.702708	0.676899	0.172585	0.599554
3	47969769	C	A	ENST00000395734;ENST00000426837;ENST00000360240	MAP4	0.998849	27.4	0.14888	0.47778	0.121	0.493465	0.268424	0.812323	0.411629	0.285164	0.502485	0.159767	0.372606	0.212912	0.057594	0.347593
3	48464316	G	A	ENST00000296440;ENST00000358536;ENST00000456774	PLXNB1	0.850195	29.6	0.03195	0.7517	0.461	0.830409	0.720233	0.907524	0.701308	0.475621	0.521885	0.0396016	0.701756	0.675527	0.314634	0.757012
3	49570115	C	T	ENST00000515359;ENST00000308775;ENST00000539901;ENST00000545947;ENST00000538711;ENST00000541308	DAG1	0.940922	15.9	0.05057	0.23785	0.059	0.316521	0.121298	0.242711	0.170564	0.172955	0.450688	0.0612302	0.387409	0.233957	0.05437	0.336364
3	49753101	A	G	ENST00000327697;ENST00000433785	RNF123	0.969715	16.98	0.63986	0.5554	0.211	0.209206	0.434911	0.265015	0.4929	0.101225	0.508883	0.596914	0.770857	0.776694	0.166785	0.590836
3	50211299	G	C	ENST00000414301;ENST00000450338;ENST00000002829;ENST00000426511;ENST00000434342;ENST00000420831	SEMA3F	0.999918	24.3	0.09357	0.42136	0.246	0.93195	0.489784	0.589352	0.352942	0.525738	0.379559	0.10766	0.762119	0.763669	0.447229	0.849312
3	52492846	C	G	ENST00000479054;ENST00000345716;ENST00000488380;ENST00000420808	NISCH	0.817101	22.3	0.46143	0.33216	0.331	0.649279	0.600265	0.387588	0.262072	0.378233	0.261638	0.414179	0.692914	0.662831	0.366849	0.797622
3	52643512	T	C	ENST00000356770;ENST00000394830;ENST00000296302;ENST00000337303;ENST00000409057;ENST00000410007;ENST00000409114;ENST00000409767;ENST00000423351;ENST00000446103	PBRM1	1	26.6	0.10326	0.42049	0.221	1.45483	0.451116	0.766437	0.352039	0.732931	0.525715	0.117388	0.745312	0.738863	0.435489	0.842452
3	53764493	C	G	ENST00000350061;ENST00000288139;ENST00000422281;ENST00000481478	CACNA1D	1	29.6	0.99845	0.96246	0.943	1.42904	0.985635	0.907524	0.946461	0.725273	0.931311	0.998079	0.936348	0.993119	0.786696	0.978679
3	57614045	C	T	ENST00000311128	DENND6A	0.852273	26.8	0.81022	0.26701	0.226	0.820563	0.459074	0.778559	0.198212	0.470485	0.174091	0.783586	0.550934	0.461597	0.211952	0.652706
3	62356982	G	A	ENST00000486811;ENST00000283268;ENST00000475839	FEZF2	0.902034	26.3	0.66395	0.78705	0.505	3.37465	0.752901	0.747483	0.73982	0.993976	0.700721	0.623091	0.945804	0.996491	0.646323	0.939371
3	119582433	G	T	ENST00000264235;ENST00000316626	GSK3B	0.998731	28.6	0.59892	0.42743	0.374	1.33236	0.64513	0.869411	0.359209	0.691164	0.80268	0.552975	0.875533	0.933874	0.795641	0.980537
3	122215306	C	T	ENST00000344337;ENST00000465882;ENST00000482287;ENST00000476916;ENST00000493510	KPNA1	0.993001	28.7	0.89812	0.88907	0.679	2.15008	0.862331	0.873583	0.854638	0.902055	0.898046	0.882418	0.856369	0.906238	0.556603	0.904343
3	123049782	C	T	ENST00000462833;ENST00000491190;ENST00000309879;ENST00000466617	ADCY5	0.989941	35	0.95015	0.90255	0.859	2.63316	0.948967	0.999687	0.870519	0.965904	0.946955	0.941612	0.891859	0.955158	0.699257	0.956413
3	126749110	G	A	ENST00000393409	PLXNA1	0.999998	32	0.17632	0.53041	0.267	2.06381	0.520086	0.962025	0.466717	0.88474	0.790313	0.183446	0.900127	0.96476	0.612304	0.927023
3	127806574	A	T	ENST00000464873;ENST00000322623;ENST00000478892	RUVBL1	0.998898	24.1	0.44913	0.51987	0.353	0.928739	0.623971	0.569382	0.455687	0.524274	0.720334	0.403868	0.870444	0.926727	0.29051	0.735889
3	132175637	C	T	ENST00000260818	DNAJC13	1	32	0.08031	0.51879	0.412	0.737737	0.680109	0.962025	0.454569	0.426395	0.518778	0.0939269	0.817771	0.84769	0.373529	0.802381
3	132247145	C	T	ENST00000260818	DNAJC13	1	25.8	0.12606	0.32756	0.113	0.251559	0.251428	0.713612	0.25749	0.128593	0.102599	0.139193	0.569996	0.488578	0.332635	0.771734
3	134959990	G	A	ENST00000398015;ENST00000493838	EPHB1	0.998399	31	0.8741	0.88523	0.893	1.50208	0.963513	0.937008	0.850162	0.746796	0.93837	0.854929	0.932176	0.991118	0.551788	0.902233
3	141163172	C	G	ENST00000509883;ENST00000514251;ENST00000441582;ENST00000321464	ZBTB38	0.979491	5.991	0.33075	0.13682	0.095	0.467704	0.211161	0.082784	0.0811062	0.269941	0.0675243	0.307392	0.243638	0.0314477	0.08362	0.425634
3	141163674	T	C	ENST00000514251;ENST00000441582;ENST00000321464	ZBTB38	0.979491	2.418	0.42737	0.13032	0.104	0.524533	0.23166	0.0580274	0.0758172	0.303888	0.0430775	0.38574	0.547503	0.456734	0.156795	0.575165
3	142733223	A	G	ENST00000600150;ENST00000493782;ENST00000473835;ENST00000493598;ENST00000465175	U2SURP	1	21.9	0.00511	0.37635	0.174	1.13396	0.371107	0.372723	0.306662	0.616907	0.540707	0.00655168	0.786023	0.799441	0.236065	0.681011
3	151090538	G	A	ENST00000474524;ENST00000273432	MED12L	0.999999	23.3	0.5752	0.28636	0.106	0.89313	0.236103	0.480339	0.216927	0.506905	0.0675243	0.527745	0.751689	0.748239	0.217657	0.659668
3	152018116	T	C	ENST00000282486;ENST00000282488;ENST00000355460;ENST00000324210;ENST00000498502;ENST00000545754;ENST00000357472;ENST00000324196;ENST00000485910;ENST00000463374;ENST00000465907;ENST00000492948;ENST00000485509	MBNL1	0.981578	19.59	0.71878	0.33841	0.316	1.55174	0.583063	0.318949	0.268311	0.761811	0.80167	0.683141	0.869771	0.925777	0.448206	0.849875
3	168819995	A	G	ENST00000264674;ENST00000628990;ENST00000464456;ENST00000472280;ENST00000494292;ENST00000468789;ENST00000460814;ENST00000433243	MECOM	0.999085	25.7	0.01233	0.71836	0.367	0.664271	0.638243	0.706477	0.665359	0.386167	0.110392	0.0154949	0.899954	0.964568	0.573781	0.911672
3	168838891	C	T	ENST00000264674;ENST00000628990;ENST00000464456;ENST00000472280;ENST00000494292;ENST00000468789;ENST00000460814;ENST00000433243;ENST00000492586	MECOM	0.999085	30	0.61679	0.6778	0.423	0.964335	0.689548	0.920681	0.622051	0.54163	0.702873	0.572171	0.952978	0.99812	0.544683	0.899054
3	169500345	C	T	ENST00000349841;ENST00000356716;ENST00000544106	MYNN	0.650144	23.8	0.08031	0.48386	0.232	0.81328	0.468472	0.537727	0.417978	0.466905	0.450688	0.0939269	0.932654	0.991365	0.517699	0.886497
3	176765107	A	G	ENST00000430069;ENST00000457928	TBL1XR1	0.998822	32	0.86932	0.82416	0.706	2.8695	0.876854	0.962025	0.780857	0.980569	0.935479	0.849479	0.925568	0.987255	0.935412	0.998881
3	179123022	T	C	ENST00000232564;ENST00000468623	GNB4	0.629775	28.7	0.97692	0.96341	0.961	1.72979	0.99273	0.873583	0.947761	0.812559	0.944387	0.972463	0.888001	0.950381	0.705444	0.958229
3	179605524	C	T	ENST00000467460;ENST00000392649;ENST00000263962;ENST00000485199;ENST00000476138;ENST00000472994;ENST00000464614;ENST00000465751;ENST00000469198;ENST00000463761	PEX5L	0.664005	34	0.9682	0.85785	0.495	1.21932	0.745705	0.99649	0.818685	0.650697	0.962466	0.962334	0.894056	0.957801	0.546866	0.900041
3	182871681	T	G	ENST00000265598;ENST00000466939	LAMP3	0.833343	7.401	0.37439	0.09728	0.049	0.131333	0.0946169	0.0950403	0.0500915	0.05396	0.0675243	0.34258	0.232399	0.0216293	0.032639	0.247074
3	183681319	G	A	ENST00000334444;ENST00000265586	ABCC5	0.896205	34	0.98671	0.9337	0.939	1.46433	0.983914	0.99649	0.908593	0.736197	0.989188	0.983803	0.803398	0.825754	0.750538	0.970371
3	183682987	T	G	ENST00000334444;ENST00000265586	ABCC5	0.896205	24.2	0.79645	0.81974	0.525	0.59514	0.766982	0.579501	0.775956	0.345935	0.632992	0.768458	0.611341	0.546881	0.344651	0.781109
3	183861920	T	G	ENST00000273783;ENST00000444495	EIF2B5	0.996712	29.8	0.91917	0.89509	0.875	1.3229	0.955767	0.91424	0.86168	0.68816	0.936512	0.906464	0.68237	0.647722	0.495456	0.875474
3	184042810	A	C	ENST00000346169;ENST00000352767;ENST00000414031;ENST00000392537;ENST00000382330;ENST00000426123;ENST00000350481;ENST00000427845;ENST00000342981;ENST00000424196;ENST00000411531;ENST00000441154;ENST00000434061;ENST00000319274;ENST00000435046	EIF4G1	1	26.1	0.33783	0.38457	0.309	2.23658	0.574725	0.73429	0.31507	0.915873	0.51694	0.313055	0.878361	0.937749	0.443223	0.847002
4	2259719	C	T	ENST00000337190	MXD4	0.896937	34	0.96238	0.98926	0.928	0.96943	0.979067	0.99649	0.984753	0.543972	0.957178	0.95554	0.942088	0.99534	0.539006	0.896486
4	24550500	T	C	ENST00000336812	DHX15	0.999997	15.24	0.48339	0.27418	0.169	1.85017	0.361999	0.228881	0.205114	0.842049	0.703803	0.433388	0.72508	0.709311	0.3088	0.752053
4	39929627	C	T	ENST00000303538;ENST00000503396	PDS5A	0.999853	34	0.80786	0.69342	0.351	2.25881	0.621883	0.99649	0.638713	0.919481	0.71551	0.780983	0.89672	0.96091	0.891588	0.99556
4	41646620	G	A	ENST00000513024;ENST00000508501;ENST00000512946;ENST00000313860;ENST00000512632;ENST00000512820;ENST00000503057;ENST00000511496;ENST00000514096;ENST00000509277;ENST00000396595;ENST00000381753	LIMCH1	0.999638	29.4	0.83851	0.65775	0.411	0.69898	0.679248	0.900533	0.600747	0.405249	0.611699	0.814886	0.521538	0.419885	0.256388	0.702828
4	48514594	T	G	ENST00000503238;ENST00000358350;ENST00000507873	FRYL	1	0.093	0.16995	0.09917	0.142	0.29568	0.310953	0.0283075	0.0514963	0.15842	0.168255	0.178045	0.487646	0.372354	0.018127	0.167832
4	53492207	G	A	ENST00000441222;ENST00000451218;ENST00000508499	USP46	0.911054	24.6	0.15985	0.35555	0.381	2.08942	0.651881	0.617617	0.285573	0.890103	0.423783	0.169354	0.919334	0.982828	0.748688	0.96991
4	55953925	C	T	ENST00000263923	KDR	0.984488	33	0.83665	-1	0.363	0.29712	0.634229	0.981778	0	0.159342	0.536152	0.812822	0.730696	0.717476	0.537407	0.895745
4	57798002	C	G	ENST00000309042;ENST00000622863;ENST00000619101	REST	0.972672	25.8	0.01203	0.34166	0.137	0.0855686	0.301093	0.713612	0.271557	0.0299961	0.289831	0.0151136	0.287697	0.0863006	0.31261	0.755306
4	71629352	A	G	ENST00000503876;ENST00000417478;ENST00000381006;ENST00000226328;ENST00000513597;ENST00000502653	RUFY3	0.980976	23.2	0.34021	0.41694	0.199	1.18729	0.41486	0.46815	0.348363	0.637921	0.326276	0.314968	0.815587	0.844342	0.227327	0.671076
4	72352706	T	G	ENST00000264485;ENST00000425175;ENST00000351898;ENST00000340595	SLC4A4	0.999996	0.468	0.4853	0.52125	0.108	0.928339	0.2405	0.0390172	0.45713	0.524025	0.0430775	0.435182	0.281437	0.0773203	0.039455	0.278066
4	73981598	T	G	ENST00000358602;ENST00000509867;ENST00000330838;ENST00000561029	ANKRD17	1	23.9	0.70806	0.41758	0.264	1.83486	0.515882	0.548493	0.34903	0.838538	0.508253	0.671328	0.871582	0.92834	0.464107	0.858839
4	74026943	C	T	ENST00000358602;ENST00000509867;ENST00000330838	ANKRD17	1	31	0.62689	0.30079	0.318	2.13197	0.585424	0.937008	0.230982	0.899402	0.63553	0.582986	0.823446	0.856345	0.559411	0.90556
4	76580350	A	G	ENST00000395719;ENST00000359707;ENST00000357854	G3BP2	0.983145	14.11	0.50132	0.54318	0.238	0.233724	0.477712	0.204696	0.480083	0.116709	0.795402	0.451025	0.57068	0.489545	0.26696	0.713513
4	85630453	C	T	ENST00000295888;ENST00000514711	WDFY3	1	26.9	0.61275	0.64074	0.443	2.03506	0.706055	0.784445	0.582742	0.879201	0.377143	0.567818	0.928506	0.989078	0.343155	0.779954
4	85742365	T	A	ENST00000295888	WDFY3	1	27.6	0.67585	0.86921	0.433	1.39045	0.697915	0.822768	0.831667	0.712116	0.151263	0.636036	0.60265	0.534626	0.485776	0.87048
4	94377044	C	G	ENST00000282020;ENST00000510992;ENST00000611049	GRID2	0.999998	13.79	0.88726	0.73092	0.321	0.618801	0.588908	0.197793	0.678866	0.35936	0.61166	0.869945	0.754065	0.751738	0.096571	0.458079
4	108984799	C	T	ENST00000265165;ENST00000438313;ENST00000510624	LEF1	0.970135	19.54	0.93726	0.86001	0.355	1.04441	0.626039	0.31789	0.821154	0.577826	0.754034	0.927036	0.690046	0.658728	0.18608	0.61889
4	114214640	C	G	ENST00000503271;ENST00000503423;ENST00000506722;ENST00000504454;ENST00000394537;ENST00000357077;ENST00000264366;ENST00000509550	ANK2	1	25.7	0.93197	0.88501	0.36	1.53509	0.631185	0.706477	0.849906	0.757117	0.85175	0.92102	0.772103	0.778556	0.390876	0.814294
4	114264189	C	G	ENST00000503423;ENST00000506722;ENST00000504454;ENST00000394537;ENST00000357077;ENST00000264366;ENST00000509550;ENST00000510275	ANK2	1	32	0.59333	0.75366	0.676	1.57159	0.860676	0.962025	0.703431	0.766836	0.85184	0.547017	0.876448	0.935145	0.689865	0.953576
4	119626841	A	G	ENST00000388822	METTL14	0.847166	23.7	0.41388	0.33058	0.22	1.55398	0.449512	0.526713	0.260494	0.762246	0.284946	0.37463	0.829221	0.865165	0.195467	0.631625
4	126240148	T	A	ENST00000394329	FAT4	1	15.22	0.57553	0.27779	0.155	0.306108	0.335987	0.228457	0.208607	0.165538	0.39749	0.528088	0.680801	0.64547	0.041912	0.288488
4	140272765	G	T	ENST00000296543;ENST00000398947	NAA15	0.998577	26.5	0.85207	-1	0.582	1.4289	0.804917	0.760231	0	0.725227	0.648362	0.830018	0.70675	0.682746	0.505129	0.880345
4	144442658	C	A	ENST00000283131	SMARCA5	1	23.6	0.88638	0.74412	0.548	1.69549	0.782695	0.515481	0.693101	0.802965	0.869616	0.868929	0.877468	0.936542	0.672092	0.947988
4	149075974	G	A	ENST00000344721;ENST00000625323;ENST00000358102;ENST00000511528	NR3C2	0.925089	21.6	0.77925	0.83407	0.259	1.80311	0.508771	0.363924	0.791896	0.830661	0.541096	0.749602	0.599007	0.529473	0.199832	0.637343
4	149357114	G	C	ENST00000344721;ENST00000625323;ENST00000358102;ENST00000512865;ENST00000511528	NR3C2	0.925089	23.2	0.93179	0.89778	0.557	0.48516	0.7887	0.46815	0.864865	0.280607	0.537042	0.920821	0.703737	0.678389	0.643239	0.938296
4	160264456	C	G	ENST00000264431	RAPGEF2	0.999997	25.5	0.64897	0.79504	0.417	1.81355	0.684431	0.691802	0.748622	0.833545	0.64501	0.606791	0.848171	0.893966	0.639667	0.937043
4	170618808	G	A	ENST00000513761;ENST00000347613;ENST00000360642;ENST00000507875;ENST00000613795;ENST00000504131	CLCN3	0.993265	21.9	0.77823	0.71316	0.359	0.961354	0.63016	0.372723	0.659793	0.540338	0.804027	0.748492	0.64673	0.596966	0.274301	0.720676
5	5457449	A	C	ENST00000296564	ICE1	0.999998	17.92	0.07415	0.30947	0.034	0.162329	0.0550916	0.284241	0.239519	0.0720305	0.117191	0.0873539	0.365257	0.202312	0.196773	0.633353
5	14364820	G	T	ENST00000344204;ENST00000509967;ENST00000513206	TRIO	1	22.8	0.22035	0.43609	0.15	0.80248	0.326467	0.420836	0.368178	0.461113	0.712826	0.219746	0.861662	0.914042	0.275856	0.722176
5	14394220	A	T	ENST00000344204;ENST00000509967;ENST00000513206	TRIO	1	32	0.85552	0.82864	0.63	2.23568	0.834383	0.962025	0.785829	0.915652	0.674577	0.83389	0.887402	0.949624	0.791172	0.979622
5	14485178	G	C	ENST00000344204;ENST00000513206	TRIO	1	21.4	0.05309	0.37917	0.127	0.294595	0.280886	0.358605	0.309552	0.157739	0.289831	0.0640925	0.793433	0.810655	0.180062	0.610417
5	32089331	C	T	ENST00000438447	PDZD2	0.999645	0.29	0.40578	0.22282	0.01	0.172805	0.00605826	0.0354401	0.15656	0.0782698	0.128875	0.368007	0.238892	0.02707	0.061445	0.360485
5	38947542	A	T	ENST00000357387;ENST00000296782	RICTOR	1	25.3	0.74328	0.76289	0.248	1.35087	0.492774	0.676518	0.713429	0.697455	0.253981	0.710146	0.831873	0.869207	0.274028	0.720409
5	39376856	G	C	ENST00000545653;ENST00000339788;ENST00000320816;ENST00000509337	DAB2	0.980417	13.86	0.08031	0.10169	0.031	0.0970776	0.0475904	0.19931	0.0533753	0.0355969	0.437549	0.0939269	0.326248	0.144321	0.136972	0.541459
5	56545306	G	A	ENST00000424459;ENST00000514387;ENST00000506184;ENST00000511209;ENST00000264779	GPBP1	0.975851	25.5	0.56593	0.27008	0.237	0.427851	0.476174	0.691802	0.201161	0.245271	0.0823151	0.517927	0.781597	0.792776	0.418175	0.831938
5	65334296	C	T	ENST00000284037;ENST00000380943;ENST00000380935;ENST00000380938;ENST00000511297;ENST00000506030;ENST00000508515	ERBB2IP	0.993357	33	0.59633	0.63631	0.291	0.410354	0.552226	0.981778	0.578065	0.23483	0.0934898	0.550215	0.759616	0.759953	0.343318	0.78008
5	71491094	G	T	ENST00000296755;ENST00000511641;ENST00000504492	MAP1B	0.999986	14.37	0.03072	0.21312	0.032	0.232739	0.0500549	0.210301	0.147667	0.116092	0.322866	0.0381291	0.571913	0.491298	0.133963	0.535988
5	71752302	T	C	ENST00000318442	ZNF366	0.50482	24.9	0.00655	0.35198	0.312	1.7256	0.57831	0.644002	0.281961	0.811176	0.533356	0.00833431	0.903544	0.968415	0.166589	0.590536
5	74721237	A	G	ENST00000380494;ENST00000405807;ENST00000261415	COL4A3BP	0.979474	22.7	0.30997	0.38501	0.299	1.09525	0.562414	0.411708	0.315515	0.600403	0.788258	0.290858	0.857126	0.907365	0.565684	0.908254
5	74721285	T	C	ENST00000380494;ENST00000405807;ENST00000261415	COL4A3BP	0.979474	23.7	0.42657	0.43561	0.209	1.65985	0.431617	0.526713	0.367692	0.792914	0.666911	0.385089	0.751153	0.747448	0.499146	0.877354
5	98216794	G	C	ENST00000614616;ENST00000284049	CHD1	1	27.6	0.96613	0.9145	0.688	2.06563	0.867222	0.822768	0.884829	0.884956	0.921185	0.95992	0.747424	0.741975	0.603526	0.923658
5	112868624	C	T	ENST00000161863;ENST00000515883	YTHDC2	1	34	0.30586	0.60153	0.555	0.565422	0.787377	0.99649	0.541423	0.32829	0.315685	0.287606	0.849617	0.896143	0.315021	0.757337
5	112899557	C	T	ENST00000161863	YTHDC2	1	23.3	0.06324	0.43336	0.053	0.288844	0.10531	0.480339	0.365365	0.153413	0.0675243	0.0754522	0.709016	0.686024	0.158158	0.577357
5	118485784	C	T	ENST00000539542;ENST00000311085	DMXL1	0.999999	20.1	0.09074	0.07948	0.075	0.0632757	0.162721	0.328768	0.0373901	0.0202841	0.0823151	0.104772	0.39846	0.249496	0.055964	0.341958
5	132403139	G	A	ENST00000304858;ENST00000617819;ENST00000617074;ENST00000615899	HSPA4	0.999958	32	0.46209	0.24072	0.239	0.638599	0.479233	0.962025	0.173248	0.371717	0.712611	0.41474	0.735787	0.724904	0.427028	0.83737
5	139060538	C	A	ENST00000302517;ENST00000504844;ENST00000511048;ENST00000502716;ENST00000511457	CXXC5	0.795355	15.41	0.35708	0.08132	0.059	0.602228	0.121298	0.232461	0.0386618	0.349993	0.537849	0.328588	0.654372	0.607803	0.102771	0.47246
5	139819806	C	A	ENST00000360839;ENST00000616482;ENST00000421134;ENST00000394723;ENST00000511151;ENST00000394722;ENST00000532219	ANKHD1	1	24.5	0.65453	0.67257	0.451	0.619149	0.712439	0.608398	0.616487	0.359552	0.906726	0.612797	0.824565	0.858063	0.665848	0.945952
5	143545016	T	A	ENST00000274496;ENST00000448443;ENST00000513112;ENST00000519064;ENST00000522203	YIPF5	0.931586	24.1	0.58764	0.54514	0.3	0.187432	0.563666	0.569382	0.482135	0.08757	0.371384	0.540947	0.527952	0.428975	0.325851	0.766286
5	145719811	G	C	ENST00000230732	POU4F3	0.721115	29.7	0.83075	0.83405	0.621	1.50208	0.829036	0.910916	0.791877	0.746796	0.635746	0.806292	0.761676	0.763006	0.169985	0.595682
5	149200044	G	A	ENST00000360453;ENST00000394320;ENST00000309241;ENST00000403750	PPARGC1B	0.934055	32	0.63791	0.48777	0.219	0.676653	0.447893	0.962025	0.422081	0.393266	0.716065	0.594819	0.776224	0.784709	0.309925	0.753018
5	149631595	T	A	ENST00000348628;ENST00000398376	CAMK2A	0.998004	33	0.91735	0.93366	0.858	3.09265	0.948541	0.981778	0.90854	0.987451	0.939675	0.904369	0.848052	0.893788	0.97619	0.999941
5	149771544	C	T	ENST00000377797;ENST00000445265;ENST00000323668;ENST00000439160;ENST00000427724;ENST00000504761;ENST00000513346	TCOF1	0.765233	10.11	0.66445	0.54666	0.141	0.14487	0.30899	0.128045	0.483723	0.0619021	0.342855	0.623627	0.315793	0.128429	0.089848	0.441658
5	159520099	G	A	ENST00000307063	PWWP2A	0.920216	22.7	0.4384	0.36192	0.092	1.79065	0.204145	0.411708	0.292036	0.827231	0.0430775	0.394903	0.468785	0.346288	0.178873	0.60872
5	160973600	A	G	ENST00000393959;ENST00000274547;ENST00000520240;ENST00000353437	GABRB2	0.940299	23.2	0.67765	0.58402	0.426	1.76157	0.692094	0.46815	0.522996	0.820309	0.979181	0.638034	0.542014	0.448941	0.64668	0.939495
5	161324370	A	G	ENST00000023897;ENST00000428797;ENST00000393943;ENST00000437025	GABRA1	0.963866	26.4	0.95461	0.97401	0.947	1.31666	0.987318	0.753919	0.96261	0.685942	0.967108	0.946646	0.917844	0.981662	0.861286	0.991839
5	161576159	G	A	ENST00000356592;ENST00000414552;ENST00000361925	GABRG2	0.958543	34	0.92145	0.95662	0.925	2.7256	0.977731	0.99649	0.93852	0.971814	0.889965	0.909063	0.849531	0.896012	0.888271	0.995207
5	167553867	G	T	ENST00000518659;ENST00000519204;ENST00000520394;ENST00000545108;ENST00000403607	TENM2	0.999951	22.4	0.58982	0.09005	0.166	0.515911	0.356486	0.392296	0.0448167	0.298317	0.0430775	0.543275	0.538136	0.443429
5	171337706	G	C	ENST00000296933;ENST00000265094;ENST00000393802;ENST00000517395;ENST00000518752	FBXW11	0.997161	16.02	0.31268	0.1598	0.125	1.26774	0.276755	0.245211	0.100369	0.668373	0.351146	0.293001	0.861327	0.913555	0.482986	0.869007
5	175110636	C	T	ENST00000377291;ENST00000231683	HRH2	0.835273	28.5	0.79115	0.62133	0.341	2.00491	0.61125	0.865163	0.562271	0.873315	0.727817	0.762655	0.554951	0.467286	0.881774	0.994477
5	175921055	A	G	ENST00000261942	FAF2	0.998047	24.3	0.53698	0.4759	0.239	1.14238	0.479233	0.589352	0.409665	0.620417	0.364136	0.487675	0.78066	0.791362	0.610221	0.926234
5	176684041	T	C	ENST00000354179;ENST00000439151;ENST00000347982	NSD1	1	27.9	0.99361	0.97573	0.972	2.31775	0.996229	0.837722	0.965074	0.929083	0.991817	0.991951	0.876113	0.934675	0.877093	0.99392
6	2784633	G	A	ENST00000380771;ENST00000380773;ENST00000618555;ENST00000380769;ENST00000380764	WRNIP1	0.637335	33	0.8114	0.73284	0.69	1.00285	0.868305	0.981778	0.680933	0.558838	0.877238	0.784892	0.900564	0.965237	0.295062	0.740016
6	26217336	G	C	ENST00000303910	HIST1H2AE	0.624124	23.6	0.87219	0.67207	0.564	2.00332	0.793267	0.515481	0.615961	0.872987	0.990631	0.852753	0.859143	0.910338	0.500957	0.87827
6	31747474	C	A	ENST00000375663	VARS	0.679794	22.7	0.16338	0.36302	0.115	0.573172	0.255728	0.411708	0.29315	0.332892	0.419361	0.172408	0.767165	0.771184	0.084171	0.42709
6	33391326	G	A	ENST00000629380;ENST00000449372;ENST00000628646;ENST00000418600	SYNGAP1	0.999998	23.1	0.05119	0.20154	0.096	1.27153	0.213483	0.455781	0.137143	0.669559	0.337947	0.0619353	0.741776	0.733683	0.384031	0.809662
6	33403326	G	A	ENST00000629380;ENST00000449372;ENST00000628646;ENST00000418600;ENST00000428982	SYNGAP1	0.999998	28.2	0.96211	0.96965	0.904	2.59444	0.96836	0.851842	0.956435	0.961225	0.981203	0.955221	0.92989	0.989881	0.941311	0.999149
6	36168202	G	A	ENST00000357641;ENST00000339717;ENST00000534694;ENST00000446974;ENST00000454960;ENST00000534400	BRPF3	0.993941	23.1	0.5777	0.51954	0.154	0.767046	0.334081	0.455781	0.455344	0.44221	0.433847	0.530394	0.789514	0.804721	0.355108	0.789027
6	41657498	T	A	ENST00000406563;ENST00000343317;ENST00000230323;ENST00000358871;ENST00000403298;ENST00000420312;ENST00000373033;ENST00000394283;ENST00000419396;ENST00000416140;ENST00000419574	TFEB	0.968857	23.1	0.03827	0.13281	0.066	0.901313	0.139705	0.455781	0.0778312	0.510958	0.0934898	0.0470677	0.417585	0.27607	0.068095	0.381544
6	42627568	C	G	ENST00000372899;ENST00000372901	UBR2	1	15.94	0.20633	0.28388	0.031	0.469475	0.0475904	0.24354	0.214517	0.270902	0.301078	0.208368	0.482336	0.364996	0.09013	0.442366
6	42631075	G	A	ENST00000372899;ENST00000372901	UBR2	1	24.1	0.52997	0.57284	0.371	1.22861	0.642197	0.569382	0.511231	0.654147	0.388425	0.480421	0.891835	0.955129	0.317395	0.759327
6	42796946	C	G	ENST00000614467;ENST00000314073;ENST00000394168	GLTSCR1L	0.999918	23.7	0.48988	0.55691	0.314	0.82084	0.580703	0.526713	0.494481	0.470612	0.102599	0.439609	0.811149	0.837561	0.543939	0.898719
6	42978887	A	G	ENST00000485511;ENST00000394110;ENST00000472118;ENST00000461010	PPP2R5D	0.99752	9.034	0.19634	0.3216	0.07	0.202176	0.150059	0.113353	0.251539	0.0968263	0.138757	0.200146	0.703165	0.677561	0.084306	0.42744
6	43109472	G	A	ENST00000230419;ENST00000349241;ENST00000352931;ENST00000345201;ENST00000481273	PTK7	0.975879	28.9	0.05325	0.58372	0.211	2.19199	0.434911	0.881678	0.522683	0.908991	0.67224	0.064275	0.618103	0.556429	0.248105	0.694124
6	43173047	G	A	ENST00000252050;ENST00000372647	CUL9	0.967476	23	0.60187	0.36459	0.342	0.631884	0.612331	0.443442	0.29474	0.367616	0.64178	0.556132	0.335829	0.158827	0.186731	0.619788
6	43191842	G	A	ENST00000252050;ENST00000372647	CUL9	0.967476	24.7	0.25355	0.31494	0.029	0.865452	0.0427098	0.626604	0.244933	0.493644	0.22189	0.246316	0.3818	0.226019	0.026567	0.216494
6	43492367	T	C	ENST00000265351	XPO5	0.999999	24.3	0.02889	0.4018	0.137	1.49811	0.301093	0.589352	0.332756	0.74583	0.110392	0.0359382	0.64152	0.589573	0.391136	0.814471
6	44201210	G	A	ENST00000393844;ENST00000427851;ENST00000371755;ENST00000371740;ENST00000371731;ENST00000393841;ENST00000371724;ENST00000371713;ENST00000371708	SLC29A1	0.964282	26.8	0.40857	0.56774	0.157	0.799697	0.339746	0.778559	0.505857	0.459767	0.0675243	0.370283	0.435815	0.301114	0.088024	0.437055
6	44224229	C	G	ENST00000615337;ENST00000619636;ENST00000393812	SLC35B2	0.700038	15.23	0.20115	0.1595	0.068	0.189484	0.144902	0.228668	0.100115	0.0887589	0.0430775	0.204117	0.534465	0.438203	0.123874	0.516862
6	53385640	G	A	ENST00000229416;ENST00000616923;ENST00000514004;ENST00000514933	GCLC	0.815078	35	0.9227	0.76567	0.802	1.62958	0.924176	0.999687	0.716465	0.784589	0.856512	0.910499	0.668312	0.627655	0.666858	0.946285
6	56366405	T	A	ENST00000244364;ENST00000312431;ENST00000370754;ENST00000421834;ENST00000370788;ENST00000361203	DST	1	9.677	0.11201	0.04225	0.035	0.533921	0.0576438	0.121862	0.0149821	0.309966	0.370277	0.125924	0.504656	0.396095	0.00667	0.0838795
6	70034815	T	A	ENST00000370598;ENST00000546190;ENST00000238918;ENST00000603207	BAI3	1	33	0.88422	0.8389	0.749	2.29547	0.898933	0.981778	0.797309	0.924747	0.590741	0.866452	0.931814	0.990928	0.45977	0.856427
6	79665395	G	C	ENST00000275034	PHIP	1	23.7	0.0602	0.17611	0.248	1.65085	0.492774	0.526713	0.114516	0.790739	0.574923	0.0720819	0.627846	0.570199	0.604202	0.923918
6	84375281	G	T	ENST00000521485;ENST00000369694;ENST00000195649;ENST00000439399;ENST00000521743;ENST00000520302;ENST00000520213;ENST00000521931;ENST00000519779;ENST00000518309;ENST00000369690;ENST00000523484;ENST00000519825	SNAP91	0.974351	23.3	0.55722	0.52003	0.272	1.03757	0.527007	0.480339	0.455851	0.574592	0.66265	0.508775	0.811546	0.838163	0.345968	0.782113
6	85470056	C	G	ENST00000606784;ENST00000369663;ENST00000606325;ENST00000606621	TBX18	0.997468	23.8	0.69265	0.77928	0.376	1.61316	0.647063	0.537727	0.73131	0.780059	0.52909	0.65451	0.840962	0.883053	0.12679	0.522511
6	88385638	C	T	ENST00000257787	AKIRIN2	0.975341	21.6	0.32421	0.04556	0.154	0.822751	0.334081	0.363924	0.0166811	0.471673	0.138757	0.302164	0.705758	0.681306	0.241824	0.687351
6	90402347	G	C	ENST00000369393;ENST00000629399	MDN1	1	13.68	0.50132	0.4699	0.068	0.179854	0.144902	0.195432	0.403393	0.0827443	0.220282	0.451025	0.447254	0.316791	0.054966	0.338465
6	97627418	A	C	ENST00000275053;ENST00000369251	MMS22L	0.671142	25.2	0.56858	0.52885	0.286	0.325458	0.545735	0.668661	0.465079	0.178911	0.128875	0.520731	0.4001	0.251788	0.129307	0.527311
6	110942509	G	C	ENST00000368911;ENST00000323817;ENST00000413605	CDK19	0.998017	12.66	0.17026	0.1159	0.052	0.4462	0.102662	0.17379	0.0643	0.256448	0.174091	0.178312	0.489974	0.375587	0.388223	0.812501
6	111714164	G	A	ENST00000368802;ENST00000368805;ENST00000435970;ENST00000358835	REV3L	1	0.003	0.48092	0.21208	0.027	0.0708473	0.0379459	0.0115081	0.146718	0.023476	0.0823151	0.431082	0.283418	0.0801389	0.01478	0.145969
6	135507151	G	A	ENST00000341911;ENST00000442647;ENST00000616088;ENST00000618728;ENST00000316528;ENST00000367814;ENST00000527615;ENST00000420123;ENST00000525369;ENST00000528774;ENST00000534121;ENST00000534044;ENST00000533624	MYB	0.881848	33	0.47667	0.50885	0.393	2.07987	0.663097	0.981778	0.444139	0.887309	0.691961	0.427254	0.844779	0.888848	0.524652	0.889814
6	136682268	G	T	ENST00000616617;ENST00000432797;ENST00000617204;ENST00000618822;ENST00000354570;ENST00000454590;ENST00000544465;ENST00000438100;ENST00000611373	MAP7	0.929881	23.5	0.50383	0.46835	0.209	0.172812	0.431617	0.504001	0.401778	0.0782837	0.281547	0.453587	0.528001	0.429045	0.107692	0.483411
6	146126425	C	T	ENST00000237281	FBXO30	0.98734	17.18	0.2445	0.18766	0.121	0.290088	0.268424	0.269126	0.124692	0.154336	0.110392	0.2391	0.341863	0.167892	0.239553	0.68487
6	147635412	A	G	ENST00000367481;ENST00000321680;ENST00000367480	STXBP5	0.999992	24.7	0.1859	0.42937	0.094	0.392706	0.208829	0.626604	0.361226	0.223786	0.284946	0.191497	0.568155	0.485965	0.231798	0.676207
6	157528178	A	G	ENST00000350026;ENST00000346085;ENST00000414678	ARID1B	0.99995	24.6	0.52714	0.70737	0.404	1.60338	0.673069	0.617617	0.653597	0.776272	0.625953	0.477482	0.91168	0.976413	0.51393	0.884668
6	158924672	T	G	ENST00000367097	TULP4	0.999937	18.89	0.57958	0.67033	0.345	0.370603	0.615535	0.304285	0.614097	0.208787	0.102599	0.532385	0.408384	0.263323	0.432166	0.840466
7	2416614	C	G	ENST00000360876;ENST00000397011	EIF3B	0.999971	25.5	0.61303	0.60416	0.433	2.17994	0.697915	0.691802	0.544186	0.907278	0.821538	0.56811	0.847626	0.893147	0.542558	0.8981
7	5567705	A	G	ENST00000331789	ACTB	0.935803	24.2	0.97892	0.97328	0.952	3.35052	0.989339	0.579501	0.96157	0.993185	0.976199	0.974772	0.90247	0.967289	0.976253	0.999942
7	13978754	A	G	ENST00000430479;ENST00000420159;ENST00000242066;ENST00000399357;ENST00000405192;ENST00000405358;ENST00000403527;ENST00000405218;ENST00000403685;ENST00000438956;ENST00000443608;ENST00000421381	ETV1	0.996674	23.4	0.63198	0.43419	0.325	0.299107	0.59351	0.492301	0.366225	0.160753	0.458157	0.588436	0.831568	0.868738	0.382247	0.808439
7	18624949	C	T	ENST00000417496;ENST00000413509;ENST00000413380;ENST00000405010;ENST00000406451;ENST00000622668;ENST00000428307;ENST00000406072;ENST00000401921;ENST00000432645;ENST00000441542	HDAC9	0.998375	32	0.88732	0.467	0.661	0.943015	0.852286	0.962025	0.400371	0.531025	0.928072	0.870015	0.8017	0.823165	0.465885	0.859819
7	24681464	A	G	ENST00000432190;ENST00000222644;ENST00000396475;ENST00000430180	MPP6	0.930677	25	0.10049	0.36271	0.163	1.24931	0.350942	0.652403	0.292836	0.661581	0.365711	0.11464	0.738579	0.728988	0.247285	0.693251
7	40085456	A	T	ENST00000181839;ENST00000613626;ENST00000340829;ENST00000611390	CDK13	0.751251	29.8	0.88345	0.90701	0.764	2.42457	0.906312	0.91424	0.875832	0.942231	0.947022	0.86557	0.907291	0.972241	0.862839	0.992052
7	42005456	T	G	ENST00000395925	GLI3	0.999995	26.4	0.55113	0.57565	0.371	0.313223	0.642197	0.753919	0.514178	0.170785	0.57996	0.502398	0.575399	0.4962	0.390509	0.814046
7	44734101	A	G	ENST00000439616;ENST00000447398;ENST00000449767;ENST00000444676;ENST00000631326;ENST00000222673	OGDH	0.993695	25.1	0.90481	0.75496	0.59	0.931145	0.809992	0.660617	0.704844	0.525242	0.808623	0.89008	0.771019	0.776937	0.348479	0.78402
7	50467738	G	C	ENST00000359197;ENST00000331340;ENST00000349824;ENST00000357364;ENST00000440768;ENST00000346667;ENST00000343574;ENST00000615491;ENST00000438033;ENST00000439701	IKZF1	0.985751	26.7	0.01254	0.73744	0.303	1.98726	0.567396	0.772557	0.685889	0.869981	0.499786	0.0157581	0.716572	0.696946	0.625379	0.931909
7	55227858	G	C	ENST00000455089;ENST00000342916;ENST00000454757;ENST00000344576;ENST00000275493;ENST00000442591	EGFR	0.998665	12.77	0.08544	0.10549	0.064	0.479058	0.134462	0.176088	0.056255	0.27682	0.596483	0.0992996	0.344108	0.171243	0.241252	0.686723
7	72892108	T	A	ENST00000339594;ENST00000404251	BAZ1B	1	24.4	0.44397	0.46481	0.138	2.16667	0.303051	0.598982	0.398089	0.905127	0.741233	0.399559	0.658464	0.613614	0.67645	0.949385
7	75959490	T	G	ENST00000307630	YWHAG	0.937614	25.4	0.8797	0.89055	0.597	2.58628	0.814358	0.684221	0.856359	0.960797	0.872061	0.861306	0.852765	0.900859	0.836674	0.988087
7	79840305	A	G	ENST00000351004;ENST00000457358	GNAI1	0.917528	28.8	0.98045	0.95955	0.941	2.13268	0.984781	0.87768	0.942482	0.899485	0.968646	0.976561	0.902643	0.967471	0.624079	0.931429
7	81662204	C	G	ENST00000356860;ENST00000356253	CACNA2D1	0.999996	26.6	0.91891	0.84352	0.856	2.17053	0.9477	0.766437	0.802493	0.905992	0.856299	0.906168	0.858008	0.908671	0.697491	0.955889
7	97816289	A	G	ENST00000297293	LMTK2	0.994402	26	0.65018	0.71389	0.359	0.721993	0.63016	0.727525	0.660579	0.417884	0.80496	0.608095	0.683831	0.649815	0.442723	0.846711
7	98550922	C	T	ENST00000359863;ENST00000355540;ENST00000628380;ENST00000446306	TRRAP	1	34	0.77048	0.53534	0.433	2.34585	0.697915	0.99649	0.471873	0.932362	0.845138	0.739977	0.955106	0.998476	0.647782	0.93988
7	100274988	G	A	ENST00000303210;ENST00000451587;ENST00000436220;ENST00000424361;ENST00000393926;ENST00000431068;ENST00000412215;ENST00000393924	GNB2	0.989239	25.9	0.78537	0.78498	0.639	1.59858	0.83967	0.720626	0.73756	0.77497	0.75689	0.756294	0.782779	0.794556	0.788352	0.979029
7	100488870	G	A	ENST00000419336;ENST00000241069;ENST00000428317;ENST00000302913;ENST00000412389;ENST00000411582	ACHE	0.996675	25.9	0.08945	0.82238	0.262	0.906222	0.51307	0.720626	0.778884	0.513432	0.532691	0.103452	0.796049	0.814605	0.500386	0.87798
7	100491066	G	A	ENST00000419336;ENST00000241069;ENST00000428317;ENST00000302913;ENST00000412389;ENST00000426415;ENST00000430554;ENST00000411582	ACHE	0.996675	25	0.66353	0.86434	0.443	2.00597	0.706055	0.652403	0.826095	0.873441	0.851895	0.622639	0.669374	0.629171	0.670259	0.947391
7	100491403	C	T	ENST00000419336;ENST00000241069;ENST00000428317;ENST00000302913;ENST00000412389;ENST00000426415;ENST00000430554;ENST00000411582;ENST00000441605	ACHE	0.996675	27.6	0.98765	0.97515	0.921	2.16437	0.97593	0.822768	0.964237	0.903839	0.976288	0.984909	0.772584	0.77927	0.872843	0.993387
7	103162572	A	G	ENST00000428762;ENST00000343529;ENST00000424685	RELN	1	33	0.68853	0.85942	0.813	1.06649	0.929136	0.981778	0.820477	0.58777	0.788917	0.649976	0.743695	0.73649	0.63447	0.935197
7	107399132	T	G	ENST00000440859;ENST00000222597;ENST00000420796	CBLL1	0.997785	12.1	0.05261	0.14204	0.038	0.275743	0.0654344	0.162443	0.0853938	0.144456	0.534759	0.0635539	0.635905	0.581614	0.110389	0.489256
7	116593742	A	C	ENST00000393446;ENST00000265437;ENST00000393451;ENST00000323984;ENST00000393449;ENST00000446490	ST7	0.998052	21	0.04156	0.56429	0.131	2.64921	0.289045	0.348792	0.502227	0.967827	0.0430775	0.050917	0.748423	0.743442	0.117542	0.504226
7	121624123	A	G	ENST00000393386;ENST00000449182	PTPRZ1	0.994708	23.7	0.51954	0.41579	0.245	0.567699	0.488294	0.526713	0.347176	0.329568	0.128875	0.469665	0.534139	0.437749	0.131885	0.532145
7	135122938	C	T	ENST00000451834;ENST00000541284;ENST00000423368;ENST00000361528;ENST00000414802;ENST00000428680;ENST00000315544	CNOT4	0.996014	23.2	0.8306	0.82492	0.413	1.9275	0.680971	0.46815	0.781698	0.857631	0.911483	0.806122	0.86173	0.914144	0.529136	0.891917
7	138967816	C	G	ENST00000473989	UBN2	0.998643	0.248	0.16995	0.09445	0.073	0.085422	0.157669	0.0343753	0.0480115	0.0299286	0.0675243	0.178045	0.303312	0.109484	0.045195	0.301881
7	139102437	C	G	ENST00000541170;ENST00000619796;ENST00000354926;ENST00000263545;ENST00000541515	C7orf55-LUC7L2	0.995966	18.66	0.36763	0.19069	0.168	0.393937	0.360177	0.299505	0.127393	0.224678	0.253981	0.337127			0.10928	0.486866
7	140481409	A	C	ENST00000288602	BRAF	0.999978	23.8	0.92469	0.92659	0.82	1.06067	0.932237	0.537727	0.899643	0.585352	0.996276	0.912757	0.817268	0.846916	0.709379	0.959362
7	149129928	A	G	ENST00000247930	ZNF777	0.997614	23.5	0.25323	0.12376	0.067	1.43314	0.142317	0.504001	0.0705432	0.726537	0.0823151	0.246062	0.611591	0.547235	0.444251	0.847596
7	150768836	G	T	ENST00000485713;ENST00000413384;ENST00000310317;ENST00000392826;ENST00000461735	SLC4A2	0.99996	25.7	0.95576	0.90869	0.899	1.51184	0.966155	0.706477	0.877839	0.750463	0.96111	0.94793	0.710371	0.68798	0.620294	0.930025
7	151845251	C	G	ENST00000262189;ENST00000355193;ENST00000424877	KMT2C	1	28.7	0.92738	0.96021	0.859	1.66224	0.948967	0.873583	0.943378	0.793671	0.80539	0.915806	0.853211	0.90153	0.644907	0.938877
7	151845714	G	A	ENST00000262189;ENST00000355193;ENST00000424877	KMT2C	1	28.8	0.86163	0.7622	0.621	1.28768	0.829036	0.87768	0.712682	0.676059	0.685278	0.840792	0.943557	0.995819	0.640124	0.937205
7	151927315	G	A	ENST00000262189;ENST00000355193	KMT2C	1	27.5	0.88182	0.78646	0.589	2.4654	0.809363	0.817593	0.739178	0.946486	0.75772	0.8637	0.71145	0.689534	0.421134	0.833758
7	157049644	T	G	ENST00000348165	UBE3C	0.999999	26.5	0.93164	0.88285	0.84	2.39758	0.940886	0.760231	0.847401	0.93964	0.460304	0.920646	0.74075	0.732176	0.730837	0.965308
7	157177678	A	G	ENST00000429029;ENST00000262177;ENST00000417758	DNAJB6	0.963596	22.8	0.77958	0.6537	0.283	0.281563	0.541786	0.420836	0.596448	0.148629	0.728025	0.749958	0.60546	0.53859	0.31942	0.761012
8	1497496	A	G	ENST00000421627;ENST00000612087	DLGAP2	0.950397	0.001	0.09335	0.14265	0.073	0.100992	0.157669	0.00530717	0.0859045	0.0375456	0.305927	0.107439	0.321708	0.13743	6e-05	0.00270937
8	1626547	G	C	ENST00000421627;ENST00000612087	DLGAP2	0.950397	23.4	0.54728	0.36862	0.261	0.580106	0.511633	0.492301	0.298829	0.337334	0.295976	0.498393	0.896562	0.960727	0.185566	0.618176
8	9567684	G	C	ENST00000520408;ENST00000310430;ENST00000518281	TNKS	0.777116	24	0.61368	0.41897	0.249	1.03393	0.494258	0.559033	0.350474	0.572601	0.446292	0.568806	0.74344	0.736117	0.325103	0.765681
8	11606467	A	C	ENST00000528712;ENST00000526716;ENST00000335135;ENST00000532059;ENST00000622443	GATA4	0.802155	27.8	0.97064	0.99047	0.956	2.47312	0.990898	0.832833	0.986499	0.947686	0.969958	0.965182	0.873803	0.931467	0.780052	0.977251
8	13357486	T	C	ENST00000276297;ENST00000316609;ENST00000511869	DLC1	0.992807	18.41	0.18465	0.12376	0.194	0.0253599	0.406338	0.294331	0.0705432	0.00546604	0.826539	0.190449	0.424821	0.286034	0.059436	0.35383
8	19701609	G	A	ENST00000397977	INTS10	0.984217	17.32	0.46992	0.42937	0.205	0.371625	0.424989	0.271987	0.361226	0.20952	0.574866	0.421394	0.713599	0.69264	0.305696	0.749381
8	21931296	C	T	ENST00000443491;ENST00000517600;ENST00000523782;ENST00000265800;ENST00000523266;ENST00000519907;ENST00000415253;ENST00000381470;ENST00000517305;ENST00000432128;ENST00000358242	DMTN	0.961763	23	0.03259	0.5223	0.095	0.374245	0.211161	0.443442	0.458226	0.21132	0.484694	0.0403672	0.721549	0.704172	0.147018	0.559029
8	26501494	C	A	ENST00000521913;ENST00000311151;ENST00000523027	DPYSL2	0.995558	24.5	0.93626	0.89164	0.778	2.03963	0.913039	0.608398	0.857643	0.880241	0.826689	0.925894	0.869929	0.925996	0.496904	0.876211
8	35616983	G	A	ENST00000404895;ENST00000420357;ENST00000287272;ENST00000416672;ENST00000453357;ENST00000449677	UNC5D	0.849202	23.4	0.30806	0.32342	0.329	1.73802	0.598016	0.492301	0.253341	0.814594	0.226561	0.289356	0.87959	0.939403	0.142333	0.550943
8	42179637	G	A	ENST00000520810;ENST00000520835;ENST00000416505	IKBKB	0.998787	35	0.06673	0.62979	0.214	1.36013	0.439796	0.999687	0.571186	0.701505	0.799288	0.0792809	0.741684	0.733551	0.377642	0.805259
8	48827944	C	A	ENST00000314191;ENST00000338368	PRKDC	1	27.5	0.70916	0.79155	0.266	0.751316	0.518684	0.817593	0.744765	0.433998	0.756843	0.672548	0.302976	0.108975
8	48852146	A	G	ENST00000314191;ENST00000338368	PRKDC	1	26.6	0.77923	0.62808	0.362	0.7472	0.633223	0.766437	0.56938	0.431713	0.801652	0.749572	0.554523	0.466677
8	61735090	G	A	ENST00000423902;ENST00000525508	CHD7	1	28.5	0.95923	0.99076	0.954	1.98221	0.990122	0.865163	0.986919	0.868884	0.997187	0.951908	0.923368	0.985781	0.846057	0.989589
8	72246332	C	G	ENST00000388742;ENST00000340726;ENST00000303824;ENST00000388741;ENST00000388743;ENST00000419131;ENST00000388740	EYA1	0.955705	26.6	0.48767	0.67215	0.237	0.737508	0.476174	0.766437	0.616036	0.426291	0.559102	0.437457	0.599825	0.530632	0.133847	0.535775
8	74600948	T	C	ENST00000522695;ENST00000524300;ENST00000355780;ENST00000519961;ENST00000521727;ENST00000522509;ENST00000517542;ENST00000521447;ENST00000524104;ENST00000521419;ENST00000521736	STAU2	0.950439	24.7	0.53584	0.46938	0.202	0.783685	0.41995	0.626604	0.402856	0.451221	0.206204	0.486495	0.57374	0.493872	0.217404	0.659364
8	80677553	G	A	ENST00000354724;ENST00000337919;ENST00000523976	HEY1	0.916105	27	0.50884	0.4628	0.315	1.15268	0.581892	0.79022	0.395999	0.624635	0.625714	0.458681	0.786813	0.800625	0.149572	0.56333
8	89068423	G	T	ENST00000286614	MMP16	0.916974	10.51	0.2406	0.14963	0.064	0.945271	0.134462	0.134076	0.0917481	0.532332	0.138757	0.235999	0.398186	0.249115	0.121378	0.511937
8	101730092	T	C	ENST00000318607;ENST00000519004;ENST00000522387;ENST00000518196;ENST00000610907	PABPC1	0.999692	26.5	0.76651	0.55636	0.261	3.07362	0.511633	0.760231	0.493909	0.986588	0.763298	0.735635	0.863374	0.916547	0.731756	0.965552
8	103281231	T	C	ENST00000520539;ENST00000220959;ENST00000518205;ENST00000521922	UBR5	1	17.94	0.24027	0.42925	0.245	1.74292	0.488294	0.284654	0.361104	0.815726	0.354649	0.235738	0.829746	0.865962	0.177059	0.606103
8	106815698	A	C	ENST00000407775;ENST00000520492;ENST00000517361	ZFPM2	0.999956	23.7	0.56918	0.53189	0.371	0.51111	0.642197	0.526713	0.468256	0.295886	0.742186	0.521364	0.846885	0.892032	0.261186	0.707738
8	119122786	G	A	ENST00000378204	EXT1	0.99932	28.3	0.99329	0.92754	0.87	1.14297	0.953646	0.856367	0.900828	0.620751	0.87898	0.991554	0.83334	0.871451	0.457767	0.855305
9	3263017	G	T	ENST00000382004;ENST00000617270;ENST00000358730;ENST00000458034	RFX3	0.999773	33	0.75511	0.66164	0.521	2.60697	0.764185	0.981778	0.604862	0.96271	0.644259	0.723127	0.888591	0.951123	0.891352	0.995536
9	32542613	G	A	ENST00000360538;ENST00000379858	TOPORS	0.975843	10.79	0.18715	0.10233	0.038	0.314885	0.0654344	0.138538	0.0538615	0.17189	0.202313	0.19253	0.421635	0.281649	0.090409	0.443065
9	33948584	G	A	ENST00000379238;ENST00000360802;ENST00000412543	UBAP2	0.989509	27.3	0.61888	0.5993	0.327	0.381684	0.595763	0.806967	0.539075	0.216272	0.182107	0.574414	0.613361	0.549738	0.125207	0.51946
9	35559246	T	G	ENST00000361226;ENST00000455600	RUSC2	0.999977	32	0.07454	0.52311	0.634	0.258274	0.836739	0.962025	0.459064	0.132887	0.489949	0.0877791	0.771443	0.777565	0.398548	0.819393
9	72047457	C	T	ENST00000265381	APBA1	0.865841	34	0.52189	0.50564	0.493	1.67942	0.744257	0.99649	0.440772	0.798296	0.644845	0.472086	0.89288	0.956399	0.409494	0.826469
9	72333476	G	C	ENST00000377200;ENST00000340434	PTAR1	0.731558	4.023	0.12477	0.09854	0.053	0.33507	0.10531	0.0687574	0.0510271	0.185142	0.117191	0.137996	0.275331	0.0688511	0.10544	0.478443
9	77245254	T	G	ENST00000376896;ENST00000396204	RORB	0.998552	30	0.97581	0.99143	0.993	4.31666	0.999858	0.920681	0.987882	0.999338	0.866506	0.971181	0.954295	0.998345	0.889734	0.995366
9	77339567	T	G	ENST00000360774;ENST00000361255;ENST00000449912	TRPM6	0.588345	2.685	0.32396	0.46533	0.038	0.323314	0.0654344	0.0598767	0.398631	0.177413	0.128875	0.301954	0.239062	0.0272216	0.037264	0.268452
9	77416901	G	T	ENST00000360774;ENST00000361255;ENST00000449912	TRPM6	0.588345	26.9	0.9114	0.88508	0.833	0.973401	0.937898	0.784445	0.849985	0.545927	0.719505	0.897604	0.645358	0.595019	0.576171	0.912665
9	82337496	C	T	ENST00000376552;ENST00000376544;ENST00000376537;ENST00000265284	TLE4	0.999922	35	0.81948	0.742	0.546	2.22941	0.781354	0.999687	0.690816	0.914687	0.537287	0.793784	0.915255	0.979541	0.710016	0.959543
9	87338598	G	T	ENST00000376214;ENST00000376213;ENST00000395882;ENST00000376208;ENST00000304053;ENST00000277120;ENST00000323115;ENST00000359847	NTRK2	0.999893	22	0.16755	0.18821	0.193	0.955407	0.404615	0.376006	0.125189	0.537372	0.824728	0.175986	0.484756	0.368336	0.267508	0.714053
9	94172880	A	C	ENST00000297689	NFIL3	0.9486	27.1	0.46417	0.27138	0.134	1.53044	0.2951	0.795902	0.202415	0.755924	0.357213	0.416499	0.537815	0.442972	0.192389	0.627507
9	102784415	C	T	ENST00000262455	ERP44	0.956751	35	0.6649	0.62462	0.605	1.59733	0.819305	0.999687	0.565739	0.774545	0.72606	0.624128	0.686811	0.654084	0.611912	0.926875
9	103066077	C	T	ENST00000374902	TEX10	0.999988	32	0.6479	0.12376	0.225	1.10862	0.457492	0.962025	0.0705432	0.606223	0.154996	0.605623	0.548041	0.457501	0.168799	0.593895
9	116930778	G	A	ENST00000356083;ENST00000451716	COL27A1	0.999999	0.002	0.61815	0.70858	0.187	0.145082	0.394206	0.00958267	0.654892	0.0620759	0.260581	0.573634	0.219399	0.0128349	0.002382	0.0410474
9	123636848	C	T	ENST00000616568;ENST00000373896;ENST00000436309;ENST00000312189;ENST00000456291	PHF19	0.995642	35	0.65957	0.78674	0.484	2.26071	0.737642	0.999687	0.739478	0.919923	0.455099	0.618285	0.900041	0.964664	0.869414	0.99294
9	127620304	G	A	ENST00000348462	RPL35	0.527875	24.8	0.74198	0.50264	0.258	1.43771	0.507344	0.635387	0.437632	0.727698	0.819018	0.70871	0.861789	0.914228	0.528368	0.89156
9	128092441	C	G	ENST00000394105;ENST00000470056;ENST00000394083;ENST00000495955;ENST00000467750;ENST00000297933;ENST00000394104;ENST00000312123;ENST00000265956	GAPVD1	1	23.4	0.30806	0.5066	0.317	0.736393	0.584239	0.492301	0.441783	0.425601	0.432163	0.289356	0.811319	0.837819	0.232066	0.676512
9	128117108	G	C	ENST00000394105;ENST00000470056;ENST00000394083;ENST00000495955;ENST00000297933;ENST00000394104;ENST00000312123	GAPVD1	1	21.2	0.09161	0.21157	0.072	0.91277	0.155131	0.353577	0.14624	0.516669	0.298936	0.105659	0.689956	0.658598	0.159106	0.57886
9	128118025	C	A	ENST00000394105;ENST00000470056;ENST00000394083;ENST00000495955;ENST00000297933;ENST00000394104;ENST00000312123	GAPVD1	1	35	0.53736	0.65394	0.449	2.15604	0.710853	0.999687	0.596704	0.902947	0.783589	0.488064	0.856927	0.907067	0.541366	0.897563
9	130444788	C	T	ENST00000373302;ENST00000373299;ENST00000494254	STXBP1	0.999883	35	0.94843	0.98648	0.966	2.69601	0.994417	0.999687	0.980697	0.970517	0.915738	0.939679	0.783242	0.795251	0.93413	0.998818
9	131386710	A	G	ENST00000372731;ENST00000630804;ENST00000372739;ENST00000358161;ENST00000630866	SPTAN1	1	33	0.71515	0.80947	0.596	1.48962	0.813742	0.981778	0.764559	0.743508	0.824313	0.679188	0.834974	0.873949	0.554456	0.903404
9	132515263	C	T	ENST00000340607	PTGES	0.624659	0.512	0.14243	0.22509	0.077	0.465541	0.167736	0.0397505	0.158662	0.268713	0.0675243	0.154042	0.420274	0.279762	0.04221	0.289731
9	133730284	C	T	ENST00000372348;ENST00000318560	ABL1	0.999883	34	0.52621	0.51005	0.515	2.3809	0.760008	0.99649	0.445402	0.937081	0.618321	0.476523	0.885495	0.94718	0.652908	0.941634
9	139371548	G	A	ENST00000313050;ENST00000290037	SEC16A	0.687007	13.02	0.04132	0.28054	0.07	0.266166	0.150059	0.181325	0.211257	0.138211	0.134008	0.0506272	0.306439	0.11423	0.054051	0.335234
9	139390959	G	A	ENST00000277541	NOTCH1	1	0.849	0.40788	0.63115	0.137	0.357454	0.301093	0.0443715	0.572634	0.200169	0.807181	0.369725	0.513962	0.409166	0.196418	0.632881
X	14548195	G	C	ENST00000218075;ENST00000355020	GLRA2	0.908588	12.3	0.65275	0.6586	0.371	1.12201	0.642197	0.16643	0.601639	0.611148	0.94973	0.610866	0.665085	0.623056	0.2395	0.684811
X	14599441	A	G	ENST00000443437;ENST00000218075;ENST00000355020;ENST00000415367	GLRA2	0.908588	25	0.9561	0.9848	0.876	2.11595	0.956195	0.652403	0.97823	0.895076	0.995382	0.948318	0.681027	0.645794	0.830639	0.98708
X	15870623	G	A	ENST00000329235;ENST00000545766;ENST00000380291	AP1S2	0.792611	32	0.87518	0.93735	0.644	2.75735	0.842568	0.962025	0.913236	0.973929	0.909848	0.856166	0.938293	0.993939	0.799596	0.981333
X	25031277	C	T	ENST00000379044	ARX	0.753069	22.6	0.58886	0.94731	0.146	2.10116	0.318753	0.404125	0.926121	0.89273	0.814117	0.54225	0.910262	0.975104	0.084459	0.427843
X	41025217	A	T	ENST00000378308;ENST00000324545	USP9X	1	27.5	0.01065	0.85936	0.616	3.28525	0.826022	0.817593	0.820412	0.991623	0.966805	0.0133937	0.837307	0.877504	0.852558	0.990578
X	41524649	C	T	ENST00000421587;ENST00000378163;ENST00000378158;ENST00000378166;ENST00000442742;ENST00000378154	CASK	0.999886	34	0.80615	0.9524	0.64	2.40153	0.840254	0.99649	0.932847	0.941076	0.905992	0.779088	0.890383	0.953355	0.759499	0.972554
X	48418740	G	A	ENST00000376771	TBC1D25	0.711973	7.533	0.1903	0.34803	0.179	0.922386	0.380085	0.0963461	0.277962	0.521399	0.556803	0.195156	0.646385	0.59648	0.40643	0.824507
X	54467212	T	G	ENST00000375151	TSR2	0.76061	26.4	0.5778	0.57577	0.206	1.58608	0.426653	0.753919	0.51431	0.77137	0.579004	0.530505	0.672671	0.633852	0.571019	0.910512
X	55028689	G	A	ENST00000374987	APEX2	0.889125	29.1	0.9473	0.89763	0.888	0.632872	0.961345	0.889467	0.864686	0.368252	0.970846	0.938407	0.684395	0.650622	0.560884	0.906197
X	70375069	C	T	ENST00000536169;ENST00000612180;ENST00000395855;ENST00000374051;ENST00000358741	NLGN3	0.896227	34	0.82062	0.78802	0.477	1.7329	0.732416	0.99649	0.740892	0.813296	0.807335	0.795059	0.881266	0.941639	0.54761	0.900372
X	82764134	A	G	ENST00000373200	POU3F4	0.720491	14.88	0.85696	0.77731	0.37	1.01601	0.641215	0.22123	0.72916	0.565254	0.919145	0.835509	0.724699	0.708754	0.436778	0.843224
X	86773269	C	G	ENST00000373119;ENST00000373114	KLHL4	0.872767	0.4	0.47656	0.35051	0.166	0.302898	0.356486	0.0377901	0.280467	0.163275	0.243188	0.427156	0.327705	0.146535	0.01067	0.116456
X	101911757	G	T	ENST00000361600;ENST00000444152;ENST00000415986;ENST00000537097	GPRASP1	0.501518	8.369	0.30166	0.13156	0.032	0.214211	0.0500549	0.105362	0.0768123	0.104598	0.0675243	0.284279	0.259404	0.0484647	0.03875	0.275001
X	129149138	G	A	ENST00000218147;ENST00000540052;ENST00000456822	BCORL1	0.98179	24.1	0.68507	0.74801	0.289	1.62382	0.549624	0.569382	0.697312	0.783019	0.899067	0.646186	0.706245	0.682016	0.209597	0.649785
X	138864752	T	A	ENST00000370557;ENST00000327569;ENST00000361648	ATP11C	0.999725	27	0.83981	0.78216	0.586	1.32967	0.807459	0.79022	0.73447	0.690433	0.812194	0.816323	0.367767	0.205948	0.337414	0.775501
X	153669445	T	G	ENST00000447750	GDI1	0.987884	25.3	0.96723	0.98653	0.949	3.01024	0.988137	0.676518	0.98077	0.984706	0.999664	0.961201	0.876869	0.935721	0.89974	0.996369
11	9163520	C	T	ENST00000328194	DENND5A	0.991775	26.6	0.47722	0.56992	0.439	1.22202	0.702802	0.766437	0.50816	0.651684	0.273495	0.42774	0.932958	0.99152	0.528369	0.891561
11	117034592	C	G	ENST00000527958;ENST00000304808;ENST00000529887;ENST00000530272	PAFAH1B2	0.962029	25.1	0.79942	0.3999	0.374	0.658531	0.64513	0.660617	0.330781	0.383146	0.635685	0.771697	0.736646	0.726163	0.665846	0.945952
12	49579631	G	A	ENST00000301071;ENST00000295766;ENST00000550767;ENST00000547939	TUBA1A	0.836536	27.4	0.94139	0.98777	0.372	3.40021	0.643181	0.812323	0.982581	0.994186	0.972158	0.931724	0.811078	0.837453	0.987818	0.999997
22	50857408	C	T	ENST00000395741	PPP6R2	0.718789	32	0.46365	-1	0.182	1.16506	0.385432	0.962025	0	0.629344	0.239313	0.416062	0.501597	0.391812	0.300346	0.744705
3	128813981	C	T	ENST00000418265	ISY1-RAB43	0.998895	34	0.91594	0.81981	0.799	1.75946	0.922811	0.99649	0.776035	0.819752	0.154996	0.90276	0.255401	0.0438193	0.050453	0.322141
8	110576670	A	T	ENST00000395785;ENST00000337573;ENST00000530629;ENST00000620557	EBAG9	0.717057	27.2	0.5506	0.71456	0.587	0.957159	0.808092	0.801479	0.661284	0.538407	0.110392	0.501841	0.767536	0.77174	0.24439	0.690138
9	109692806	C	A	ENST00000277225;ENST00000374686;ENST00000441147	ZNF462	1	23.2	0.54883	0.49172	0.073	1.45037	0.157669	0.46815	0.426214	0.731527	0.0430775	0.499996	0.632578	0.5769	0.265009	0.711575
1	1423250	C	T	ENST00000308647	ATAD3B	1.92301e-13	25.2	0.98416	0.92164	0.796	0.234101	0.942382	0.740332	0.93695	0.342487	0.930269	0.985981	0.728608	0.714446	0.078123	0.410752
1	3385486	C	T	ENST00000378378	ARHGEF16	9.36505e-08	28.7	0.52413	0.60612	0.221	0.870009	0.5665	0.909143	0.638739	0.806177	0.419713	0.551106	0.443829	0.312087	0.114309	0.497539
1	3679948	C	G	ENST00000294600	CCDC27	1.6057e-19	23.5	0.13264	0.66898	0.105	0.468812	0.349465	0.594804	0.699664	0.572649	0.137903	0.125918	0.481892	0.364381	0.02296	0.196685
1	12837167	C	T	ENST00000357726	PRAMEF12	3.89693e-06	11.53	0.44121	0.03844	0.078	0.0534878	0.273986	0.255243	0.0523074	0.0854085	0.143124	0.465133	0.358122	0.191917	0.017486	0.163769
1	12854136	G	T	ENST00000332296	PRAMEF1	0.0981052	0.265	0.14634	0.05203	0.079	0.407882	0.277074	0.0764566	0.0694556	0.522541	0.0297737	0.140392	0.411301	0.267367	0.00349	0.053533
1	15430600	G	A	ENST00000376030	KAZN	0.14459	33	0.93999	0.80758	0.876	0.443749	0.968847	0.987631	0.83217	0.551975	0.783101	0.945358	0.756592	0.755476	0.68388	0.951732
1	16096936	C	T	ENST00000375771;ENST00000375766;ENST00000502739;ENST00000441801;ENST00000332305	FBLIM1	0.00078906	25.6	0.77354	0.56967	0.381	0.844235	0.734455	0.766638	0.603327	0.795643	0.969211	0.78993	0.595074	0.523927	0.031186	0.240028
1	16374867	G	C	ENST00000619181;ENST00000375679	CLCNKB	7.80836e-12	0.007	0.60361	0.81062	0.26	2.63769	0.618495	0.0352097	0.835023	0.993248	0.755943	0.628346			2.4e-05	0.00134118
1	17263235	G	A	ENST00000375541	CROCC	4.70613e-20	7.221	0.24417	0.13867	0.029	0.0566683	0.089479	0.1778	0.169253	0.0904966	0.161159	0.247263	0.446013	0.315088	0.000484	0.013235
1	17907117	G	T	ENST00000361221;ENST00000375415	ARHGEF10L	0.0383063	23.4	0.47938	0.6605	0.085	0.176366	0.29511	0.584058	0.691469	0.267799	0.624741	0.50635	0.434688	0.299569	0.032842	0.248047
1	20517220	G	A	ENST00000375099	UBXN10	0.000293935	0.009	0.13668	0.07243	0.05	0.133414	0.176271	0.0376546	0.0941626	0.206597	0.0138822	0.130172	0.212541	0.00929883	0.000482	0.0131875
1	22843873	G	A	ENST00000404138;ENST00000374651;ENST00000375647	ZBTB40	1.21208e-05	28.3	0.56047	0.62575	0.458	1.65509	0.785996	0.895884	0.657804	0.954067	0.561982	0.586651	0.929425	0.989617	0.713526	0.960538
1	24507257	T	C	ENST00000327535;ENST00000327575;ENST00000374421;ENST00000374418	IFNLR1	0.308615	9.455	0.32267	0.21208	0.103	0.632064	0.344381	0.214184	0.247717	0.687662	0.567352	0.334652	0.373299	0.213903	0.020767	0.183947
1	26357747	T	G	ENST00000374280	EXTL1	1.17898e-12	11.94	0.82388	0.79273	0.44	0.348016	0.774911	0.264425	0.818153	0.466968	0.664888	0.83756	0.512711	0.407397	0.039535	0.278408
1	26449034	A	G	ENST00000619836;ENST00000374271;ENST00000374269	PDIK1L	0.381254	13.23	0.17969	0.17611	0.087	1.12745	0.300934	0.294256	0.209697	0.881865	0.635783	0.176273	0.561487	0.476547	0.357468	0.790778
1	28595739	G	A	ENST00000253063	SESN2	0.000763709	26	0.0269	0.26415	0.08	0.94601	0.28014	0.79085	0.301582	0.832876	0.423716	0.0233302	0.812509	0.839628	0.135761	0.539264
1	31905923	C	G	ENST00000373710;ENST00000536859;ENST00000373709;ENST00000536384	SERINC2	1.03374e-06	29.9	0.0489	0.39702	0.075	0.490506	0.264545	0.942054	0.434715	0.58929	0.0763	0.0432902	0.3547	0.186901	0.041954	0.288665
1	32557520	A	G	ENST00000336294	TMEM39B	0.0214504	27.5	0.80673	0.4433	0.695	0.926257	0.904301	0.865324	0.480136	0.826319	0.39193	0.821383	0.882595	0.943408	0.460437	0.856799
1	32669961	T	C	ENST00000373602;ENST00000421922	CCDC28B	9.96843e-08	26.9	0.79611	0.86653	0.499	1.34573	0.809785	0.83844	0.887196	0.920664	0.837795	0.811319	0.71528	0.695072	0.413735	0.829157
1	32672714	G	A	ENST00000291358;ENST00000537469	IQCC	2.25736e-07	32	0.05506	0.5669	0.532	0.323899	0.827739	0.973955	0.60064	0.442717	0.0716867	0.04901	0.63833	0.585044	0.180551	0.611115
1	32674924	A	G	ENST00000409358	DCDC2B	8.88085e-08	26.7	0.99404	0.85481	0.983	0.361733	0.999367	0.828652	0.876377	0.480019	0.953397	0.994936	0.636065	0.581843	0.10614	0.479991
1	33354602	C	T	ENST00000373467	HPCA	0.433846	18.84	0.29654	0.72679	0.267	1.02071	0.626952	0.410522	0.755333	0.855241	0.245661	0.305589	0.843985	0.88764	0.542245	0.897959
1	38411441	C	T	ENST00000373023;ENST00000458109;ENST00000373026;ENST00000373024;ENST00000373021	INPP5B	7.4329e-09	9.385	0.74535	0.42423	0.182	0.208199	0.505758	0.212918	0.461453	0.310158	0.710776	0.763216	0.30185	0.107276	0.022231	0.192507
1	40961433	A	G	ENST00000372706;ENST00000372705	ZFP69	8.55772e-08	11.23	0.41822	0.0761	0.139	0.771943	0.426291	0.248748	0.0985054	0.763943	0.155561	0.440032	0.773982	0.781351	0.050209	0.32123
1	42629116	G	A	ENST00000357001	GUCA2A	0.00607226	21.9	0.70037	0.79711	0.204	0.00526858	0.541143	0.474092	0.822285	0.00748762	0.112649	0.720654	0.280146	0.0755045	0.039024	0.276191
1	43830302	C	T	ENST00000372458;ENST00000621943;ENST00000413844	ELOVL1	0.223415	32	0.73585	0.59405	0.493	1.94931	0.806412	0.973955	0.627015	0.972852	0.720889	0.754227	0.60944	0.54419	0.80762	0.982903
1	43893787	G	A	ENST00000562955	SZT2	1.51747e-07	27.8	0.22917	0.08256	0.168	1.02044	0.481523	0.877452	0.106072	0.855143	0.48678	0.230627	0.703773	0.678442	0.151795	0.567035
1	44595425	C	G	ENST00000372299	KLF17	4.24588e-09	21.6	0.29366	0.05898	0.041	0.192044	0.140123	0.466016	0.0779889	0.288532	0.463501	0.302376	0.326409	0.144566	0.026671	0.217046
1	44680521	G	A	ENST00000361745;ENST00000446292;ENST00000440641;ENST00000436069;ENST00000437511;ENST00000315913;ENST00000372289;ENST00000372290	DMAP1	0.336142	24.2	0.07434	0.19858	0.256	0.877764	0.613549	0.662685	0.233529	0.808662	0.455448	0.0672395	0.66613	0.624551	0.406271	0.824405
1	47534295	T	C	ENST00000334194	CYP4Z1	5.28062e-06	20.6	0.66625	0.76042	0.374	0.347444	0.729143	0.443867	0.787475	0.466508	0.588746	0.688298	0.589113	0.515521	0.029726	0.232787
1	47746815	T	C	ENST00000360380;ENST00000337817;ENST00000371877;ENST00000396221;ENST00000447475	STIL	0.202688	0.023	0.14662	0.30489	0.042	0.179395	0.144243	0.0471819	0.342973	0.271818	0.416581	0.14069	0.249662	0.0375287	0.00967	0.108722
1	47746823	A	G	ENST00000360380;ENST00000337817;ENST00000371877;ENST00000396221;ENST00000447475	STIL	0.202688	0.002	0.14606	0.15353	0.036	0.132148	0.119259	0.0223682	0.185438	0.204914	0.162504	0.140096	0.223453	0.0152778	0.023734	0.201055
1	51771704	T	C	ENST00000447632;ENST00000413473;ENST00000262675;ENST00000371750;ENST00000371747;ENST00000262676;ENST00000411642;ENST00000439482;ENST00000422925;ENST00000380849	TTC39A	0.0983103	15.79	0.31535	0.31883	0.048	0.693439	0.168432	0.35088	0.356999	0.723847	0.473065	0.326516	0.426776	0.288723	0.146559	0.558252
1	55060359	A	G	ENST00000343744;ENST00000371316	ACOT11	1.33339e-10	15.42	0.19538	0.09256	0.256	0.20952	0.613549	0.343141	0.117631	0.31177	0.516218	0.193393	0.47442	0.354067	0.01044	0.114693
1	55081794	G	A	ENST00000302250;ENST00000371304	FAM151A	3.92273e-13	13.91	0.17298	0.09005	0.012	0.0799486	0.0221163	0.309964	0.114751	0.128238	0.048228	0.168977	0.303047	0.109082	0.003763	0.0563974
1	55167767	G	A	ENST00000421030;ENST00000409996	MROH7	6.65108e-19	28.5	0.37968	0.23976	0.155	0.429425	0.457672	0.902665	0.276491	0.540304	0.219574	0.397636	0.413976	0.271071	0.041127	0.285198
1	59147575	T	C	ENST00000472487	MYSM1	0.0202316	0.188	0.25677	0.11054	0.061	0.126674	0.217288	0.0719216	0.138044	0.196961	0.245102	0.261267	0.358077	0.191852	0.006978	0.0865594
1	59787330	G	T	ENST00000582567;ENST00000413489;ENST00000371218;ENST00000303721;ENST00000371212	FGGY	1.20952e-11	24.3	0.43144	0.44365	0.137	0.195201	0.422187	0.671392	0.480472	0.292517	0.577206	0.454485	0.436922	0.302637	0.02974	0.232859
1	62672433	T	C	ENST00000498273	L1TD1	0.000340201	0.006	0.41337	0.03709	0.016	0.0617698	0.0361251	0.0337083	0.0505799	0.0990672	0.292788	0.434728	0.501984	0.392353	0.009601	0.108182
1	70614246	T	A	ENST00000370952	LRRC40	2.64692e-19	22.9	0.47172	0.59935	0.113	0.0615405	0.369048	0.528031	0.632168	0.0987911	0.851283	0.498219	0.41756	0.276036	0.013831	0.139448
1	75037957	T	C	ENST00000326665	ERICH3	4.16253e-32	14.83	0.42926	0.04198	0.03	0.0183823	0.093741	0.330488	0.0568341	0.027355	0.165134	0.452105			0.017093	0.161258
1	84945109	C	A	ENST00000370656;ENST00000370654	RPF1	9.47683e-07	27.4	0.42323	0.46627	0.136	0.580106	0.420122	0.861095	0.50259	0.653826	0.870218	0.44552	0.591268	0.518564	0.061922	0.362051
1	85488002	C	T	ENST00000370589;ENST00000341115	MCOLN3	3.77974e-07	23	0.15985	0.44996	0.082	0.0870763	0.2862	0.538993	0.486658	0.139216	0.723645	0.154827	0.618267	0.55666	0.037334	0.268761
1	86173504	T	A	ENST00000431532;ENST00000370574	ZNHIT6	0.000536151	28.2	0.51569	0.8299	0.117	0.723404	0.378434	0.892366	0.853146	0.739985	0.818106	0.542795	0.364602	0.201367	0.045304	0.302316
1	86900408	G	C	ENST00000370565	CLCA2	1.90836e-20	24.1	0.04012	0.18682	0.113	0.396552	0.369048	0.653752	0.2211	0.512897	0.177239	0.0352215	0.605125	0.538114	0.040127	0.280951
1	86913453	A	T	ENST00000370565	CLCA2	1.90836e-20	24.7	0.11791	0.37167	0.23	0.33903	0.579271	0.703986	0.409664	0.457741	0.576147	0.110618	0.281021	0.0767302	0.054066	0.335287
1	87043692	G	A	ENST00000370563	CLCA4	3.1944e-09	10.47	0.4019	0.07152	0.098	0.0736799	0.331376	0.233192	0.0930863	0.118232	0.176092	0.42213	0.28756	0.0861015	0.011161	0.120163
1	89435131	G	A	ENST00000370491;ENST00000260508;ENST00000370486	CCBL2	3.04636e-08	19.03	0.29741	0.21978	0.011	0.102282	0.0189563	0.414171	0.255771	0.162251	0.232514	0.306551	0.295338	0.0975461	0.012399	0.129295
1	89615184	T	C	ENST00000294671	GBP7	5.50947e-11	0.001	0.13506	0.12313	0.125	0.0332591	0.396556	0.01241	0.152108	0.0521291	0.0138822	0.128461	0.304968	0.111993	8.5e-05	0.00353189
1	89846032	G	A	ENST00000370456	GBP6	2.45414e-10	18.11	0.36591	0.27461	0.162	0.126309	0.47069	0.396527	0.31225	0.196495	0.348983	0.38244	0.253119	0.0412583	0.044471	0.29897
1	91973842	G	T	ENST00000234626;ENST00000428239;ENST00000426137	CDC7	0.352414	27.8	0.03728	0.18682	0.493	0.394872	0.806412	0.877452	0.2211	0.511523	0.766867	0.0326417	0.676645	0.639533	0.196472	0.63295
1	92729282	C	T	ENST00000370360;ENST00000495852	GLMN	4.16914e-06	5.958	0.21446	0.12282	0.016	0.170945	0.0361251	0.161158	0.151757	0.260389	0.35461	0.214355	0.245864	0.033636	0.000489	0.0133342
1	92737032	T	C	ENST00000370360;ENST00000495852	GLMN	4.16914e-06	0.415	0.33759	0.13218	0.134	0.13945	0.415932	0.0828885	0.162119	0.21541	0.335911	0.351182	0.355961	0.188753	0.010906	0.118239
1	100742858	C	T	ENST00000370128;ENST00000260563	RTCA	0.00292098	26.9	0.48632	0.0804	0.207	0.100094	0.545756	0.83844	0.103545	0.158763	0.443695	0.513536	0.532056	0.434797	0.059459	0.353908
1	104121995	G	C	ENST00000361355;ENST00000610648	AMY2B	7.64544e-09	27	0.91672	0.75248	0.81	0.616868	0.947186	0.843184	0.7799	0.67724	0.947663	0.923825	0.649275	0.600583	0.12143	0.512038
1	107691283	A	G	ENST00000370074;ENST00000370071;ENST00000370073;ENST00000370068;ENST00000370067;ENST00000370066;ENST00000370065	NTNG1	0.441031	27	0.71635	0.72615	0.361	1.79618	0.718923	0.843184	0.754709	0.964234	0.794287	0.735806	0.734532	0.723074	0.264861	0.711426
1	107867061	C	T	ENST00000370074;ENST00000370071;ENST00000370073;ENST00000370068;ENST00000370067;ENST00000370066;ENST00000370065	NTNG1	0.441031	28.2	0.92253	0.84339	0.884	1.71842	0.971451	0.892366	0.865758	0.958918	0.915666	0.929186	0.906696	0.971655	0.74418	0.968777
1	108138879	G	C	ENST00000370056;ENST00000527011;ENST00000415432	VAV3	0.0200593	16.09	0.33247	0.40112	0.112	0.180989	0.366669	0.357019	0.438753	0.274013	0.705106	0.345516	0.45114	0.322108	0.084156	0.427051
1	109315441	G	A	ENST00000370008	STXBP3	7.39664e-06	15.92	0.62997	-1	0.353	0.413301	0.712386	0.353555	0	0.527107	0.8198	0.653675	0.61566	0.552973	0.124532	0.518149
1	109321932	A	G	ENST00000370008	STXBP3	7.39664e-06	20.2	0.76287	0.42061	0.486	0.349981	0.802439	0.435893	0.457904	0.468868	0.640042	0.779801	0.624373	0.56528	0.142624	0.551451
1	109742576	G	A	ENST00000369939;ENST00000457623;ENST00000529753	KIAA1324	2.14865e-08	11.51	0.45838	0.3168	0.03	0.162094	0.093741	0.254803	0.35495	0.248115	0.0954504	0.483798	0.394382	0.243791	0.00179	0.033623
1	110169391	G	A	ENST00000342115;ENST00000528667;ENST00000256578;ENST00000358729;ENST00000528454;ENST00000393688	AMPD2	0.0085425	23.1	0.09139	0.16453	0.049	0.838673	0.172369	0.550432	0.197304	0.793155	0.488828	0.0838445	0.64584	0.595699	0.075073	0.402177
1	112308784	T	G	ENST00000369702;ENST00000475700	DDX20	4.18765e-07	26.2	0.6214	0.68036	0.271	0.409318	0.631677	0.802224	0.71065	0.523807	0.847278	0.645414	0.462737	0.338006	0.033284	0.250143
1	113084629	T	C	ENST00000360743;ENST00000358039;ENST00000369669;ENST00000490067;ENST00000343210;ENST00000369666	ST7L	1.94397e-06	1.602	0.11225	0.18065	0.146	0.08138	0.440329	0.108864	0.214536	0.130419	0.314417	0.1048	0.383142	0.227916	0.001263	0.0263409
1	115153709	C	T	ENST00000393276;ENST00000393274;ENST00000393277	DENND2C	1.70409e-07	24.8	0.01483	0.45197	0.28	0.0745744	0.641986	0.711614	0.488619	0.11968	0.233151	0.0127991	0.70969	0.686996	0.094684	0.45356
1	117632812	C	A	ENST00000369466	TTF2	7.35153e-16	26.2	0.85495	0.82681	0.418	0.705603	0.760633	0.802224	0.850248	0.730759	0.920534	0.866735	0.52849	0.429731	0.035739	0.261574
1	118566055	C	T	ENST00000336338	SPAG17	9.34771e-16	28.7	0.05743	0.34351	0.175	0.318915	0.493824	0.909143	0.381701	0.437726	0.454518	0.0512242	0.463256	0.338716	0.063858	0.368295
1	120311364	C	A	ENST00000369406;ENST00000544913	HMGCS2	1.06117e-08	14.46	0.61978	0.51522	0.356	0.185413	0.714857	0.322347	0.550306	0.280059	0.748214	0.643856	0.355279	0.187754	0.016724	0.158875
1	150240177	C	A	ENST00000369109;ENST00000360244;ENST00000236017	APH1A	0.132136	17.97	0.43796	0.32305	0.185	0.829984	0.510754	0.393848	0.361237	0.789883	0.79424	0.461592	0.747349	0.741865	0.1569	0.575335
1	150529511	C	T	ENST00000369039;ENST00000271643;ENST00000369041;ENST00000369038;ENST00000622417	ADAMTSL4	7.08735e-16	1.543	0.20439	0.37515	0.096	0.124318	0.326026	0.107941	0.41312	0.193417	0.666517	0.20327	0.316506	0.129513	0.024013	0.202614
1	151133410	G	A	ENST00000368908;ENST00000440902	LYSMD1	0.18195	25.3	0.2419	0.24	0.089	0.760782	0.306673	0.747123	0.276743	0.75861	0.651914	0.24474	0.645391	0.595065	0.123544	0.51621
1	151372965	C	A	ENST00000290541	PSMB4	0.398813	28.7	0.02962	0.37814	0.374	1.62536	0.729143	0.909143	0.41608	0.951597	0.500051	0.0257535	0.729509	0.715749	0.300838	0.745137
1	152080982	G	C	ENST00000368804;ENST00000614923	TCHH	3.87496e-23	11.45	0.27221	0.19289	0.046	0.287583	0.160483	0.253494	0.227521	0.403947	0.40858	0.278472	0.384508	0.229847	0.007731	0.0929861
1	152784969	G	A	ENST00000360090	LCE1B	0.0272675	16.91	0.02216	0.02836	0.136	0.0418753	0.420122	0.373374	0.039159	0.0663237	0.612422	0.0191744			0.06066	0.357905
1	153604222	G	A	ENST00000368698;ENST00000292169	S100A1	0.00465602	23	0.20019	0.53197	0.127	0.209868	0.400955	0.538993	0.566632	0.312259	0.729794	0.198657	0.758562	0.7584	0.058412	0.35038
1	154493911	C	T	ENST00000368482;ENST00000368480	TDRD10	2.45422e-06	21.7	0.08733	0.39606	0.031	0.751641	0.0980053	0.468585	0.433765	0.754407	0.287225	0.0798425	0.290538	0.0904461	0.132534	0.533347
1	155167958	C	T	ENST00000368378;ENST00000541576;ENST00000457183;ENST00000541990	THBS3	1.20601e-08	27.4	0.98047	0.90847	0.715	1.12759	0.912367	0.861095	0.925302	0.881938	0.852867	0.982601	0.669764	0.629721	0.137658	0.542694
1	155706848	G	A	ENST00000471642;ENST00000368336;ENST00000343043;ENST00000421487;ENST00000535183;ENST00000490249;ENST00000491777	DAP3	1.90763e-05	22.8	0.05623	0.21131	0.06	0.13706	0.213705	0.518183	0.246904	0.212129	0.534288	0.0501144	0.639504	0.586711	0.092546	0.448369
1	156503911	G	C	ENST00000361170	IQGAP3	6.47051e-16	14.7	0.16785	0.282	0.192	0.732444	0.522212	0.327646	0.31978	0.744441	0.767979	0.163435	0.235149	0.0238431	0.006661	0.0837983
1	156536205	C	T	ENST00000361170	IQGAP3	6.47051e-16	32	0.02603	0.64465	0.221	0.62094	0.5665	0.973955	0.676126	0.679938	0.607385	0.0225647	0.60914	0.543766	0.070176	0.387843
1	156878507	C	G	ENST00000338302;ENST00000292357	PEAR1	1.18896e-14	24.2	0.56593	0.69835	0.163	0.424178	0.472517	0.662685	0.727973	0.536057	0.373173	0.591957	0.803932	0.826562	0.043991	0.297031
1	156883034	C	T	ENST00000338302;ENST00000292357	PEAR1	1.18896e-14	33	0.90609	0.84743	0.628	0.692251	0.875271	0.987631	0.869515	0.723317	0.786138	0.914	0.734839	0.723521	0.079368	0.414189
1	158226779	G	A	ENST00000289429	CD1A	5.01156e-17	21.1	0.42514	0.05433	0.077	0.26181	0.270872	0.454359	0.072285	0.375747	0.27773	0.447605	0.288581	0.0875923	0.001921	0.0353149
1	158576351	C	A	ENST00000361284	OR10Z1	0.00736423	25.1	0.62272	0.49624	0.228	0.00974948	0.576478	0.733406	0.531826	0.0138213	0.590462	0.646689	0.360307	0.195112	0.111227	0.491048
1	158912155	G	A	ENST00000368140;ENST00000368138;ENST00000392254;ENST00000392252	PYHIN1	0.000917068	23.5	0.06785	0.27546	0.267	0.503899	0.626952	0.594804	0.313121	0.599169	0.628928	0.0610432	0.425201	0.286559	0.157257	0.575911
1	159283723	C	T	ENST00000332217	OR10J3	0.00103943	24	0.07709	0.11432	0.059	0.0117894	0.21009	0.644577	0.142294	0.0170634	0.44938	0.069884	0.196153	0.00356264	0.048685	0.315492
1	160125943	C	T	ENST00000368081	ATP1A4	1.89733e-11	28.9	0.92361	0.82077	0.815	0.692715	0.948875	0.915318	0.844559	0.723573	0.97093	0.930172	0.49426	0.381564	0.096806	0.458637
1	161130734	C	T	ENST00000492950;ENST00000368002;ENST00000289865;ENST00000479344;ENST00000368001	USP21	0.0746517	13.44	0.04743	0.16246	0.103	0.20529	0.344381	0.299157	0.195081	0.305944	0.568749	0.0419304	0.53717	0.442058	0.127762	0.524373
1	170508470	C	T	ENST00000367763;ENST00000367762	GORAB	6.82629e-06	23.6	0.48586	0.44795	0.133	0.362311	0.413833	0.605275	0.48468	0.480698	0.82026	0.513063	0.284746	0.08204	0.02488	0.207393
1	173493166	A	G	ENST00000367714	SLC9C2	1.18824e-06	7.558	0.48614	0.12907	0.03	0.292402	0.093741	0.182729	0.158678	0.409749	0.154104	0.51335	0.494167	0.381436	0.032383	0.245847
1	173826737	A	G	ENST00000361951	DARS2	4.40768e-09	7.692	0.59363	0.44524	0.185	0.28916	0.510754	0.18475	0.482021	0.405824	0.787669	0.618731	0.36523	0.202274	0.011096	0.119672
1	177936908	G	A	ENST00000308284;ENST00000464631	SEC16B	4.43622e-13	16.23	0.33879	0.05752	0.091	0.0388868	0.312313	0.359846	0.0762102	0.0613542	0.231231	0.352504	0.380155	0.223677	0.042571	0.291223
1	179077107	C	T	ENST00000502732;ENST00000344730;ENST00000512653;ENST00000504405;ENST00000367623;ENST00000507173;ENST00000511413	ABL2	0.00970258	28.2	0.57001	0.40342	0.336	0.521599	0.697829	0.892366	0.441021	0.612287	0.819526	0.595927	0.671263	0.631854	0.400378	0.82059
1	179310419	T	G	ENST00000540564;ENST00000539888;ENST00000367619;ENST00000426956	SOAT1	1.665e-05	26.4	0.51189	0.36877	0.358	0.502398	0.716497	0.813135	0.406788	0.598162	0.416328	0.539054	0.52877	0.430126	0.194416	0.630223
1	181021601	C	T	ENST00000614012;ENST00000367579;ENST00000367580	MR1	5.61258e-09	6.387	0.07532	0.03072	0.064	0.0403038	0.22788	0.166557	0.0422741	0.0637476	0.0806253	0.0681748	0.338899	0.163442	0.042168	0.289554
1	182026889	C	T	ENST00000339948	ZNF648	8.27115e-06	2.124	0.37104	0.00912	0.004	0.359258	0.00297175	0.116304	0.0129748	0.477609	0.0138822	0.388099	0.262652	0.0523795	0.00601	0.0780067
1	186281435	A	G	ENST00000445192;ENST00000367483;ENST00000367485	PRG4	0.46928	1.381	0.45306	0.23833	0.023	0.0319608	0.0640599	0.10529	0.275014	0.0498447	0.0138822	0.478015	0.284419	0.0815704	0.002663	0.0443612
1	197390429	G	A	ENST00000538660;ENST00000535699;ENST00000367400;ENST00000367399	CRB1	3.35698e-09	0.004	0.40136	0.57228	0.164	0.0297175	0.474327	0.0297093	0.605861	0.0459478	0.474327	0.42154	0.259738	0.0488595	9.3e-05	0.00379584
1	201009483	G	C	ENST00000367338;ENST00000362061	CACNA1S	9.55874e-08	2.109	0.83611	0.67296	0.293	0.101415	0.656191	0.116106	0.703501	0.160922	0.890328	0.849086	0.273706	0.066638	0.000393	0.0113601
1	201047218	C	T	ENST00000367338;ENST00000362061	CACNA1S	9.55874e-08	23.6	0.99979	0.47499	0.565	0.228703	0.844856	0.605275	0.511106	0.336127	0.925439	0.999841	0.594459	0.523063	0.096009	0.456739
1	201061169	C	T	ENST00000367338;ENST00000362061	CACNA1S	9.55874e-08	29.5	0.97354	0.66039	0.747	0.517511	0.924697	0.932137	0.691362	0.608943	0.96346	0.976278	0.722086	0.704952	0.139395	0.545781
1	202119524	T	C	ENST00000367279;ENST00000309017;ENST00000477554	PTPN7	2.56582e-07	25.2	0.05674	0.29307	0.181	0.57802	0.504079	0.740332	0.331004	0.652207	0.398283	0.0505874	0.615321	0.552494	0.060201	0.356385
1	202715066	A	G	ENST00000367265;ENST00000367264;ENST00000235790	KDM5B	5.0942e-05	28.2	0.93735	0.91315	0.802	0.927496	0.944455	0.892366	0.929466	0.826742	0.62007	0.942907	0.691542	0.660872	0.337017	0.775189
1	202742307	C	G	ENST00000367265;ENST00000367264;ENST00000235790	KDM5B	5.0942e-05	31	0.94852	0.88787	0.798	2.0933	0.943075	0.956214	0.906738	0.979017	0.619412	0.95328	0.799893	0.820422	0.299892	0.744309
1	202746219	A	T	ENST00000367265;ENST00000367264	KDM5B	5.0942e-05	28.7	0.97454	0.96587	0.886	0.644103	0.972099	0.909143	0.973876	0.695548	0.734895	0.977193	0.923155	0.985636	0.499022	0.87729
1	202863873	C	G	ENST00000367261;ENST00000367259	KLHL12	0.00808699	21.7	0.56325	0.38284	0.289	0.827161	0.651886	0.468585	0.42073	0.788734	0.826628	0.589357	0.886437	0.948393	0.324144	0.764896
1	203316602	C	G	ENST00000354955	FMOD	0.0495814	4.663	0.29366	0.17324	0.044	0.106203	0.152414	0.145882	0.206638	0.167965	0.775213	0.302376	0.454821	0.327144	0.042121	0.289359
1	205492303	T	C	ENST00000429964;ENST00000506784;ENST00000360066;ENST00000443813;ENST00000419301	CDK18	7.15897e-08	26	0.84971	0.93974	0.292	0.853292	0.655118	0.79085	0.952503	0.799632	0.927168	0.861839	0.843737	0.887261	0.064372	0.369939
1	205797834	A	G	ENST00000367136	PM20D1	1.2677e-09	23.9	0.54415	0.46773	0.372	0.558754	0.727604	0.635136	0.504012	0.638956	0.224532	0.570726	0.586704	0.512133	0.12257	0.514305
1	207265132	A	G	ENST00000451804;ENST00000367078;ENST00000452902;ENST00000243611;ENST00000367076;ENST00000391923	C4BPB	2.57854e-06	22.5	0.53089	0.66969	0.284	0.27131	0.646437	0.496997	0.700356	0.386533	0.293503	0.557743	0.335127	0.157765	0.110206	0.488864
1	207874932	G	A	ENST00000508064	CR1L	3.5571e-15	23.9	0.66759	0.41847	0.314	0.70319	0.677478	0.635136	0.455797	0.729328	0.599642	0.689578	0.478946	0.360311	0.087654	0.43611
1	209823359	A	C	ENST00000356082;ENST00000391911;ENST00000367030;ENST00000415782	LAMB3	1.36402e-09	25.8	0.81578	0.8191	0.622	0.490328	0.872504	0.778995	0.842997	0.589197	0.914373	0.829931	0.573308	0.493261	0.213202	0.654243
1	211843642	G	A	ENST00000540251;ENST00000366999;ENST00000366998	NEK2	8.72368e-07	25.7	0.55693	0.44007	0.1	0.846509	0.336635	0.772879	0.476973	0.796761	0.766095	0.583217	0.531986	0.434699	0.138397	0.544012
1	213061871	G	A	ENST00000366971	FLVCR1	0.000373086	34	0.84708	0.66611	0.546	0.776865	0.835096	0.997518	0.69688	0.766496	0.919784	0.859372	0.76162	0.762921	0.385139	0.810418
1	216062348	A	C	ENST00000307340	USH2A	3.681e-43	6.986	0.2099	0.76543	0.08	0.0483943	0.28014	0.1745	0.792257	0.0769419	0.355035	0.209323	0.278478	0.0731847	0.017392	0.163168
1	216363573	A	G	ENST00000307340;ENST00000366942	USH2A	3.681e-43	24.1	0.48212	0.75612	0.133	0.102647	0.413833	0.653752	0.78337	0.162716	0.835318	0.509217	0.409204	0.264459	0.042682	0.29168
1	220195788	C	T	ENST00000366923;ENST00000609181	EPRS	3.8474e-07	35	0.92631	0.81042	0.63	1.78074	0.876181	0.999617	0.834831	0.963291	0.924183	0.932681	0.759047	0.759115	0.512212	0.883832
1	220233081	C	A	ENST00000544404;ENST00000414869;ENST00000322067;ENST00000469520;ENST00000354807	BPNT1	0.000218975	34	0.81545	0.66277	0.607	1.10936	0.865486	0.997518	0.693656	0.878154	0.474799	0.829623	0.843342	0.886664	0.386601	0.81141
1	222805584	A	G	ENST00000344922	MIA3	0.471388	0.007	0.47777	0.08256	0.053	0.0530853	0.187804	0.0352097	0.106072	0.0847871	0.155561	0.504662	0.221096	0.013827	0.002166	0.0384145
1	222835428	G	A	ENST00000344922;ENST00000340535	MIA3	0.471388	24.6	0.18559	0.40423	0.04	0.322576	0.135984	0.696156	0.441812	0.441522	0.256283	0.182686	0.363137	0.199241	0.04297	0.292857
1	222920400	G	A	ENST00000434700;ENST00000360827;ENST00000456298;ENST00000445590	FAM177B	9.2096e-06	16.66	0.1881	0.26877	0.022	0.207607	0.0598916	0.368449	0.306304	0.309271	0.0297737	0.18542	0.245764	0.0335361	0.019158	0.174232
1	223438094	G	A	ENST00000343846;ENST00000366878;ENST00000484758;ENST00000494793;ENST00000344029	SUSD4	0.00457175	26	0.62514	0.66655	0.228	0.521478	0.576478	0.79085	0.697312	0.61215	0.760144	0.649013	0.534048	0.437621	0.241969	0.687512
1	228434310	G	A	ENST00000284548;ENST00000366707;ENST00000422127;ENST00000570156	OBSCN	5.35739e-91	26.7	0.81549	0.62692	0.522	0.637302	0.822387	0.828652	0.658936	0.691036	0.631725	0.829663	0.705302	0.680649	0.049924	0.320171
1	228509724	G	A	ENST00000284548;ENST00000366707;ENST00000422127;ENST00000570156	OBSCN	5.35739e-91	23.6	0.40806	0.61983	0.134	0.401724	0.415932	0.605275	0.652043	0.517143	0.614323	0.428889	0.274635	0.0678964	0.001579	0.0307987
1	228538569	G	A	ENST00000284548;ENST00000366707;ENST00000422127;ENST00000570156	OBSCN	5.35739e-91	23.2	0.59208	0.62382	0.257	0.143556	0.614795	0.561849	0.655922	0.22164	0.769283	0.617245	0.391823	0.240195	0.011092	0.119642
1	229602434	T	C	ENST00000261396	NUP133	0.0662324	0.001	0.05374	0.11653	0.026	0.152696	0.0766734	0.01241	0.144761	0.234656	0.137903	0.0477849	0.259688	0.0488007	0.000134	0.005018
1	229637765	G	A	ENST00000261396	NUP133	0.0662324	21	0.27065	0.30021	0.075	0.180338	0.264545	0.452198	0.33824	0.273185	0.357313	0.276726	0.286812	0.0850203	0.045654	0.303707
1	230840054	A	T	ENST00000366667	AGT	1.57429e-09	0.002	0.50246	0.20817	0.224	0.0721191	0.570815	0.0223682	0.243616	0.115781	0.371532	0.529727	0.273675	0.0665955	0.133707	0.535518
1	231829616	C	T	ENST00000317586;ENST00000539444;ENST00000602281;ENST00000366633;ENST00000366636;ENST00000628350;ENST00000535983;ENST00000366637;ENST00000439617;ENST00000622252;ENST00000537876;ENST00000620189	DISC1	0.0197099	33	0.23929	0.76652	0.218	0.532241	0.562149	0.987631	0.793293	0.620453	0.481544	0.241835	0.463446	0.338974	0.091713	0.446313
1	231935948	C	G	ENST00000602281;ENST00000366633;ENST00000366636;ENST00000535983;ENST00000366637;ENST00000439617;ENST00000537876;ENST00000620189	DISC1	0.0197099	29.9	0.57023	0.61801	0.333	0.539163	0.695157	0.942054	0.650282	0.62528	0.465038	0.596141	0.484233	0.367615	0.422448	0.834568
1	236979786	T	C	ENST00000535889;ENST00000366577	MTR	2.84377e-07	25.7	0.66648	0.83311	0.657	1.6038	0.888231	0.772879	0.856147	0.949395	0.614897	0.68852	0.773478	0.780597	0.571692	0.910799
1	241798420	T	A	ENST00000366553	CHML	0.00115778	18.71	0.57472	0.84568	0.296	0.273388	0.659365	0.408022	0.867893	0.388683	0.597594	0.600477	0.501744	0.392019	0.011626	0.123632
1	242383342	T	C	ENST00000536534;ENST00000442594;ENST00000427495	PLD5	0.124198	11.99	0.16815	0.07917	0.058	1.05856	0.206456	0.265557	0.10211	0.865624	0.173772	0.163754	0.598	0.528053	0.067078	0.378425
1	247582253	G	A	ENST00000391828;ENST00000366497;ENST00000336119;ENST00000348069;ENST00000366496;ENST00000391827	NLRP3	0.447263	28.6	0.68238	0.71413	0.207	1.32444	0.545756	0.905944	0.743171	0.917618	0.90632	0.703618	0.452281	0.323665	0.438087	0.843996
1	247614722	A	G	ENST00000318749	OR2B11	0.0215165	13.11	0.37189	0.01544	0.141	0.11784	0.430352	0.29145	0.0217134	0.184136	0.353549	0.38904	0.325991	0.143928	0.107696	0.483419
1	248005027	G	C	ENST00000355784	OR11L1	0.0194799	22.5	0.27781	0.07395	0.161	0.162573	0.468856	0.496997	0.0959625	0.248827	0.584244	0.284713	0.272199	0.0646298	0.061714	0.36137
1	248569659	A	G	ENST00000366474	OR2T1	7.28825e-07	0.831	0.34725	0.00668	0.066	0.014039	0.234809	0.0946476	0.00956302	0.0203875	0.235039	0.361851	0.238545	0.0267603	0.010004	0.111324
1	249211378	A	T	ENST00000329291	PGBD2	3.89242e-07	17.01	0.08565	0.20922	0.252	0.1302	0.608515	0.375326	0.244715	0.202281	0.110078	0.0781927	0.766123	0.769623	0.026154	0.214292
10	5032204	A	G	ENST00000380753;ENST00000421196	AKR1C2	0.00410317	19.37	0.43344	0.16157	0.181	2.26551	0.504079	0.420693	0.194126	0.985215	0.308279	0.45666	0.493223	0.380114	0.051301	0.325277
10	5042775	G	T	ENST00000407674;ENST00000380753;ENST00000421196;ENST00000604507;ENST00000455190	AKR1C2	0.00410317	22.5	0.82841	0.21876	0.573	0.508569	0.848878	0.496997	0.254707	0.602424	0.838027	0.841828	0.422196	0.282419	0.356528	0.790083
10	6002348	C	T	ENST00000618528;ENST00000620345;ENST00000397251;ENST00000379977;ENST00000525219;ENST00000397248;ENST00000528354;ENST00000397250;ENST00000379971;ENST00000397246;ENST00000530685;ENST00000397255;ENST00000622442;ENST00000620865;ENST00000429135	IL15RA	3.17111e-08	16	0.17969	0.3391	0.019	0.515499	0.0477192	0.355183	0.377291	0.607284	0.298745	0.176273	0.199817	0.00454833	0.007877	0.0942137
10	11789383	C	T	ENST00000379215;ENST00000420401	ECHDC3	0.000536786	25	0.86076	0.58854	0.426	0.0870443	0.765928	0.726311	0.621659	0.139153	0.56004	0.87214	0.465977	0.342442	0.038926	0.275769
10	13275601	C	T	ENST00000378681;ENST00000463405	UCMA	1.8453e-07	33	0.77012	0.33005	0.151	0.287979	0.45004	0.987631	0.368242	0.404408	0.207177	0.786689	0.466161	0.342694	0.092031	0.447102
10	13629108	A	G	ENST00000378572	PRPF18	0.0994433	17.34	0.70057	0.43597	0.152	0.657935	0.451961	0.381729	0.472972	0.703778	0.532939	0.720845	0.688282	0.656196	0.226295	0.669882
10	15634273	G	A	ENST00000378076	ITGA8	5.01886e-08	35	0.63791	0.51421	0.282	0.463192	0.644224	0.999617	0.549325	0.568558	0.742879	0.661283	0.341778	0.167769	0.083104	0.424267
10	17199484	G	T	ENST00000377799;ENST00000488990	TRDMT1	1.67245e-06	23.6	0.71036	0.70208	0.285	0.126828	0.647543	0.605275	0.731577	0.197199	0.774993	0.73015	0.641308	0.589267	0.188875	0.622738
10	17645573	G	C	ENST00000361271	PTPLA	0.278082	21.6	0.04492	0.23447	0.14	0.457629	0.428332	0.466016	0.271023	0.563846	0.334915	0.039625	0.64249	0.590948	0.085245	0.429901
10	18250538	T	C	ENST00000377369;ENST00000377374;ENST00000377371	SLC39A12	0.000292986	13.89	0.0346	0.21026	0.058	0.0274412	0.206456	0.309509	0.245808	0.0421469	0.189958	0.0302097	0.524782	0.424483	0.03608	0.263119
10	18903392	A	C	ENST00000377304	NSUN6	1.72775e-14	11.11	0.20051	0.16423	0.125	0.00373938	0.396556	0.246199	0.19699	0.00531327	0.281381	0.199011	0.465465	0.341738	0.011836	0.12518
10	23297836	G	C	ENST00000298032;ENST00000376528;ENST00000409983;ENST00000409049	ARMC3	4.53373e-08	2.884	0.33468	0.30001	0.046	0.113901	0.160483	0.125737	0.33804	0.178806	0.264547	0.347968	0.411518	0.26767	0.014399	0.143377
10	30317090	C	T	ENST00000375377	KIAA1462	0.104294	27.5	0.39775	0.51329	0.19	0.650191	0.51897	0.865324	0.548423	0.699545	0.507153	0.417575	0.329158	0.148731	0.248945	0.695021
10	31138594	G	A	ENST00000331737;ENST00000361310;ENST00000413025;ENST00000436087;ENST00000452305;ENST00000442986;ENST00000538351	ZNF438	3.45565e-05	0.446	0.35819	0.1692	0.063	0.0720202	0.224368	0.083997	0.202317	0.115653	0.241664	0.373931	0.282063	0.0782107	0.054145	0.335565
10	38343419	G	A	ENST00000307441;ENST00000374618;ENST00000628825;ENST00000432900;ENST00000458705;ENST00000469037	ZNF33A	0.00046648	6.324	0.31268	0.00162	0.039	0.0420195	0.131832	0.165747	0.00236222	0.0665477	0.148003	0.323555	0.3136	0.12509	0.033934	0.253214
10	50121522	T	C	ENST00000374160;ENST00000298124	LRRC18	0.000124173	0.002	0.23439	0.22434	0.094	0.014039	0.320605	0.0223682	0.260516	0.0203875	0.297031	0.23641	0.29192	0.0924677	0.007105	0.0876547
10	50691429	C	T	ENST00000355832;ENST00000623115	ERCC6	5.00692e-13	35	0.9837	0.92541	0.905	0.554302	0.978285	0.999617	0.94024	0.636097	0.951597	0.985557	0.647103	0.597496	0.504598	0.880083
10	54074405	G	A	ENST00000373970	DKK1	0.0755744	24.8	0.18063	0.41059	0.04	0.748255	0.135984	0.711614	0.448068	0.752605	0.706651	0.177276	0.617711	0.555875	0.031407	0.241111
10	55698706	C	T	ENST00000373965;ENST00000614895;ENST00000414778;ENST00000616114;ENST00000621708;ENST00000617271;ENST00000409834;ENST00000613657;ENST00000395445;ENST00000395438;ENST00000612394;ENST00000395432;ENST00000617051;ENST00000622048;ENST00000361849;ENST00000395430;ENST00000395433;ENST00000373957;ENST00000437009;ENST00000320301	PCDH15	7.23124e-11	12.69	0.24839	0.64964	0.222	0.0331009	0.567943	0.28169	0.680948	0.0518672	0.630178	0.251945	0.480262	0.362128	0.039715	0.279186
10	70143890	T	C	ENST00000388768;ENST00000602465;ENST00000399200;ENST00000454950	RUFY2	0.416574	12.63	0.40979	0.24802	0.079	0.506514	0.277074	0.280286	0.285024	0.600836	0.622782	0.430793	0.791177	0.807243	0.083	0.423991
10	70670829	G	A	ENST00000373585;ENST00000610822	DDX50	0.000758121	29.1	0.36307	0.59979	0.502	1.56558	0.811447	0.921191	0.632595	0.945861	0.609444	0.379309	0.854095	0.902852	0.473522	0.863973
10	74896584	C	T	ENST00000372979;ENST00000454759;ENST00000430082	ECD	1.14934e-09	9.61	0.37808	0.12627	0.067	0.0907329	0.238218	0.217025	0.155581	0.144731	0.307648	0.395867	0.289749	0.0892963	0.008854	0.102234
10	75566524	C	T	ENST00000309979;ENST00000299641	NDST2	0.0529496	25.4	0.58728	0.46057	0.106	1.43173	0.351982	0.753766	0.497006	0.932281	0.824486	0.612618	0.675081	0.637294	0.146163	0.557582
10	88703271	C	T	ENST00000372027	MMRN2	2.48975e-10	25.4	0.50223	0.65069	0.149	0.420232	0.446189	0.753766	0.681976	0.532785	0.763969	0.529499	0.354954	0.187276	0.03931	0.277437
10	88819023	T	C	ENST00000277865	GLUD1	0.0139355	27.5	0.99721	0.96843	0.929	2.53671	0.986072	0.865324	0.975888	0.991233	0.992194	0.997688	0.894747	0.958617	0.764044	0.973632
10	89504934	G	T	ENST00000361175;ENST00000456849	PAPSS2	2.50259e-07	26.4	0.49208	0.6096	0.518	0.262797	0.820223	0.813135	0.642121	0.377013	0.517377	0.519365	0.780905	0.791732	0.215402	0.656934
10	95372793	G	A	ENST00000371447	PDE6C	7.425e-08	28.6	0.80956	0.54281	0.383	0.979253	0.735956	0.905944	0.577193	0.843517	0.933203	0.824069	0.392106	0.240593	0.333608	0.772508
10	96998382	G	A	ENST00000329399	PDLIM1	1.38008e-05	33	0.35164	0.21026	0.199	0.465771	0.533364	0.987631	0.245808	0.570384	0.753479	0.366705	0.458645	0.332374	0.116877	0.502861
10	98064396	C	T	ENST00000371174;ENST00000630152	DNTT	8.53802e-05	34	0.89296	0.88719	0.752	0.581483	0.926568	0.997518	0.906119	0.65465	0.951382	0.901894	0.601844	0.533483	0.030674	0.237509
10	99160118	C	T	ENST00000536831;ENST00000315563;ENST00000370992;ENST00000414986;ENST00000618765	RRP12	4.36448e-06	22.8	0.03204	0.20073	0.116	0.5728	0.376116	0.518183	0.235793	0.648458	0.373898	0.027909	0.56898	0.487132	0.019482	0.17621
10	101637066	C	A	ENST00000324109;ENST00000543621	DNMBP	1.15012e-09	25.7	0.44311	0.32756	0.188	0.262777	0.515706	0.772879	0.365739	0.376995	0.647281	0.467196	0.509237	0.40251	0.117853	0.504862
10	101731776	C	T	ENST00000324109	DNMBP	1.15012e-09	27.2	0.51247	0.3703	0.287	0.617822	0.649725	0.85234	0.408313	0.677971	0.767868	0.539628	0.711743	0.689956	0.054848	0.338048
10	102054351	G	A	ENST00000318222	PKD2L1	6.57114e-17	32	0.78619	0.70072	0.684	0.229555	0.899745	0.973955	0.730261	0.337152	0.741726	0.801928	0.745916	0.739752	0.042582	0.291269
10	102740667	T	C	ENST00000519649;ENST00000370250;ENST00000517724;ENST00000210633	SEMA4G	0.000802235	25.4	0.55013	0.71519	0.568	0.989252	0.846371	0.753766	0.744187	0.846264	0.807111	0.576588	0.601295	0.532704	0.38337	0.809207
10	103826022	C	T	ENST00000299238	HPS6	0.301742	18.37	0.58707	0.70642	0.111	1.30711	0.364256	0.401496	0.735749	0.915073	0.404174	0.612421	0.390932	0.23894	0.099146	0.464151
10	104595121	C	T	ENST00000369887	CYP17A1	0.0350306	22.5	0.401	0.80471	0.172	0.576536	0.488572	0.496997	0.829458	0.65109	0.822531	0.421145	0.211025	0.00861442	0.025339	0.209893
10	104854118	C	T	ENST00000404739;ENST00000343289;ENST00000421281	NT5C2	0.0521979	35	0.62615	0.65705	0.528	1.87457	0.825611	0.999617	0.688136	0.968935	0.648292	0.649985	0.876227	0.934834	0.510437	0.882963
10	105184868	G	A	ENST00000369797	PDCD11	0.468449	22.4	0.17056	0.13343	0.015	0.259548	0.0324473	0.492022	0.16349	0.373133	0.249502	0.166353	0.203155	0.00558306	0.003918	0.0579838
10	105363080	G	C	ENST00000369774;ENST00000355946	SH3PXD2A	0.232738	1.642	0.15956	0.20685	0.058	0.307063	0.206456	0.109474	0.242233	0.425165	0.262176	0.154509	0.281621	0.0775836	0.027999	0.223989
10	115406755	C	T	ENST00000369360;ENST00000360478;ENST00000369358;ENST00000359988	NRAP	2.58649e-31	29.6	0.34351	0.59489	0.285	0.460281	0.647543	0.934714	0.627829	0.565876	0.671487	0.357727	0.603599	0.535957	0.066724	0.377329
10	115411623	G	A	ENST00000369360;ENST00000360478;ENST00000369358;ENST00000359988	NRAP	2.58649e-31	22.6	0.0483	0.18458	0.089	0.15078	0.306673	0.502818	0.21872	0.231804	0.441325	0.0427407	0.354837	0.187103	0.038452	0.273697
10	120877119	G	A	ENST00000535029;ENST00000361432	FAM45A	0.000243199	28.2	0.78722	0.2508	0.639	1.22315	0.880268	0.892366	0.287886	0.901223	0.752575	0.802916			0.258622	0.705127
10	124183733	G	T	ENST00000368990;ENST00000368989;ENST00000392799;ENST00000368988;ENST00000433307	PLEKHA1	0.0177773	14.63	0.39883	0.36192	0.128	0.350755	0.403136	0.326105	0.400002	0.469731	0.595591	0.418764	0.709301	0.686436	0.012819	0.13231
10	127409846	G	A	ENST00000356792;ENST00000337623	EDRF1	0.000606746	23.3	0.33638	0.02342	0.163	0.479342	0.472517	0.573067	0.0325583	0.580845	0.398133	0.349845			0.1146	0.498142
10	127461301	G	A	ENST00000368808	MMP21	3.21016e-07	23	0.23863	0.28677	0.083	0.228898	0.2892	0.538993	0.32461	0.336361	0.450152	0.241108	0.793847	0.811278	0.051055	0.324375
10	127520001	G	T	ENST00000278100;ENST00000299130;ENST00000368759	BCCIP	0.00165486	28.2	0.6664	0.59372	0.171	0.432859	0.486828	0.892366	0.626687	0.54274	0.743385	0.688446	0.34147	0.167307	0.15	0.564045
10	129242541	C	T	ENST00000280333;ENST00000623213	DOCK1	0.368423	23.5	0.21708	0.18904	0.076	0.269621	0.267731	0.594804	0.223446	0.384554	0.73174	0.217244	0.45757	0.3309
10	129903200	A	G	ENST00000368653;ENST00000368654;ENST00000617118	MKI67	4.17035e-16	0.001	0.44714	0.10738	0.004	0.062876	0.00297175	0.01241	0.1345	0.10079	0.0806253	0.471583	0.178663	0.00083205	0.000157	0.00564971
10	129906031	T	A	ENST00000368653;ENST00000368654;ENST00000617118	MKI67	4.17035e-16	15.43	0.45347	0.12502	0.057	0.258065	0.202773	0.34335	0.154197	0.371411	0.372446	0.478464	0.261969	0.0515456	0.042445	0.2907
10	132965064	T	C	ENST00000368642	TCERG1L	0.000228294	13.1	0.25227	0.0649	0.017	0.243843	0.039905	0.29122	0.0851657	0.353859	0.141423	0.256258	0.491855	0.378212	0.030192	0.235121
10	135106567	T	C	ENST00000252936;ENST00000417178;ENST00000543663;ENST00000368563	TUBGCP2	5.05147e-05	23.3	0.0324	0.21774	0.233	0.562199	0.583405	0.573067	0.253642	0.641703	0.275215	0.0282345	0.596042	0.525295	0.109977	0.48837
10	135203136	G	A	ENST00000278060	PAOX	0.000435556	18.98	0.84427	0.84006	0.316	0.250141	0.679418	0.41321	0.862647	0.362308	0.823273	0.856734	0.272465	0.0649778	0.021906	0.190625
11	211335	A	G	ENST00000526104;ENST00000325207;ENST00000527696	RIC8A	0.000378553	26.7	0.66609	0.38602	0.26	0.238895	0.618495	0.828652	0.423872	0.348478	0.508994	0.688153	0.440549	0.307592	0.040618	0.283035
11	687917	C	T	ENST00000382409	DEAF1	0.000193157	34	0.81724	0.89504	0.472	1.60254	0.794328	0.997518	0.913245	0.949261	0.820568	0.831315	0.614354	0.551133	0.693603	0.954717
11	687919	A	G	ENST00000382409	DEAF1	0.000193157	29.5	0.8516	0.93633	0.8	2.03963	0.943769	0.932137	0.949614	0.976759	0.910571	0.8636	0.741951	0.733939	0.807897	0.982957
11	836366	C	T	ENST00000397420;ENST00000525718;ENST00000322008;ENST00000397421;ENST00000529810;ENST00000526693;ENST00000525333;ENST00000524748;ENST00000527341;ENST00000528867;ENST00000530320;ENST00000528011	CD151	0.00164311	25.9	0.65334	0.89906	0.503	0.518841	0.812003	0.784986	0.916864	0.610122	0.879668	0.676032	0.71545	0.695319	0.119174	0.507533
11	837476	G	C	ENST00000397420;ENST00000322008;ENST00000397421;ENST00000529810;ENST00000526693;ENST00000524748;ENST00000527341;ENST00000530320;ENST00000528011	CD151	0.00164311	27.5	0.77923	0.80495	0.55	0.388574	0.837178	0.865324	0.829692	0.50573	0.84951	0.795322	0.535869	0.440214	0.119204	0.507596
11	862614	C	T	ENST00000397397;ENST00000397411;ENST00000397408;ENST00000530404;ENST00000397406;ENST00000409543;ENST00000397404;ENST00000346501;ENST00000409531;ENST00000527644	TSPAN4	2.52434e-06	33	0.88765	0.93774	0.678	0.405624	0.89722	0.987631	0.950811	0.520623	0.842232	0.897024	0.526804	0.427351	0.067496	0.379711
11	1016042	C	G	ENST00000421673	MUC6	1.08684e-32	0.363	0.39629	0.25218	0.023	0.133691	0.0640599	0.0808856	0.289308	0.206991	0.0763	0.415965	0.191356	0.00251908	0.194936	0.630916
11	1027790	C	T	ENST00000421673	MUC6	1.08684e-32	24	0.7029	0.80983	0.451	0.10014	0.781742	0.644577	0.834281	0.158822	0.817518	0.723068	0.652948	0.605785	0.206272	0.645603
11	2185539	T	G	ENST00000381178;ENST00000381175;ENST00000352909;ENST00000333684	TH	0.00409874	6.801	0.97713	0.96083	0.385	1.11986	0.737434	0.17198	0.969863	0.880186	0.955181	0.97956	0.350515	0.180738	0.055888	0.341691
11	2939260	C	T	ENST00000347936;ENST00000312221;ENST00000449793;ENST00000380574	SLC22A18	0.00192307	23.4	0.54143	0.8293	0.237	0.443763	0.588864	0.584058	0.852584	0.551998	0.58141	0.568076	0.480567	0.362547	0.029947	0.233895
11	3048016	T	C	ENST00000380525;ENST00000397111;ENST00000278224;ENST00000529772	CARS	2.96289e-06	23.5	0.40508	0.57688	0.144	0.52968	0.436358	0.594804	0.610338	0.618647	0.573851	0.425627	0.456053	0.328827	0.115251	0.499502
11	5474867	G	A	ENST00000341449	OR51I2	0.000888957	8.34	0.43646	0.08662	0.018	0.00815643	0.0437731	0.195027	0.110792	0.0116143	0.168933	0.459962	0.186012	0.00164014	0.006344	0.0809926
11	5530104	T	C	ENST00000311659	UBQLN3	0.00382807	17.41	0.44955	0.2581	0.113	0.0215626	0.369048	0.383086	0.295386	0.0324633	0.25004	0.474204	0.346274	0.174463	0.081375	0.419647
11	5632063	C	T	ENST00000278302;ENST00000507320;ENST00000380107;ENST00000380097;ENST00000445329;ENST00000618326;ENST00000515022;ENST00000506134;ENST00000621176	TRIM6	3.78639e-10	25.1	0.11891	0.33252	0.084	0.0387895	0.292166	0.733406	0.370709	0.0611162	0.226586	0.111647			0.030765	0.237957
11	5878672	C	A	ENST00000537935	OR52E8	0.016692	16.87	0.15115	0.4493	0.108	0.00270534	0.356934	0.372587	0.485999	0.00400367	0.117507	0.14552	0.364342	0.200991	0.042991	0.292948
11	6412699	C	A	ENST00000342245;ENST00000527275	SMPD1	4.20472e-07	22.3	0.91261	0.86031	0.616	0.424108	0.86972	0.487681	0.881462	0.536024	0.975374	0.92003	0.590619	0.517647	0.17976	0.609985
11	6580460	A	G	ENST00000254579;ENST00000527990	DNHD1	1.33458e-18	0.001	0.33517	0.04006	0.009	0.11459	0.0132061	0.01241	0.05439	0.179702	0.0551356	0.34851	0.316848	0.130032	0.006925	0.0861033
11	6621480	G	A	ENST00000254605;ENST00000534343	RRP8	6.40183e-06	14.43	0.06342	0.22932	0.075	0.0200682	0.264545	0.321677	0.26569	0.0299258	0.351615	0.056857	0.509977	0.40356	0.015682	0.152035
11	6623212	T	G	ENST00000254605	RRP8	6.40183e-06	10.16	0.12119	0.11401	0.075	0.0171712	0.264545	0.227246	0.141941	0.0253735	0.327149	0.113994	0.311758	0.122294	0.004361	0.0624457
11	9072167	C	T	ENST00000309263;ENST00000520467	SCUBE2	1.49304e-13	22.9	0.44063	0.51772	0.143	0.245526	0.434371	0.528031	0.552738	0.356064	0.799377	0.464497	0.323633	0.140347	0.007662	0.0924114
11	9770711	A	T	ENST00000447399;ENST00000318950	SWAP70	0.348844	23.8	0.25097	0.51763	0.214	0.755203	0.556267	0.625437	0.552656	0.755989	0.0551356	0.254817	0.656404	0.61068	0.288178	0.733753
11	10014632	C	T	ENST00000256190;ENST00000617179	SBF2	0.380054	20.9	0.05539	0.10612	0.04	0.158307	0.135984	0.450077	0.133075	0.242945	0.329541	0.0493242	0.560636	0.475347	0.07374	0.398364
11	11394085	C	T	ENST00000227756	GALNT18	0.0476852	29.3	0.91409	0.95687	0.82	0.426814	0.950557	0.926797	0.966673	0.53821	0.762553	0.921397	0.872261	0.929304	0.605958	0.924595
11	12225938	G	A	ENST00000256194;ENST00000527546;ENST00000537344;ENST00000342902;ENST00000379612	MICAL2	0.132224	32	0.00521	0.59043	0.352	1.39524	0.711553	0.973955	0.623495	0.927642	0.55889	0.00442488	0.915205	0.9795	0.389616	0.813445
11	12278507	A	G	ENST00000256194;ENST00000527546;ENST00000537344;ENST00000342902;ENST00000379612	MICAL2	0.132224	26.3	0.90919	0.73742	0.786	0.6025	0.938904	0.807749	0.765503	0.668211	0.881326	0.916863	0.516144	0.412249	0.25454	0.700904
11	12371396	C	G	ENST00000256186	MICALCL	5.41818e-16	22	0.0686	0.3263	0.076	0.0300485	0.267731	0.4771	0.364483	0.0465854	0.440706	0.0617555	0.391224	0.23935	0.02149	0.188201
11	17139181	T	C	ENST00000265970	PIK3C2A	0.148703	0.002	0.21381	0.23857	0.032	0.136178	0.10228	0.0223682	0.275259	0.21083	0.397391	0.213632	0.287351	0.0858023	0.010371	0.11417
11	17167443	T	C	ENST00000265970	PIK3C2A	0.148703	7.301	0.51759	0.4191	0.075	0.151158	0.264545	0.178947	0.456413	0.232516	0.691773	0.544666	0.326154	0.144178	0.055603	0.340703
11	17333437	T	C	ENST00000323688;ENST00000529010;ENST00000622082;ENST00000458064	NUCB2	8.58988e-08	21.5	0.70351	0.76825	0.458	0.19772	0.785996	0.463541	0.794936	0.295961	0.930285	0.723641	0.762219	0.76382	0.021811	0.190075
11	18591900	C	T	ENST00000396197;ENST00000543987;ENST00000535484;ENST00000320750;ENST00000379387;ENST00000300038	UEVLD	1.09268e-07	22.7	0.77901	0.63373	0.369	0.112956	0.725269	0.509803	0.665531	0.177486	0.873166	0.795115	0.238464	0.0266893	0.015607	0.151533
11	19076997	C	T	ENST00000329773	MRGPRX2	0.00249061	21.4	0.37605	0.08662	0.035	0.148312	0.115033	0.461162	0.110792	0.228218	0.243972	0.393625	0.233341	0.0223719	0.001957	0.0357712
11	20404729	C	T	ENST00000421577;ENST00000443524;ENST00000419348;ENST00000451739;ENST00000531058	HTATIP2	3.6442e-12	11.01	0.17541	0.13682	0.023	0.253526	0.0640599	0.244095	0.167226	0.366209	0.48221	0.171609	0.33614	0.159296	0.002436	0.0416889
11	20657880	C	T	ENST00000525748	SLC6A5	1.84555e-12	34	0.98106	0.97421	0.909	0.774397	0.979591	0.997518	0.980366	0.76522	0.994687	0.983139	0.888278	0.950728	0.463145	0.858306
11	26484618	G	A	ENST00000525139;ENST00000256737;ENST00000531646	ANO3	4.08914e-13	21.5	0.17388	0.40809	0.014	0.211706	0.0288649	0.463541	0.445607	0.314855	0.406807	0.169958	0.468316	0.345644	0.051023	0.324255
11	28080493	G	A	ENST00000263181	KIF18A	0.149441	13.59	0.59912	0.60721	0.158	0.214366	0.463308	0.30262	0.639799	0.318514	0.777684	0.624033	0.328072	0.147088	0.070249	0.388062
11	30253481	G	C	ENST00000254122;ENST00000417547;ENST00000533718	FSHB	0.0128992	22.5	0.09401	0.351	0.05	0.256427	0.176271	0.496997	0.389157	0.369695	0.727171	0.0864368	0.319464	0.13401	0.176105	0.604714
11	33053025	C	T	ENST00000241051;ENST00000311388;ENST00000616885	DEPDC7	1.25057e-05	15.06	0.33879	0.24918	0.051	0.223608	0.180132	0.335467	0.286226	0.329575	0.578066	0.352504	0.389924	0.237513	0.019542	0.176572
11	33731767	C	T	ENST00000534312;ENST00000395850;ENST00000351554;ENST00000415002;ENST00000445143;ENST00000426650;ENST00000437761;ENST00000527577;ENST00000528700	CD59	0.0683809	6.621	0.63623	0.63604	0.046	0.182541	0.160483	0.169589	0.667779	0.275999	0.711108	0.659673	0.320939	0.136261	0.013237	0.135283
11	34475373	G	A	ENST00000241052	CAT	1.47983e-06	28.1	0.99259	0.9549	0.924	0.650589	0.984476	0.888766	0.965081	0.699775	0.983405	0.993644	0.885618	0.947337	0.36152	0.793758
11	44219412	C	T	ENST00000533608;ENST00000358681;ENST00000395673;ENST00000343631	EXT2	2.46055e-07	23.2	0.95132	0.94757	0.763	0.771077	0.930627	0.561849	0.959059	0.763493	0.990273	0.955897	0.78435	0.79692	0.17385	0.601417
11	45827567	C	G	ENST00000442528;ENST00000526817;ENST00000314134;ENST00000530471	SLC35C1	0.147015	23.2	0.20698	0.19453	0.111	0.496116	0.364256	0.561849	0.229255	0.593217	0.560567	0.206113	0.363282	0.199448	0.053157	0.33204
11	47270271	C	T	ENST00000256997;ENST00000529444;ENST00000527256;ENST00000529663;ENST00000530453;ENST00000444355	ACP2	0.000525977	24.2	0.48153	0.42596	0.088	0.719186	0.303824	0.662685	0.46315	0.73793	0.384919	0.508597	0.630522	0.573992	0.029043	0.229342
11	47304002	C	T	ENST00000342922;ENST00000402799;ENST00000406482;ENST00000349238;ENST00000311027;ENST00000407859;ENST00000395344;ENST00000395336;ENST00000402192	MADD	0.000901823	35	0.70971	0.63661	0.569	1.32356	0.846871	0.999617	0.668335	0.917473	0.701213	0.72955	0.890013	0.952899	0.279154	0.725324
11	47595152	C	T	ENST00000526005;ENST00000533290;ENST00000395288;ENST00000430070	KBTBD4	0.0180744	23.6	0.70865	0.59258	0.288	0.374915	0.65081	0.605275	0.625587	0.492655	0.856074	0.728549	0.84648	0.891422	0.194745	0.630661
11	47597183	T	C	ENST00000526005;ENST00000533290;ENST00000395288;ENST00000430070;ENST00000525720	KBTBD4	0.0180744	26.2	0.87051	0.8823	0.834	0.991917	0.955192	0.802224	0.901668	0.847056	0.905918	0.881194	0.64347	0.592343	0.483121	0.869077
11	56230267	T	C	ENST00000279791	OR5M9	0.00775094	1.487	0.23504	0.09823	0.081	0.0185626	0.283185	0.107045	0.124128	0.027522	0.22102	0.237128	0.237154	0.0255411	0.031106	0.239642
11	56258392	G	A	ENST00000327216	OR5M8	0.00973388	12.58	0.21479	0.21672	0.014	0.00444776	0.0288649	0.279124	0.252571	0.00638727	0.0666544	0.214715	0.260565	0.0498492	0.00774	0.0930638
11	57798755	C	T	ENST00000302622;ENST00000623976	OR6Q1	0.00486335	13.72	0.49182	0.19562	0.079	0.0365336	0.277074	0.305614	0.2304	0.0576137	0.18168	0.519105	0.335729	0.158674	0.078572	0.411994
11	57982580	G	A	ENST00000309433;ENST00000624482	OR1S1	0.0079009	6.566	0.44728	0.02108	0.06	0.00750059	0.213705	0.168869	0.0294112	0.0105299	0.170166	0.471735	0.18089	0.00103416	0.004558	0.0643722
11	58275286	T	C	ENST00000360374	OR5B21	9.44945e-05	24.8	0.01416	0.19344	0.227	0.200519	0.575068	0.711614	0.228099	0.299825	0.389596	0.0122169	0.346003	0.174063	0.140069	0.546972
11	59949115	G	T	ENST00000528851;ENST00000420732;ENST00000530839;ENST00000529054;ENST00000412309;ENST00000426738;ENST00000533023;ENST00000532169;ENST00000534596;ENST00000531531	MS4A6A	1.49232e-09	9.4	0.35864	0.23447	0.093	0.172251	0.317877	0.213186	0.271023	0.262135	0.303124	0.37442	0.246462	0.0342351	0.050747	0.323234
11	61026394	C	T	ENST00000335613;ENST00000535710	VWCE	5.90266e-13	19.23	0.30696	0.58307	0.026	0.417088	0.0766734	0.418006	0.616347	0.530377	0.134242	0.317186	0.315622	0.128168	0.001302	0.0269177
11	61050275	C	G	ENST00000335613	VWCE	5.90266e-13	25.9	0.82243	0.84774	0.701	0.832398	0.906746	0.784986	0.869809	0.790741	0.596958	0.836191	0.297648	0.100998	0.023992	0.202493
11	62285724	C	T	ENST00000378024	AHNAK	0.344567	15.34	0.45526	0.22484	0.047	0.0275639	0.164469	0.341447	0.261038	0.0423598	0.0846916	0.480419	0.25357	0.0417599	0.00448	0.063608
11	62297085	G	A	ENST00000378024	AHNAK	0.344567	20.9	0.4832	0.31661	0.259	0.207675	0.617266	0.450077	0.354769	0.309449	0.454146	0.510327	0.33949	0.164331	0.041493	0.286742
11	62358947	A	C	ENST00000308436;ENST00000476907;ENST00000278279	TUT1	9.9851e-06	23.2	0.1021	0.25515	0.109	0.282676	0.35938	0.561849	0.292356	0.398892	0.347439	0.0945124	0.331413	0.152155	0.030312	0.235711
11	62751916	A	T	ENST00000360421;ENST00000377871;ENST00000458333;ENST00000421062	SLC22A6	2.18927e-05	3.939	0.21152	0.09917	0.029	0.152733	0.089479	0.137764	0.125201	0.234719	0.373173	0.211111	0.30682	0.114804	0.015844	0.15311
11	62850754	C	T	ENST00000417740;ENST00000612278	SLC22A24	0.000186761	16.2	0.55484	0.8408	0.106	0.0218764	0.351982	0.359243	0.863337	0.0331297	0.39193	0.581176	0.392906	0.241719
11	63585723	A	G	ENST00000294244	C11orf84	0.471419	7.065	0.22526	0.12969	0.083	0.223924	0.2892	0.175595	0.159373	0.329861	0.664596	0.226287			0.002178	0.0385637
11	63682719	G	A	ENST00000301459	RCOR2	0.115754	26	0.56387	0.45702	0.241	1.63655	0.594225	0.79085	0.493546	0.952513	0.694772	0.589959	0.557813	0.471339	0.486905	0.871069
11	63713339	A	C	ENST00000377793;ENST00000539656	NAA40	0.00544668	24	0.73136	0.05175	0.224	0.462113	0.570815	0.644577	0.0691004	0.567592	0.838454	0.749981	0.849929	0.896614	0.168866	0.593996
11	64331869	G	T	ENST00000301891;ENST00000377585;ENST00000377581	SLC22A11	5.80185e-05	24.3	0.91919	0.78009	0.634	0.84012	0.878	0.671392	0.806187	0.793866	0.740326	0.926102	0.433357	0.297743	0.134597	0.537154
11	64717272	G	T	ENST00000432175;ENST00000301896	C11orf85	0.00735719	23.4	0.77539	0.11558	0.429	0.0940042	0.767876	0.584058	0.143705	0.149578	0.677149	0.791682			0.084624	0.428271
11	65048595	G	A	ENST00000265465	POLA2	0.000215959	24.2	0.06973	0.30566	0.091	0.220456	0.312313	0.662685	0.343749	0.32601	0.20634	0.0628302	0.660631	0.61671	0.139869	0.546617
11	65306023	C	T	ENST00000270176;ENST00000420247;ENST00000527009;ENST00000528545	SCYL1	0.00778441	34	0.55606	0.79484	0.219	1.1786	0.563612	0.997518	0.820148	0.892776	0.329282	0.582371	0.613289	0.549635	0.113743	0.496355
11	65418056	C	A	ENST00000394227;ENST00000628801;ENST00000534313;ENST00000527525;ENST00000394224	SIPA1	0.0279051	25.7	0.84708	0.86841	0.517	0.591895	0.819678	0.772879	0.88893	0.661528	0.888628	0.859372	0.581414	0.504674	0.128044	0.524914
11	66358680	T	G	ENST00000333861	CCDC87	3.05913e-06	9.733	0.21871	0.1975	0.037	0.276495	0.123474	0.219295	0.232389	0.391915	0.172588	0.219048	0.292789	0.0937545	0.033733	0.252266
11	73748708	T	C	ENST00000334126;ENST00000313663;ENST00000414160	C2CD3	8.07884e-10	26.4	0.43344	0.29587	0.32	0.544359	0.68322	0.813135	0.333838	0.628829	0.472264	0.45666	0.492009	0.378424	0.072229	0.39396
11	73809244	T	C	ENST00000334126;ENST00000313663	C2CD3	8.07884e-10	28.3	0.72095	0.61821	0.691	0.571158	0.902661	0.895884	0.650472	0.647409	0.531437	0.740164	0.589675	0.516318	0.179794	0.610033
11	82536081	C	A	ENST00000313010;ENST00000393399	PRCP	3.33653e-08	32	0.98731	0.95348	0.921	0.234173	0.983508	0.973955	0.963927	0.342589	0.996465	0.988859	0.467436	0.344438	0.202343	0.640592
11	82989819	T	C	ENST00000529689;ENST00000455220;ENST00000527495;ENST00000529073	CCDC90B	0.00906382	23.3	0.46845	0.42174	0.126	0.0911009	0.398752	0.573067	0.459013	0.145341	0.362961	0.494697	0.473855	0.353285	0.017173	0.161776
11	93412615	G	A	ENST00000325212	CEP295	-1	34	0.00141	0.24988	0.135	0.425794	0.418031	0.997518	0.286943	0.537453	0.0920863	0.00115232	0.314211	0.126021	0.086788	0.433893
11	93796879	C	G	ENST00000315765	HEPHL1	7.16328e-28	24	0.99853	0.9627	0.826	0.314777	0.952556	0.644577	0.971358	0.433768	0.761287	0.998735	0.769059	0.774008	0.067816	0.38069
11	94322379	A	T	ENST00000299001	PIWIL4	7.41293e-06	11.74	0.03873	0.06045	0.155	0.376781	0.457672	0.25991	0.0797813	0.494552	0.344711	0.0339562	0.50763	0.400256	0.02247	0.19388
11	94340642	A	T	ENST00000299001	PIWIL4	7.41293e-06	24.9	0.81805	0.27737	0.572	0.939356	0.848374	0.719045	0.315064	0.830701	0.721476	0.832077	0.595705	0.524818	0.342089	0.77914
11	95580994	T	C	ENST00000346299;ENST00000393223;ENST00000409459;ENST00000352297;ENST00000444541	MTMR2	0.212769	26.9	0.96454	0.9586	0.873	1.14743	0.967878	0.83844	0.968069	0.886415	0.981807	0.968075	0.845074	0.889299	0.491249	0.873316
11	102593283	G	A	ENST00000236826	MMP8	1.17621e-19	33	0.87528	0.88254	0.635	0.28737	0.878457	0.987631	0.901885	0.403692	0.861031	0.885607	0.530255	0.432243	0.160034	0.580333
11	102709861	T	G	ENST00000299855	MMP3	3.5044e-08	26.1	0.14077	0.351	0.395	0.0648962	0.744717	0.796604	0.389157	0.104219	0.84952	0.134492	0.515375	0.411165	0.104144	0.475558
11	103780457	A	G	ENST00000393158;ENST00000302251	PDGFD	0.0159483	27.5	0.74181	0.70268	0.658	1.04055	0.888666	0.865324	0.73216	0.860735	0.927249	0.759871	0.739929	0.730976	0.375002	0.803412
11	104905021	G	A	ENST00000527979;ENST00000533400;ENST00000436863;ENST00000525825;ENST00000528974	CASP1	0.136798	1.343	0.19284	0.17525	0.027	0.161676	0.0809393	0.104646	0.208776	0.247587	0.357106	0.190607	0.224838	0.0161749	0.013578	0.137691
11	108381396	C	A	ENST00000265843;ENST00000525344;ENST00000526312	EXPH5	5.76468e-21	32	0.00493	0.54237	0.161	0.33692	0.468856	0.973955	0.576763	0.455742	0.298745	0.00418251	0.282181	0.0783788	0.168998	0.594196
11	111626054	G	A	ENST00000311129;ENST00000426998;ENST00000527614;ENST00000341980;ENST00000393055	PPP2R1B	2.18829e-07	33	0.7344	0.83221	0.387	0.965978	0.738913	0.987631	0.855312	0.839424	0.721865	0.752853	0.839928	0.88149	0.19061	0.625093
11	111784275	C	T	ENST00000304298	HSPB2	0.211781	22.9	0.87955	0.57885	0.401	1.16783	0.748985	0.528031	0.612248	0.890668	0.975836	0.889557	0.743841	0.736708	0.107494	0.482977
11	113270025	G	A	ENST00000303941	ANKK1	2.51117e-08	20.4	0.69589	0.34704	0.194	0.12893	0.525419	0.439847	0.385218	0.200375	0.645005	0.716398	0.198423	0.00415575	0.051764	0.32698
11	113270370	G	A	ENST00000303941	ANKK1	2.51117e-08	18.93	0.51233	0.46132	0.202	0.291192	0.538035	0.412252	0.49774	0.408173	0.40147	0.539486	0.368113	0.206449	0.068282	0.382112
11	114441796	T	G	ENST00000424261;ENST00000375478	NXPE4	2.74741e-08	24.1	0.11298	0.11873	0.099	0.104261	0.334011	0.653752	0.147219	0.165114	0.0716867	0.10555	0.384366	0.229646	0.203498	0.642069
11	116661599	C	G	ENST00000227665;ENST00000542499;ENST00000433069	APOA5	1.37735e-06	0.131	0.59048	0.56204	0.163	0.500819	0.472517	0.0673438	0.595908	0.596904	0.716454	0.615696	0.27434	0.0674943	0.004153	0.0603663
11	118532369	C	A	ENST00000264029	TREH	1.40029e-14	24.2	0.26312	0.53088	0.094	0.222715	0.320605	0.662685	0.565576	0.328686	0.299771	0.268328	0.406828	0.261166
11	118868936	G	A	ENST00000334418	CCDC84	4.70437e-06	28.5	0.85503	0.70701	0.792	0.547414	0.940994	0.902665	0.736315	0.631153	0.967913	0.866816	0.842363	0.885178	0.158748	0.578292
11	119045475	C	T	ENST00000409265;ENST00000409991;ENST00000292199;ENST00000409109;ENST00000525863	NLRX1	9.83506e-22	22.7	0.67261	0.2845	0.187	0.270958	0.51406	0.509803	0.322309	0.386149	0.711009	0.694374	0.403633	0.256719	0.095821	0.456288
11	119050981	C	T	ENST00000409265;ENST00000409991;ENST00000292199;ENST00000409109;ENST00000525863	NLRX1	9.83506e-22	29	0.60595	0.71348	0.303	0.953003	0.66656	0.918289	0.742537	0.835495	0.600693	0.630597	0.632429	0.576688	0.089529	0.440854
11	119148951	G	A	ENST00000264033	CBL	0.00678736	22.8	0.67972	0.4596	0.349	0.309875	0.709042	0.518183	0.496066	0.428402	0.834402	0.70111	0.856161	0.905928	0.126947	0.522809
11	119185283	C	T	ENST00000264036	MCAM	0.0547531	26.2	0.68613	0.68924	0.419	0.783399	0.761308	0.802224	0.719204	0.769487	0.573238	0.707169	0.539904	0.445937	0.310816	0.753777
11	120096386	G	C	ENST00000328965	OAF	0.00616888	34	0.6397	0.8612	0.603	1.73545	0.86359	0.997518	0.882285	0.960265	0.699151	0.663	0.786978	0.800877	0.214344	0.655641
11	120998556	G	A	ENST00000392793;ENST00000264037	TECTA	1.06499e-12	8.169	0.60148	0.34902	0.166	0.314399	0.477949	0.192243	0.38719	0.433352	0.534719	0.626305	0.289689	0.0892081	0.033036	0.248963
11	121039453	G	A	ENST00000392793;ENST00000264037	TECTA	1.06499e-12	24.4	0.83083	0.6232	0.38	0.581882	0.733705	0.679873	0.655322	0.654842	0.915929	0.844103	0.616264	0.553829	0.211346	0.651954
11	124761588	C	T	ENST00000306534;ENST00000533054	ROBO4	1.66866e-09	24	0.76543	0.6344	0.211	0.173694	0.551801	0.644577	0.666182	0.264093	0.801781	0.782242	0.403394	0.256387	0.035141	0.258822
11	125765418	C	G	ENST00000530811;ENST00000227474;ENST00000613398	PUS3	1.08656e-05	15.01	0.64946	0.56462	0.244	0.162619	0.59819	0.334393	0.598421	0.248882	0.797255	0.672314	0.698319	0.67058	0.093234	0.450051
11	125831706	G	A	ENST00000392693;ENST00000531738;ENST00000263577	CDON	3.04907e-12	5.665	0.60806	0.5894	0.136	0.10082	0.420122	0.157579	0.622496	0.159829	0.775555	0.63262	0.284713	0.0819932	0.105987	0.479656
11	125864185	C	T	ENST00000392693;ENST00000531738;ENST00000263577	CDON	3.04907e-12	33	0.7444	0.37394	0.244	0.456669	0.59819	0.987631	0.411914	0.563051	0.728056	0.762322	0.55656	0.469563	0.147195	0.559329
11	130775881	C	T	ENST00000265909;ENST00000534726;ENST00000528555;ENST00000530356;ENST00000533214	SNX19	9.83338e-07	5.33	0.32447	0.19858	0.007	0.113459	0.0083051	0.15359	0.233529	0.178228	0.134242	0.336644	0.265836	0.0563521	0.006664	0.083824
12	332363	G	A	ENST00000445055;ENST00000343164	SLC6A13	1.85727e-08	24.2	0.85888	0.69101	0.522	0.429059	0.822387	0.662685	0.720911	0.539976	0.8688	0.870407	0.759263	0.759432	0.060318	0.356777
12	346455	G	A	ENST00000445055;ENST00000343164;ENST00000546319	SLC6A13	1.85727e-08	32	0.92114	0.83506	0.847	0.436535	0.95946	0.973955	0.857974	0.545872	0.939992	0.927905	0.778323	0.787864	0.120541	0.510276
12	2997411	A	G	ENST00000461997;ENST00000618250;ENST00000489288	RHNO1	0.000558185	0.384	0.25677	0.04198	0.018	0.0908943	0.0437731	0.0817172	0.0568341	0.145014	0.0763	0.261267	0.211406	0.00878139	0.00519	0.0704377
12	6630268	T	C	ENST00000315579;ENST00000382457	NCAPD2	5.92581e-08	23.9	0.18904	0.43832	0.235	0.395991	0.58614	0.635136	0.475268	0.512352	0.5777	0.186448	0.51377	0.408893	0.158928	0.578578
12	6752713	C	T	ENST00000229243;ENST00000414226	ACRBP	1.8809e-07	26.8	0.62036	0.40356	0.252	0.996932	0.608515	0.833597	0.441154	0.848414	0.678634	0.644418	0.547544	0.456791	0.205395	0.644489
12	7551094	T	C	ENST00000313599;ENST00000416109	CD163L1	2.21694e-17	10.8	0.49208	0.10265	0.247	0.811682	0.602119	0.239767	0.129154	0.782344	0.603329	0.519365	0.504746	0.39622	0.211888	0.652627
12	9009825	G	A	ENST00000299698;ENST00000541459;ENST00000539547	A2ML1	1.32902e-22	34	0.97635	0.72827	0.91	0.560806	0.979916	0.997518	0.756751	0.64055	0.488125	0.978833	0.502936	0.393682	0.313582	0.756132
12	9225335	G	A	ENST00000318602	A2M	0.000540115	22.9	0.60289	0.53971	0.142	0.294636	0.432367	0.528031	0.574173	0.412312	0.746325	0.62765	0.261513	0.0509974	0.073955	0.398988
12	10978472	T	A	ENST00000240619	TAS2R10	0.428566	0.002	0.33927	0.08756	0.031	0.00864228	0.0980053	0.0223682	0.111877	0.0123457	0.165134	0.353036	0.220779	0.0136388	0.003448	0.0530878
12	12247751	G	A	ENST00000589718;ENST00000586576;ENST00000308721;ENST00000396367	BCL2L14	0.143124	22.6	0.31051	0.17611	0.047	0.159402	0.164469	0.502818	0.209697	0.244285	0.406946	0.321135	0.282612	0.0789905	0.030371	0.236005
12	12483250	T	C	ENST00000535902;ENST00000396349;ENST00000545735	MANSC1	0.000352736	1.496	0.15781	0.39592	0.02	0.221659	0.0517325	0.107191	0.433628	0.327349	0.0401083	0.152627	0.233905	0.0228235	0.00865	0.100579
12	12483385	G	A	ENST00000535902;ENST00000396349;ENST00000545735	MANSC1	0.000352736	0.079	0.38485	0.18122	0.011	0.0881399	0.0189563	0.0612371	0.215137	0.141049	0.0138822	0.403335	0.221655	0.0141614	0.003449	0.0531029
12	13238002	T	C	ENST00000337630;ENST00000457134;ENST00000432710;ENST00000537302	GSG1	0.00134933	0.002	0.14662	0.16453	0.006	0.115935	0.00624441	0.0223682	0.197304	0.181653	0.048228	0.14069	0.230456	0.020136	0.005159	0.0701404
12	21353467	C	G	ENST00000256958	SLCO1B1	3.45239e-16	23.7	0.70443	0.27864	0.218	0.0545909	0.562149	0.615492	0.316357	0.0874142	0.359357	0.724526	0.366956	0.204774	0.017297	0.16256
12	21353475	A	T	ENST00000256958	SLCO1B1	3.45239e-16	24.6	0.80604	0.36412	0.327	0.0676473	0.689726	0.696156	0.402181	0.108545	0.618151	0.820737	0.370794	0.210309	0.076308	0.405682
12	22215336	T	C	ENST00000229329	CMAS	0.472364	15.83	0.1625	0.16423	0.124	1.0337	0.394333	0.351707	0.19699	0.858482	0.212009	0.157667	0.682412	0.647781	0.270768	0.717247
12	27180296	T	G	ENST00000546323;ENST00000282892	MED21	0.0580451	28.8	0.53495	0.24779	0.233	0.577961	0.583405	0.912264	0.284787	0.652125	0.596484	0.561723	0.918639	0.982292	0.23641	0.681394
12	41967048	G	A	ENST00000402685;ENST00000539469;ENST00000298919	PDZRN4	0.0708528	0.003	0.19157	0.21595	0.022	0.0993691	0.0598916	0.0267817	0.251762	0.157652	0.440288	0.189218	0.231241	0.020731	0.006855	0.0854915
12	44190856	G	A	ENST00000552521;ENST00000395510;ENST00000548315	TWF1	0.00796369	34	0.7763	0.85943	0.751	1.19774	0.926197	0.997518	0.88065	0.896395	0.850925	0.792542	0.886656	0.948673	0.339261	0.776939
12	45814873	C	T	ENST00000425752;ENST00000423947;ENST00000320560;ENST00000441606	ANO6	4.52445e-20	35	0.88581	0.83886	0.66	0.74237	0.889534	0.999617	0.861527	0.74973	0.695731	0.895338	0.813519	0.841183	0.540096	0.896984
12	48528577	G	A	ENST00000340802;ENST00000359794;ENST00000548345;ENST00000551804;ENST00000547587;ENST00000312352	PFKM	6.03263e-07	22.9	0.6443	0.51664	0.2	0.579728	0.534929	0.528031	0.551689	0.653419	0.67927	0.667407	0.544655	0.452693	0.029583	0.232071
12	49062942	G	A	ENST00000550347;ENST00000420613;ENST00000547087;ENST00000553086	KANSL2	0.404028	21.2	0.24514	0.31736	0.206	0.435691	0.544221	0.456579	0.355512	0.545076	0.220304	0.248341	0.873661	0.931269	0.322669	0.763687
12	49308335	C	A	ENST00000266984;ENST00000320516	CCDC65	9.59689e-07	17.99	0.12736	0.04864	0.066	0.0574925	0.234809	0.39423	0.0652307	0.0918983	0.0138822	0.1204	0.566569	0.483729	0.020367	0.18156
12	49725038	C	T	ENST00000551245;ENST00000257909;ENST00000547923	TROAP	3.02009e-07	35	0.73755	0.21415	0.296	0.840737	0.659365	0.999617	0.249879	0.794154	0.413635	0.755848	0.552532	0.463865	0.201766	0.639848
12	52566841	A	T	ENST00000313234;ENST00000394815	KRT80	5.43098e-05	33	0.97252	0.87904	0.87	0.722187	0.966907	0.987631	0.898687	0.739351	0.795948	0.975348	0.731536	0.718704	0.131154	0.530782
12	52681414	C	T	ENST00000327741;ENST00000615839	KRT81	2.15844e-07	24.9	0.91621	0.75302	0.514	0.619695	0.818038	0.719045	0.780411	0.678998	0.809301	0.923354	0.476907	0.357499	0.054271	0.336014
12	52789889	A	T	ENST00000257974	KRT82	2.61198e-16	17.01	0.72483	0.43702	0.276	0.0984747	0.637461	0.375326	0.473999	0.156358	0.757084	0.74383	0.464931	0.341002	0.019944	0.179017
12	52825828	G	A	ENST00000252245	KRT75	5.1356e-07	26.1	0.9352	0.65457	0.775	0.233769	0.934971	0.796604	0.685733	0.342115	0.824489	0.940919	0.447828	0.317574	0.154882	0.572075
12	53454931	G	A	ENST00000379902;ENST00000314276;ENST00000314250;ENST00000546602;ENST00000552570;ENST00000549700	TNS2	-1	22.7	0.87303	0.69133	0.326	0.530443	0.688807	0.509803	0.721208	0.619186	0.466231	0.883523	0.610941	0.546316	0.047871	0.312368
12	53553919	G	A	ENST00000267085;ENST00000379846;ENST00000444623;ENST00000453446	CSAD	2.47968e-06	24	0.25677	0.41668	0.146	0.526923	0.440329	0.644577	0.454048	0.616352	0.487702	0.261267	0.46223	0.337304	0.080053	0.416069
12	53586569	G	A	ENST00000267082;ENST00000422257	ITGB7	0.00265424	24.7	0.77341	0.76874	0.385	0.843833	0.737434	0.703986	0.795402	0.795495	0.87121	0.789809	0.217493	0.0117745	0.063936	0.368547
12	55726227	C	T	ENST00000379667	OR6C3	0.00012312	25.5	0.65469	0.16039	0.122	0.0162352	0.389842	0.760262	0.192852	0.0237781	0.612079	0.677324	0.275917	0.0696485	0.079363	0.414177
12	56079045	G	A	ENST00000553804;ENST00000257879;ENST00000347027;ENST00000452168;ENST00000555728	ITGA7	1.8098e-09	21.4	0.48203	0.24779	0.136	0.174962	0.420122	0.461162	0.284787	0.265837	0.268661	0.509118	0.437099	0.302881	0.086486	0.433108
12	56629024	C	T	ENST00000454355;ENST00000436633;ENST00000266980	SLC39A5	1.20741e-07	24.6	0.76025	0.67619	0.205	0.593638	0.542684	0.696156	0.706616	0.662464	0.406669	0.777332	0.622322	0.562383	0.009474	0.107181
12	56704761	T	G	ENST00000549318;ENST00000273308;ENST00000551475	RP11-977G19.10	-1	23.8	0.19986	0.31828	0.122	1.20314	0.389842	0.625437	0.356441	0.897398	0.292788	0.198306	0.668788	0.628332	0.156598	0.574846
12	56744934	G	A	ENST00000314128;ENST00000557235;ENST00000418572	STAT2	0.0410947	24.3	0.87354	0.7843	0.373	1.07536	0.728374	0.671392	0.810167	0.869875	0.857461	0.883999	0.358238	0.192084	0.295244	0.740182
12	56817589	G	A	ENST00000553532;ENST00000229201	TIMELESS	1.03547e-25	18.86	0.17388	0.1203	0.038	0.118335	0.127652	0.410907	0.148966	0.184855	0.398581	0.169958	0.409386	0.264709	0.022109	0.191804
12	57106655	A	G	ENST00000550920;ENST00000454682;ENST00000550952;ENST00000356769;ENST00000552540;ENST00000393891;ENST00000548563;ENST00000546392;ENST00000549259	NACA	0.0203382	29.3	0.90702	0.80987	0.702	2.48097	0.907153	0.926797	0.834323	0.99025	0.880995	0.914863	0.872609	0.929794	0.82083	0.985354
12	58157512	C	T	ENST00000228606	CYP27B1	3.60155e-06	34	0.94999	0.96101	0.954	1.4824	0.993557	0.997518	0.970007	0.937884	0.959594	0.95465	0.532391	0.435272	0.434334	0.841764
12	64062118	G	A	ENST00000324472;ENST00000542209	DPY19L2	7.0294e-05	11.74	0.13344	0.05346	0.04	0.417416	0.135984	0.25991	0.0712223	0.530643	0.119812	0.12677	0.582352	0.505995	0.012047	0.126731
12	68696451	G	T	ENST00000303145;ENST00000539972;ENST00000411698	MDM1	5.78288e-08	24	0.51689	0.28221	0.238	0.336034	0.590208	0.644577	0.31999	0.454785	0.488337	0.543974	0.341812	0.167819	0.067846	0.380785
12	70087547	G	T	ENST00000331471;ENST00000330891;ENST00000553096;ENST00000552295;ENST00000266661;ENST00000551160	BEST3	3.69442e-17	27.8	0.96449	0.96451	0.966	0.370308	0.996491	0.877452	0.9728	0.488219	0.986476	0.96803	0.786324	0.799891	0.187461	0.620802
12	80615889	G	A	ENST00000547103;ENST00000458043	OTOGL	3.72825e-31	16.65	0.23407	0.16541	0.095	0.0246887	0.323331	0.36825	0.198257	0.0378283	0.174936	0.236045	0.518896	0.416141
12	80714426	T	C	ENST00000547103;ENST00000458043	OTOGL	3.72825e-31	24.3	0.08419	0.3824	0.079	0.145214	0.277074	0.671392	0.4203	0.224261	0.152612	0.0767705	0.376257	0.218127
12	95365337	C	T	ENST00000327772	NDUFA12	0.00201599	23.7	0.18967	0.23203	0.05	0.346362	0.176271	0.615492	0.268496	0.465429	0.528614	0.187139	0.331344	0.15205	0.024417	0.204849
12	99020493	T	C	ENST00000299157	IKBIP	9.59326e-05	0.007	0.12528	0.10549	0.097	0.150121	0.328707	0.0352097	0.132367	0.230916	0.253205	0.118228	0.296282	0.0989639	0.004408	0.0629058
12	99076979	T	C	ENST00000551964;ENST00000359972;ENST00000357310;ENST00000550527;ENST00000547045;ENST00000549007	APAF1	3.82072e-05	27.1	0.85081	0.74246	0.798	0.99048	0.943075	0.847812	0.770328	0.846651	0.853541	0.862861	0.53193	0.434619	0.30022	0.744597
12	100601535	A	G	ENST00000551652;ENST00000188312;ENST00000546902;ENST00000552376;ENST00000551617	ACTR6	0.00468594	26.9	0.99729	0.92469	0.959	1.54397	0.99486	0.83844	0.939612	0.944025	0.99192	0.997748	0.907926	0.972865	0.273387	0.719789
12	101584304	C	T	ENST00000536262	SLC5A8	2.85809e-11	11.81	0.63534	0.50634	0.194	0.101587	0.525419	0.261478	0.541662	0.161112	0.245102	0.658814	0.309047	0.118184	0.006166	0.0794132
12	101699737	A	G	ENST00000261637	UTP20	0.170231	24.3	0.75106	0.73275	0.552	0.422817	0.838209	0.671392	0.76104	0.535132	0.813191	0.768627	0.627528	0.569752	0.049777	0.31962
12	102164185	T	C	ENST00000299314;ENST00000549940	GNPTAB	4.22558e-06	27	0.90865	0.85175	0.561	0.811953	0.842826	0.843184	0.873542	0.782419	0.845851	0.916362	0.547099	0.456158	0.187529	0.620896
12	102437956	A	G	ENST00000240079;ENST00000545679;ENST00000542923	CCDC53	0.0351259	14.43	0.37828	0.22833	0.068	0.0581027	0.241608	0.321677	0.264661	0.0929065	0.163833	0.396092	0.371346	0.211107	0.02867	0.22744
12	104732917	G	A	ENST00000525566;ENST00000429002;ENST00000503506;ENST00000354940;ENST00000397736;ENST00000388854;ENST00000526691;ENST00000526390;ENST00000529546;ENST00000524698;ENST00000526950	TXNRD1	0.00233755	26.4	0.8916	0.71151	0.482	0.411393	0.800148	0.813135	0.740647	0.525422	0.951711	0.900649	0.645727	0.595539	0.179211	0.609201
12	106460608	G	A	ENST00000261402	NUAK1	0.18903	33	0.90412	0.82301	0.587	1.31245	0.85585	0.987631	0.846675	0.915869	0.949232	0.912179	0.704674	0.67974	0.500953	0.878268
12	108912728	G	A	ENST00000552695	FICD	0.00638582	1.784	0.47895	0.29227	0.161	0.238468	0.468856	0.111589	0.330195	0.347942	0.564355	0.50591	0.323595	0.14029	0.009946	0.110877
12	109510128	C	T	ENST00000392784;ENST00000257548;ENST00000536723;ENST00000536393	USP30	0.309014	21.2	0.1125	0.08101	0.072	0.547691	0.254874	0.456579	0.104263	0.631483	0.304435	0.105049	0.363303	0.199479	0.047086	0.309332
12	109677728	C	T	ENST00000338432;ENST00000377848;ENST00000377854	ACACB	5.12433e-22	35	0.75717	0.66581	0.564	0.980453	0.84435	0.999617	0.696596	0.843872	0.509762	0.774419	0.87016	0.926323	0.10571	0.479043
12	109996929	C	T	ENST00000545712;ENST00000540016	MMAB	0.00387716	24.3	0.87316	0.77073	0.414	0.536669	0.757943	0.671392	0.797296	0.623641	0.970354	0.883643	0.673166	0.634557	0.090376	0.442985
12	110206986	C	T	ENST00000538780;ENST00000358906	FAM222A	0.400389	25.8	0.10984	0.79043	0.103	0.698405	0.344381	0.778995	0.815975	0.726529	0.275215	0.102345	0.665407	0.623518	0.220531	0.663102
12	110222127	G	A	ENST00000418703;ENST00000261740;ENST00000544971;ENST00000537083;ENST00000541794;ENST00000536838	TRPV4	7.31947e-06	35	0.94211	0.96311	0.705	2.22676	0.908369	0.999617	0.971683	0.983909	0.968362	0.947328	0.687948	0.655715	0.094781	0.453794
12	110893672	T	C	ENST00000228827;ENST00000543199;ENST00000537466;ENST00000551079;ENST00000550974	GPN3	0.000100472	5.03	0.18032	0.1598	0.064	0.167697	0.22788	0.150089	0.192216	0.255901	0.136095	0.176945	0.467178	0.344088	0.007326	0.0895626
12	110957720	A	G	ENST00000409246;ENST00000392672;ENST00000409300;ENST00000409425;ENST00000409778	RAD9B	3.62699e-05	21.4	0.18032	0.17952	0.066	0.0754457	0.234809	0.461162	0.213325	0.120973	0.355865	0.176945	0.333157	0.154788	0.02375	0.201147
12	112187030	G	T	ENST00000455480;ENST00000313698	ACAD10	4.01457e-20	25.7	0.94648	0.73733	0.639	0.695408	0.880268	0.772879	0.765419	0.724875	0.934929	0.95139	0.392936	0.241762	0.030556	0.236926
12	113544958	C	G	ENST00000546530;ENST00000261729;ENST00000446861;ENST00000548055	RASAL1	4.85979e-08	2.462	0.33419	0.2308	0.126	0.345642	0.398752	0.120638	0.267227	0.464615	0.422643	0.347422	0.509356	0.402676	0.017145	0.161593
12	118460135	C	A	ENST00000449641;ENST00000537315;ENST00000454402;ENST00000392542	RFC5	0.0147103	28.2	0.94895	0.91084	0.609	1.27251	0.86643	0.892366	0.92741	0.909484	0.98084	0.953678	0.869842	0.925875	0.340335	0.777777
12	123430687	C	T	ENST00000344275;ENST00000442833;ENST00000280560;ENST00000540285;ENST00000346530;ENST00000392439;ENST00000542678;ENST00000442028;ENST00000542448;ENST00000540971;ENST00000536976;ENST00000546077	ABCB9	0.00290111	35	0.92507	0.90154	0.826	0.863038	0.952556	0.999617	0.919097	0.803308	0.97905	0.931533	0.696223	0.667562	0.118011	0.505183
12	124191337	C	T	ENST00000426174;ENST00000303372	TCTN2	1.97172e-05	23.6	0.86773	0.74827	0.565	0.477546	0.844856	0.605275	0.775881	0.579705	0.907648	0.878625	0.346721	0.175128	0.176655	0.605516
12	124289434	A	T	ENST00000409039;ENST00000614082	DNAH10	4.14032e-37	12.75	0.18747	0.29726	0.045	0.180592	0.156468	0.283086	0.335249	0.273428	0.130388	0.184733	0.357446	0.190927	0.018669	0.171227
12	124377792	C	T	ENST00000409039	DNAH10	4.14032e-37	29.3	0.76175	0.60727	0.399	0.611119	0.747566	0.926797	0.639852	0.673508	0.463329	0.778739	0.487561	0.372237	0.126044	0.521076
13	21732182	T	C	ENST00000400018;ENST00000314759	SKA3	2.99579e-07	0.003	0.30888	0.06699	0.031	0.283661	0.0980053	0.0267817	0.0876744	0.399767	0.170166	0.319317	0.293332	0.0945577	0.013011	0.133689
13	23914892	C	G	ENST00000382298;ENST00000402364;ENST00000382292	SACS	6.14629e-12	0.006	0.53943	0.37932	0.156	0.0915339	0.459557	0.0337083	0.417252	0.146019	0.631069	0.566119	0.28034	0.0757727	0.011286	0.121104
13	25823414	C	A	ENST00000381801	MTMR6	3.0131e-06	22	0.80768	0.55787	0.188	0.108308	0.515706	0.4771	0.591854	0.170603	0.893024	0.822286	0.395737	0.245697	0.017898	0.16639
13	26788664	C	T	ENST00000346166;ENST00000381588;ENST00000381570	RNF6	0.170343	27.6	0.27564	0.61777	0.401	0.952111	0.748985	0.869462	0.650041	0.835179	0.573918	0.282306	0.602964	0.535063	0.471504	0.862886
13	32915264	G	A	ENST00000380152;ENST00000544455	BRCA2	2.21312e-15	0.001	0.48576	0.74429	0.263	0.0205402	0.622144	0.01241	0.772078	0.0306468	0.684998	0.512967	0.254854	0.0432023	1e-06	0.000164166
13	32929306	G	A	ENST00000380152;ENST00000544455	BRCA2	2.21312e-15	0.002	0.52847	0.42423	0.191	0.0214525	0.520591	0.0223682	0.461453	0.0322937	0.715887	0.555371	0.227588	0.0180436	0.001062	0.0232978
13	32968952	G	A	ENST00000380152;ENST00000544455	BRCA2	2.21312e-15	22.4	0.55652	0.55698	0.533	0.0271791	0.82827	0.492022	0.590992	0.041751	0.862891	0.582821	0.215277	0.0106195	0.008043	0.0955953
13	36764150	A	C	ENST00000379881;ENST00000317764;ENST00000511166	SOHLH2	0.429899	7.164	0.18621	0.06579	0.011	0.195603	0.0189563	0.17699	0.0862372	0.293148	0.0138822	0.183362	0.34518	0.172834	0.040221	0.281351
13	39264446	C	T	ENST00000280481	FREM2	1.25165e-07	26.3	0.71639	0.53227	0.518	0.571587	0.820223	0.807749	0.56693	0.64767	0.649612	0.735836	0.421407	0.281333	0.312016	0.754803
13	42293799	A	G	ENST00000379310;ENST00000281496	VWA8	2.93154e-40	12.07	0.41047	0.24732	0.051	0.0675188	0.180132	0.267383	0.284309	0.108369	0.048228	0.431544	0.491329	0.377475	0.006939	0.0862249
13	48657525	T	C	ENST00000258648;ENST00000378586;ENST00000417167	MED4	0.06162	20.4	0.7168	0.11211	0.16	0.303835	0.467015	0.439847	0.139809	0.421753	0.588531	0.736231	0.611787	0.547517	0.096378	0.457618
13	52603682	A	G	ENST00000521776	UTP14C	0.00117836	23.6	0.77552	0.22808	0.323	0.389497	0.686031	0.605275	0.264403	0.506519	0.871124	0.791799	0.430714	0.294118	0.298251	0.742857
13	73346895	T	C	ENST00000377767;ENST00000377780;ENST00000545453	DIS3	2.04523e-11	25	0.68691	0.62678	0.542	0.65094	0.833013	0.726311	0.658801	0.700056	0.648381	0.707914	0.639385	0.586542	0.11715	0.503421
13	92345513	T	C	ENST00000377067;ENST00000618596	GPC5	1.99114e-05	24.3	0.75249	0.72093	0.523	0.123134	0.822921	0.671392	0.749707	0.191815	0.380902	0.769991	0.656156	0.610326	0.192839	0.628119
13	92560202	G	A	ENST00000377067	GPC5	1.99114e-05	22.4	0.05812	0.42049	0.045	0.045576	0.156468	0.492022	0.45778	0.0723137	0.42667	0.0518649	0.375086	0.216452	0.00781	0.0936502
13	95860139	T	C	ENST00000376887;ENST00000536256;ENST00000629385	ABCC4	0.00131468	25.4	0.9188	0.85095	0.823	0.775582	0.951564	0.753766	0.872795	0.765853	0.822028	0.925739	0.594415	0.523001	0.125303	0.519644
13	96536926	C	T	ENST00000376747	UGGT2	1.01866e-21	35	0.80952	0.60685	0.488	0.391337	0.803582	0.999617	0.639446	0.508144	0.718124	0.824029	0.524568	0.424184	0.127684	0.524221
13	103443708	T	C	ENST00000376004	KDELC1	6.41764e-06	2.639	0.33297	0.06549	0.033	0.136307	0.106559	0.122816	0.0858757	0.211135	0.238097	0.346066	0.300283	0.10493	0.002905	0.0471269
13	111340095	G	A	ENST00000257347;ENST00000542709	CARS2	0.0404651	22.9	0.43736	0.35876	0.134	0.259862	0.415932	0.528031	0.396856	0.373551	0.580574	0.460935	0.230159	0.0199107	0.01528	0.149344
13	114107662	T	C	ENST00000375418	ADPRHL1	2.8796e-07	0.001	0.17847	0.09036	0.034	0.0917408	0.110805	0.01241	0.115113	0.146227	0.112649	0.174941	0.223459	0.0152821	0.000363	0.0106899
13	115057116	G	A	ENST00000375299;ENST00000351487	UPF3A	0.000813153	33	0.8854	0.69952	0.283	0.76442	0.645324	0.987631	0.729106	0.760143	0.980072	0.894963	0.791503	0.807732	0.127465	0.523804
14	21052437	A	G	ENST00000610205;ENST00000553849;ENST00000555841;ENST00000398009;ENST00000620912;ENST00000398008;ENST00000432835;ENST00000443456;ENST00000557503;ENST00000557105;ENST00000413502;ENST00000554842	RNASE11	0.000992587	0.608	0.29912	0.02523	0.023	0.063209	0.0640599	0.0890166	0.0349979	0.101251	0.0954504	0.308457	0.343464	0.17029	0.047476	0.310843
14	22133429	A	G	ENST00000408935	OR4E2	0.000222164	4.457	0.59628	0.08505	0.174	0.0192026	0.492085	0.143555	0.108971	0.0285527	0.132336	0.621296	0.320186	0.135113	0.012974	0.133425
14	23240676	T	C	ENST00000612549;ENST00000285848;ENST00000604262;ENST00000412791;ENST00000358043	OXA1L	5.96039e-09	25.7	0.76996	0.7645	0.203	0.452151	0.53959	0.772879	0.791374	0.55898	0.894255	0.786538	0.463657	0.339265	0.102655	0.472197
14	23524438	C	T	ENST00000487137;ENST00000397359;ENST00000610348;ENST00000554034;ENST00000267383	CDH24	6.70387e-05	32	0.92203	0.81198	0.566	1.23802	0.845361	0.973955	0.836303	0.903974	0.864803	0.928721	0.616815	0.554612	0.602279	0.923171
14	24589008	G	A	ENST00000559115;ENST00000446197;ENST00000396941;ENST00000396936;ENST00000559144	DCAF11	0.0714513	29.3	0.83917	0.54347	0.622	1.50225	0.872504	0.926797	0.577836	0.939756	0.745313	0.851959	0.913744	0.978249	0.632573	0.934524
14	24724606	G	A	ENST00000206765;ENST00000544573	TGM1	5.3065e-07	29.1	0.87369	0.7792	0.565	0.766617	0.844856	0.921191	0.805343	0.761386	0.947838	0.884137	0.364148	0.200706	0.390415	0.813984
14	24885730	G	A	ENST00000382554	NYNRIN	0.000549672	6.419	0.35095	0.14295	0.068	0.227835	0.241608	0.166971	0.173934	0.335118	0.259272	0.365944	0.312594	0.123564	0.108352	0.484851
14	30102082	T	C	ENST00000616995;ENST00000331968;ENST00000415220;ENST00000546371	PRKD1	2.12624e-05	26.2	0.83398	0.77479	0.745	1.04482	0.923951	0.802224	0.801153	0.86184	0.908704	0.847076	0.897809	0.962162	0.224936	0.668293
14	30102146	G	A	ENST00000616995;ENST00000331968;ENST00000415220;ENST00000546371	PRKD1	2.12624e-05	34	0.70594	0.72945	0.494	1.13956	0.806976	0.997518	0.75788	0.884705	0.752484	0.725965	0.906599	0.971559	0.32962	0.769333
14	31425374	C	G	ENST00000355683;ENST00000357479	STRN3	0.44704	28.1	0.89232	0.93383	0.69	0.618845	0.902248	0.888766	0.947483	0.678553	0.931412	0.901304	0.927612	0.988542	0.405694	0.824034
14	39514393	C	T	ENST00000537403;ENST00000307712;ENST00000545328	SEC23A	0.000127976	25.3	0.90056	0.80072	0.532	0.62536	0.827739	0.747123	0.825699	0.683251	0.9259	0.908899	0.788503	0.803194	0.226698	0.670348
14	39605657	C	T	ENST00000308317;ENST00000250379	GEMIN2	0.0066092	25	0.50253	0.02732	0.093	0.204988	0.317877	0.726311	0.0377744	0.305531	0.636416	0.529803	0.678401	0.642037	0.024563	0.205656
14	45400640	A	G	ENST00000396128;ENST00000355081	KLHL28	0.188871	11.58	0.6912	0.57915	0.585	0.778497	0.854869	0.256344	0.612541	0.767197	0.8662	0.711978	0.922933	0.985479	0.148433	0.561423
14	51410920	A	C	ENST00000532462;ENST00000544180;ENST00000216392	PYGL	1.31337e-09	29.4	0.99329	0.99898	0.967	3.21115	0.996705	0.929499	0.999178	0.997389	0.998967	0.994267	0.860243	0.911958	0.245029	0.690835
14	52505626	C	T	ENST00000216286;ENST00000617139;ENST00000541773	NID2	6.95347e-07	16.29	0.14888	0.21774	0.053	0.126344	0.187804	0.361055	0.253642	0.19653	0.261217	0.143099	0.226983	0.0176272	0.014704	0.145453
14	52955112	A	C	ENST00000281741;ENST00000557374	TXNDC16	1.68998e-07	5.963	0.31322	0.12564	0.021	0.0195695	0.0557743	0.16122	0.15489	0.0291277	0.30179	0.324153	0.330827	0.151266	0.013898	0.139909
14	55477154	A	G	ENST00000360586;ENST00000455555	WDHD1	1.82371e-11	25	0.86839	0.7602	0.56	0.293513	0.84231	0.726311	0.787265	0.411064	0.93592	0.879231	0.67844	0.642094	0.122469	0.514105
14	58895068	A	G	ENST00000354386;ENST00000619416;ENST00000261244	KIAA0586	1.44868e-12	0.233	0.283	0.31344	0.038	0.0253599	0.127652	0.0747276	0.351577	0.0389767	0.124217	0.2905	0.259432	0.0484986	0.000656	0.0165125
14	68229041	C	T	ENST00000347230;ENST00000555452	ZFYVE26	1.03845e-11	35	0.76392	0.52035	0.585	0.738109	0.854869	0.999617	0.55531	0.747459	0.669387	0.780799	0.562602	0.478125	0.502738	0.879156
14	68242625	C	T	ENST00000347230;ENST00000555452	ZFYVE26	1.03845e-11	35	0.63862	0.76449	0.337	0.674099	0.698717	0.999617	0.791357	0.712931	0.622011	0.661963	0.460049	0.334303	0.305239	0.748985
14	69704538	G	C	ENST00000409018;ENST00000409014;ENST00000409675;ENST00000409949;ENST00000312994;ENST00000409242	EXD2	1.11026e-08	11.14	0.29249	0.18458	0.023	0.13049	0.0640599	0.24683	0.21872	0.202698	0.144783	0.301078	0.567671	0.485281	0.004432	0.0631465
14	73743597	G	A	ENST00000554546;ENST00000535282;ENST00000359560;ENST00000355058;ENST00000544991;ENST00000356296;ENST00000557597;ENST00000555238;ENST00000556772;ENST00000555394;ENST00000559312;ENST00000560335;ENST00000555738;ENST00000554521	NUMB	0.0243992	11.11	0.08357	0.23857	0.084	0.179087	0.292166	0.246199	0.275259	0.27146	0.597979	0.0761642	0.339284	0.164021	0.210693	0.651147
14	74411503	G	A	ENST00000286544	FAM161B	9.86041e-11	22.9	0.05522	0.43937	0.138	0.36312	0.424253	0.528031	0.476292	0.481316	0.154104	0.0491667	0.244301	0.0320928	0.003523	0.0538901
14	75142520	G	A	ENST00000356357;ENST00000556202	AREL1	0.0118021	16.34	0.36785	0.37858	0.092	0.375076	0.315113	0.362061	0.416519	0.492839	0.481321	0.384578	0.468453	0.345831	0.154771	0.571897
14	76231014	A	G	ENST00000557636;ENST00000298832;ENST00000556893;ENST00000554510	TTLL5	1.97991e-09	16.26	0.3305	0.19344	0.064	0.0735993	0.22788	0.360447	0.228099	0.118092	0.0716867	0.343327	0.539398	0.44522	0.004524	0.0640407
14	76231082	A	G	ENST00000557636;ENST00000298832;ENST00000556893;ENST00000554510	TTLL5	1.97991e-09	11.05	0.37686	0.2034	0.045	0.0802887	0.156468	0.244929	0.238609	0.128722	0.0611885	0.394521	0.358035	0.19179	0.000172	0.00607973
14	77600191	C	A	ENST00000319374	ZDHHC22	0.318481	29.8	0.49588	0.58796	0.129	1.37677	0.405301	0.939672	0.621097	0.925203	0.239901	0.523172	0.718254	0.699387	0.222528	0.665461
14	81302669	G	A	ENST00000281129;ENST00000555265;ENST00000216517	CEP128	4.0919e-18	33	0.90186	0.84745	0.536	0.474802	0.829856	0.987631	0.869534	0.577518	0.875652	0.910101	0.498277	0.387163	0.115855	0.500752
14	89154652	T	C	ENST00000554922;ENST00000380664	EML5	0.158419	25.5	0.77677	0.61983	0.594	1.07624	0.859265	0.760262	0.652043	0.870196	0.641628	0.79299	0.837622	0.877984	0.304534	0.74837
14	90451545	A	T	ENST00000393452;ENST00000393454;ENST00000335725;ENST00000555880	TDP1	1.1121e-11	24.6	0.64546	0.64053	0.27	0.508299	0.630507	0.696156	0.672129	0.602255	0.451692	0.668517	0.488971	0.374189	0.167108	0.591326
14	91772130	C	G	ENST00000389857	CCDC88C	2.17323e-06	23.3	0.01822	0.24024	0.074	0.583565	0.261351	0.573067	0.276993	0.655886	0.420817	0.0157364	0.576583	0.497863	0.091224	0.445104
14	92487911	G	T	ENST00000267622;ENST00000555516	TRIP11	2.34458e-09	17.67	0.46143	0.30776	0.052	0.24501	0.183971	0.388097	0.345865	0.355503	0.752942	0.487113	0.371034	0.210657	0.132303	0.53292
14	92600459	A	G	ENST00000298875	CPSF2	7.81002e-05	27.6	0.94046	0.89463	0.94	1.80746	0.989507	0.869462	0.912876	0.965107	0.97241	0.945789	0.938256	0.993924	0.644596	0.93877
14	93118106	A	G	ENST00000216487;ENST00000620541	RIN3	0.00027683	2.447	0.04012	0.23689	0.078	0.220735	0.273986	0.120453	0.273527	0.32639	0.167679	0.0352215	0.276084	0.0698805	0.000208	0.00703887
14	93392965	G	A	ENST00000216492;ENST00000334654	CHGA	0.000145486	28.2	0.60284	0.4854	0.131	0.497958	0.40959	0.892366	0.521261	0.59478	0.317959	0.627604	0.520103	0.417858	0.052094	0.328186
14	93653012	C	T	ENST00000283534;ENST00000415050	TMEM251	0.077112	24.5	0.286	0.33304	0.364	1.17038	0.721325	0.688132	0.371232	0.891185	0.232514	0.293846	0.795519	0.813803	0.178487	0.608167
14	100758871	C	T	ENST00000359232;ENST00000554912;ENST00000556505;ENST00000555927	SLC25A29	0.00606097	25.4	0.83522	0.90617	0.752	1.07586	0.926568	0.753766	0.923247	0.870062	0.907936	0.848243	0.730127	0.716647	0.157456	0.576228
14	102808176	A	C	ENST00000558850;ENST00000559185;ENST00000442396;ENST00000561251	ZNF839	9.18902e-05	0.001	0.20244	0.0697	0.032	0.125568	0.10228	0.01241	0.0909131	0.195429	0.0551356	0.201129	0.273843	0.0668225	0.003295	0.0514433
14	103969422	C	T	ENST00000440884;ENST00000416682;ENST00000429436;ENST00000303622;ENST00000216288;ENST00000553942;ENST00000335102;ENST00000561314;ENST00000556744	MARK3	6.11449e-05	13.84	0.43511	0.27737	0.191	0.241782	0.520591	0.308365	0.315064	0.351506	0.542676	0.45848	0.70489	0.68005	0.102666	0.472223
14	105212710	G	C	ENST00000330877;ENST00000332972;ENST00000556623;ENST00000555674	ADSSL1	0.000383323	13.74	0.22428	0.22029	0.028	0.079131	0.0851967	0.306072	0.256303	0.126875	0.294918	0.225208	0.348795	0.178207	5e-05	0.00234474
14	105395251	C	G	ENST00000540372;ENST00000392593;ENST00000557573	PLD4	1.2303e-13	15.49	0.05846	0.43937	0.06	0.199723	0.213705	0.344623	0.476292	0.298863	0.154104	0.0521876	0.675549	0.637968	0.006388	0.0813794
14	105398680	G	T	ENST00000540372;ENST00000392593;ENST00000553861	PLD4	1.2303e-13	8.978	0.30503	0.3477	0.03	0.103822	0.093741	0.205776	0.385881	0.16452	0.0551356	0.315036	0.384161	0.229353	0.007971	0.0950014
15	31330304	G	C	ENST00000397795;ENST00000542188;ENST00000256552;ENST00000558768;ENST00000558445	TRPM1	1.16832e-31	12.74	0.15288	0.41282	0.101	0.242889	0.339241	0.282852	0.450254	0.352655	0.189958	0.147358	0.613746	0.550276	0.00074	0.0180077
15	34159944	A	C	ENST00000306730	AVEN	5.70186e-08	7.014	0.26344	0.29706	0.046	0.00094364	0.160483	0.174882	0.335052	0.00159157	0.460264	0.268676	0.411425	0.267541	0.00183	0.0341459
15	34647243	C	G	ENST00000537011;ENST00000614490;ENST00000438749;ENST00000333756	NUTM1	0.00598113	23.8	0.07202	0.15593	0.072	0.315047	0.254874	0.625437	0.188036	0.434022	0.408308	0.0650158	0.217693	0.0118821	0.051535	0.326143
15	35742921	T	C	ENST00000256538;ENST00000558266;ENST00000561411	DPH6	0.00246863	12.95	0.05407	0.16423	0.061	0.197844	0.217288	0.287733	0.19699	0.296085	0.315314	0.0480916	0.415645	0.273376	0.029452	0.231408
15	38766428	T	C	ENST00000397609;ENST00000491535	FAM98B	0.394827	27.2	0.64073	0.63466	0.287	0.745682	0.649725	0.85234	0.666443	0.751404	0.628336	0.663989	0.779029	0.78892	0.085324	0.430107
15	40568165	T	A	ENST00000441369;ENST00000453867;ENST00000455577;ENST00000560346;ENST00000260404;ENST00000542403	PAK6	0.00128179	31	0.85962	0.74602	0.769	0.647973	0.932806	0.956214	0.773735	0.698042	0.949387	0.87109	0.645999	0.595926	0.446416	0.848843
15	40916097	C	T	ENST00000346991;ENST00000399668;ENST00000527044	CASC5	0.0237167	21.2	0.1881	0.11054	0.065	0.0401257	0.231358	0.456579	0.138044	0.0634468	0.240492	0.18542	0.238551	0.0267662	0.018952	0.172961
15	41044271	A	T	ENST00000260385;ENST00000338376;ENST00000560460;ENST00000560905	RMDN3	0.0237796	25.7	0.773	0.63015	0.297	0.64348	0.66041	0.772879	0.66206	0.695118	0.604005	0.789422	0.597607	0.527505	0.185453	0.618017
15	41796800	C	T	ENST00000355166;ENST00000263800;ENST00000561619;ENST00000453182	LTK	4.12009e-21	26.9	0.94296	0.79141	0.784	0.522645	0.938199	0.83844	0.816903	0.612896	0.895273	0.948115	0.58771	0.513542	0.039124	0.276627
15	41801298	A	G	ENST00000355166;ENST00000263800;ENST00000561619;ENST00000453182	LTK	4.12009e-21	23.4	0.64244	0.76137	0.438	0.739573	0.773642	0.584058	0.78839	0.748233	0.724249	0.665621	0.582797	0.506618	0.00973	0.109192
15	42461938	A	G	ENST00000318006;ENST00000348544	VPS39	0.000738265	22.6	0.28149	0.68236	0.379	1.20751	0.732955	0.502818	0.712573	0.898374	0.600986	0.288807	0.922406	0.985109	0.517647	0.886472
15	42717184	G	A	ENST00000263805;ENST00000565380;ENST00000569648;ENST00000565611	ZNF106	0.219459	35	0.67809	0.7711	0.47	0.65537	0.793144	0.999617	0.797642	0.702354	0.819595	0.699568	0.843056	0.886227	0.330669	0.770165
15	43476739	G	C	ENST00000260403	TMEM62	5.98676e-08	10.14	0.17969	0.1225	0.012	0.404679	0.0221163	0.226866	0.15141	0.519543	0.0666544	0.176273	0.275686	0.0693366	0.009294	0.10575
15	43507463	C	T	ENST00000300215;ENST00000441366;ENST00000622454;ENST00000568508	EPB42	1.5618e-07	0.002	0.56392	0.55848	0.195	0.231988	0.527016	0.0223682	0.592449	0.340049	0.475431	0.590017	0.186047	0.00164493	9.1e-05	0.00371578
15	43692324	C	T	ENST00000260383;ENST00000564079;ENST00000563147	TUBGCP4	0.00528348	25.2	0.42705	0.39243	0.196	0.453384	0.528617	0.740332	0.430193	0.559899	0.458102	0.449693	0.841041	0.883171	0.199283	0.63663
15	44865888	C	T	ENST00000261866;ENST00000427534;ENST00000558319	SPG11	2.91203e-22	22.3	0.59613	0.40126	0.113	0.0402003	0.369048	0.487681	0.438886	0.0635516	0.56179	0.621152	0.227357	0.0178854	0.012522	0.130186
15	45391862	G	A	ENST00000389039;ENST00000603300	DUOX2	1.89676e-37	28.7	0.33638	0.6307	0.202	0.291172	0.538035	0.909143	0.662591	0.408155	0.838596	0.349845	0.495716	0.383584	0.100156	0.46649
15	45448101	C	G	ENST00000321429;ENST00000389037;ENST00000561166	DUOX1	1.97275e-13	24.7	0.9684	0.83642	0.808	0.827126	0.946513	0.703986	0.859246	0.788729	0.977761	0.971588	0.508633	0.401663	0.284174	0.730049
15	50923683	T	C	ENST00000313478;ENST00000560955	TRPM7	1.65554e-08	26.3	0.71572	0.49779	0.623	0.409076	0.872976	0.807749	0.533333	0.523609	0.572209	0.735207	0.693515	0.663696	0.48156	0.868258
15	52427874	T	C	ENST00000261837;ENST00000396335;ENST00000358784	GNB5	0.00144293	26.2	0.94974	0.94464	0.937	1.34539	0.988583	0.802224	0.95662	0.920576	0.946455	0.954418	0.823611	0.856599	0.445526	0.84833
15	52521349	C	T	ENST00000261839	MYO5C	4.34872e-18	11.32	0.30586	0.17093	0.011	0.166758	0.0189563	0.250681	0.204175	0.254691	0.182747	0.315961	0.188671	0.00204315	0.000663	0.0166363
15	52571742	G	A	ENST00000261839	MYO5C	4.34872e-18	35	0.97969	0.91897	0.985	0.711627	0.999562	0.999617	0.934607	0.734061	0.958112	0.981889	0.800741	0.821705	0.242855	0.688478
15	53081003	T	C	ENST00000305901	ONECUT1	0.209133	25.5	0.72044	0.55338	0.508	1.59198	0.814761	0.760262	0.587494	0.948266	0.7444	0.739687	0.820983	0.852583	0.31985	0.761367
15	56735680	C	T	ENST00000260453	MNS1	5.52556e-14	23.8	0.15781	0.29883	0.09	0.0437477	0.309503	0.625437	0.336851	0.0690963	0.0884993	0.152627	0.295443	0.0977035	0.023489	0.199678
15	57816830	C	A	ENST00000281282	CGNL1	9.04937e-14	34	0.86336	0.80386	0.498	0.118741	0.80923	0.997518	0.828658	0.185418	0.775281	0.874562	0.644829	0.59427	0.099035	0.463892
15	57913816	C	T	ENST00000380569;ENST00000587652;ENST00000380568;ENST00000267853;ENST00000380565;ENST00000569089	GCOM1	3.95491e-09	31	0.05473	0.37439	0.238	0.216843	0.590208	0.956214	0.412369	0.32137	0.722976	0.0487023	0.721507	0.704111	0.14325	0.552547
15	59064294	A	G	ENST00000559228;ENST00000450403	FAM63B	0.189061	22.3	0.13026	0.41655	0.229	0.0758758	0.577877	0.487681	0.453922	0.121746	0.477917	0.123427	0.73917	0.729858	0.084777	0.428675
15	59506918	G	C	ENST00000288235;ENST00000559489	MYO1E	0.0479779	19.43	0.82062	0.66599	0.54	0.175024	0.831965	0.421853	0.696772	0.265905	0.914861	0.834507	0.76652	0.770219	0.270346	0.716838
15	59516914	C	T	ENST00000288235;ENST00000559269	MYO1E	0.0479779	35	0.98258	0.88885	0.905	0.702741	0.978285	0.999617	0.907629	0.729031	0.969518	0.984536	0.658161	0.613183	0.533906	0.894134
15	65918236	C	G	ENST00000537259;ENST00000261892;ENST00000339868;ENST00000544319;ENST00000399033;ENST00000546330	SLC24A1	0.000127201	0.001	0.51483	0.62396	0.195	0.261007	0.527016	0.01241	0.65606	0.374873	0.148003	0.541955	0.306265	0.113965	0.011545	0.12304
15	65983633	A	G	ENST00000443035;ENST00000431932	DENND4A	0.00135462	20.7	0.09467	0.12502	0.053	0.118645	0.187804	0.445903	0.154197	0.185294	0.308594	0.0870894	0.36669	0.204389	0.242403	0.687986
15	65989656	T	C	ENST00000443035;ENST00000431932;ENST00000564674	DENND4A	0.00135462	4.712	0.42641	0.07824	0.04	0.0890004	0.135984	0.146439	0.101024	0.14238	0.218113	0.448996	0.284527	0.0817245	0.052519	0.329726
15	66198459	G	A	ENST00000409699;ENST00000288745;ENST00000422354;ENST00000395614	MEGF11	2.51822e-24	26.2	0.69564	0.72001	0.489	0.465526	0.80415	0.802224	0.748815	0.570225	0.691857	0.716167	0.635925	0.581643	0.006065	0.0785003
15	66208524	G	A	ENST00000409699;ENST00000288745;ENST00000422354;ENST00000395614	MEGF11	2.51822e-24	22.9	0.25613	0.26504	0.147	0.227084	0.442288	0.528031	0.302479	0.334145	0.410337	0.260558	0.453801	0.325749	0.014318	0.142819
15	66210324	A	G	ENST00000409699;ENST00000288745;ENST00000422354;ENST00000395614	MEGF11	2.51822e-24	10.93	0.26532	0.2018	0.049	0.124925	0.172369	0.242438	0.236925	0.194407	0.20634	0.270777	0.578942	0.501194	0.005503	0.0733525
15	66629505	T	C	ENST00000261881;ENST00000562124	TIPIN	0.00983208	0.022	0.39956	0.09162	0.027	0.0948112	0.0809393	0.0467089	0.116556	0.150849	0.0551356	0.419564	0.362285	0.198003	0.008745	0.101355
15	66786860	T	C	ENST00000563480;ENST00000395589;ENST00000316634;ENST00000307979	SNAPC5	1.40204e-05	18.8	0.80093	0.8317	0.155	0.041783	0.457672	0.409752	0.854837	0.0661377	0.448598	0.815899	0.492669	0.379344	0.022057	0.191502
15	67985878	C	T	ENST00000178640;ENST00000395476;ENST00000354498;ENST00000340972	MAP2K5	0.475918	29	0.85008	0.7798	0.574	2.24294	0.84938	0.918289	0.805912	0.984444	0.888959	0.862182	0.898476	0.962918	0.523829	0.889425
15	72050341	C	T	ENST00000355327;ENST00000357769	THSD4	0.00181827	35	0.84863	0.74871	0.446	0.562104	0.778651	0.999617	0.776298	0.641671	0.724101	0.860831	0.695923	0.66713	0.301746	0.74593
15	73614863	T	C	ENST00000261917	HCN4	0.234598	23.2	0.8157	0.72024	0.257	0.597227	0.614795	0.561849	0.749036	0.664771	0.731807	0.829853	0.523416	0.422544	0.15626	0.5743
15	75189886	G	A	ENST00000352410;ENST00000562800;ENST00000563786;ENST00000535694;ENST00000323744	MPI	0.000142828	12.87	0.76211	0.72846	0.151	0.182724	0.45004	0.285878	0.756932	0.276319	0.676773	0.779076	0.264225	0.0543308	0.003705	0.0557988
15	78317734	C	G	ENST00000300584;ENST00000409931;ENST00000435468	TBC1D2B	6.50997e-05	0.411	0.26437	0.28841	0.016	0.431669	0.0361251	0.0827424	0.32628	0.54173	0.348765	0.26972	0.316784	0.129934	0.041967	0.288717
15	79080700	C	T	ENST00000388820	ADAMTS7	2.98949e-07	34	0.98646	0.91057	0.912	0.739257	0.980571	0.997518	0.927168	0.748056	0.944013	0.988086	0.746273	0.740279	0.426217	0.836875
15	85401772	A	G	ENST00000258888	ALPK3	3.54007e-09	24.3	0.39775	0.36662	0.078	0.322224	0.273986	0.671392	0.404654	0.441227	0.424789	0.417575	0.337882	0.161913	0.010599	0.115915
15	86311654	T	C	ENST00000337975	KLHL25	2.20161e-10	24.6	0.90499	0.84074	0.873	0.419393	0.967878	0.696156	0.863286	0.532109	0.792279	0.912977	0.680057	0.6444	0.027435	0.221065
15	90904162	A	G	ENST00000354377	ZNF774	1.10145e-10	24.2	0.12581	0.42925	0.213	0.263267	0.554785	0.662685	0.466384	0.377546	0.177239	0.118772	0.661016	0.617255	0.0982	0.461928
15	93588403	G	A	ENST00000329082;ENST00000425933;ENST00000543599;ENST00000542321;ENST00000557301;ENST00000556658	RGMA	0.0105755	25.3	0.94612	0.92529	0.74	0.82296	0.922054	0.747123	0.940138	0.786959	0.949662	0.951049	0.795326	0.813514	0.536336	0.895252
15	93588446	C	T	ENST00000329082;ENST00000425933;ENST00000543599;ENST00000542321;ENST00000557301;ENST00000556658	RGMA	0.0105755	28	0.90187	0.82807	0.541	0.739084	0.832487	0.885079	0.851427	0.747924	0.90961	0.910115	0.628249	0.570765	0.170238	0.596065
15	94841642	C	G	ENST00000543482;ENST00000451018;ENST00000357742	MCTP2	7.92943e-41	5.355	0.21969	0.33357	0.036	0.0189563	0.119259	0.153883	0.371756	0.0281151	0.257787	0.220139	0.448213	0.318099	0.003813	0.0569093
15	101567898	G	A	ENST00000388948	LRRK1	1.59095e-05	34	0.85236	0.81935	0.501	1.37877	0.810889	0.997518	0.843227	0.925472	0.883282	0.864314	0.489899	0.375482	0.372415	0.801591
16	426580	C	T	ENST00000431232;ENST00000250930	TMEM8A	0.000118507	8.197	0.17939	0.23809	0.025	0.0470617	0.0724558	0.192699	0.274769	0.0747122	0.170166	0.175935	0.28296	0.0794844	0.015825	0.152982
16	719572	T	C	ENST00000315082;ENST00000563134	RHOT2	9.27431e-12	24	0.88351	0.91403	0.729	0.539979	0.917847	0.644577	0.930248	0.625885	0.890853	0.893223	0.666097	0.624505	0.039062	0.276357
16	1412838	C	T	ENST00000204679	GNPTG	5.99622e-08	24	0.80956	0.78234	0.288	0.0331857	0.65081	0.644577	0.808315	0.0519731	0.978689	0.824069	0.369561	0.208537	0.029636	0.232335
16	1825806	G	A	ENST00000568449	EME2	9.50138e-14	9.873	0.29511	0.25877	0.016	0.0452039	0.0361251	0.221909	0.296071	0.0715731	0.115124	0.30399	0.22946	0.0193948	0.002492	0.0423596
16	2017276	G	A	ENST00000569210;ENST00000569714;ENST00000321392	RNF151	3.79966e-07	16.7	0.66144	0.72754	0.282	0.225919	0.644224	0.369237	0.756045	0.332729	0.820977	0.683733	0.685189	0.651764	0.041313	0.28598
16	2226080	C	T	ENST00000326181	TRAF7	0.460647	35	0.68638	0.81905	0.394	2.18312	0.743999	0.999617	0.84295	0.982595	0.690676	0.707405	0.911576	0.976318	0.608804	0.925691
16	2871093	G	A	ENST00000005995	PRSS21	3.27227e-07	12.46	0.74955	0.43573	0.308	0.0242344	0.671595	0.276334	0.472736	0.0371173	0.668248	0.767202	0.315395	0.127821	0.089001	0.439531
16	3190740	C	G	ENST00000574902;ENST00000396878;ENST00000576416;ENST00000416391;ENST00000574575	ZNF213	0.000112	0.001	0.39407	0.04584	0.015	0.178138	0.0324473	0.01241	0.0617121	0.27009	0.3364	0.41353	0.247923	0.0357229	0.003181	0.0501998
16	3640983	C	G	ENST00000294008	SLX4	8.9032e-08	2.235	0.48838	0.59439	0.017	0.055941	0.039905	0.117759	0.62734	0.0892651	0.115124	0.515635	0.241528	0.0294586	0.009256	0.105448
16	3644492	A	G	ENST00000294008	SLX4	8.9032e-08	28.2	0.73291	0.86139	0.532	0.383998	0.827739	0.892366	0.88246	0.501188	0.824471	0.751439	0.674874	0.636998	0.346662	0.782644
16	3706688	G	A	ENST00000407479;ENST00000246949	DNASE1	1.00615e-11	23.7	0.43359	0.4767	0.2	0.00677127	0.534929	0.615492	0.512767	0.00950044	0.644673	0.456826	0.422522	0.282869	0.012621	0.130892
16	4945323	C	T	ENST00000345988;ENST00000590782	PPL	1.07537e-25	34	0.84384	0.73296	0.65	0.156186	0.885158	0.997518	0.761236	0.239716	0.880909	0.856332	0.728786	0.714704	0.103053	0.4731
16	5055933	G	A	ENST00000251170	SEC14L5	6.56647e-10	25.2	0.66648	0.57049	0.346	0.0469041	0.706505	0.740332	0.604128	0.0744336	0.367804	0.68852	0.731145	0.718133	0.088433	0.438097
16	12875152	T	G	ENST00000381774;ENST00000433677;ENST00000261660	CPPED1	3.25892e-10	17.65	0.79675	0.6818	0.245	0.0772938	0.599503	0.38772	0.712031	0.124079	0.58511	0.811939	0.456361	0.329247	0.062253	0.363126
16	14723490	C	T	ENST00000437198;ENST00000420015;ENST00000539279;ENST00000562896	PARN	0.387184	24	0.47172	0.39257	0.253	0.294874	0.609794	0.644577	0.430328	0.412538	0.46281	0.498219	0.779732	0.789972	0.181718	0.612782
16	19522205	G	C	ENST00000353258;ENST00000569899;ENST00000569773	GDE1	4.09186e-05	13.44	0.29997	0.1948	0.034	0.221859	0.110805	0.299157	0.229542	0.327637	0.202086	0.309411	0.324743	0.142034	0.043333	0.294347
16	20043668	T	C	ENST00000570682	GPR139	0.144424	0.002	0.27874	0.1741	0.023	0.349208	0.0640599	0.0223682	0.207553	0.468069	0.372815	0.285755	0.45621	0.329042	0.052665	0.330261
16	20422964	T	G	ENST00000575584;ENST00000331849;ENST00000575070	ACSM5	5.09254e-08	28	0.74045	0.67268	0.487	0.77049	0.803009	0.885079	0.703231	0.763234	0.793147	0.75859	0.683168	0.648864	0.051528	0.326114
16	21987556	A	T	ENST00000268379;ENST00000561553	UQCRC2	0.00723554	8.168	0.02033	0.17122	0.142	0.273162	0.432367	0.192228	0.204481	0.388463	0.0884993	0.0175768	0.361726	0.197188	0.021433	0.187869
16	23224460	G	A	ENST00000300061	SCNN1G	0.368699	14.31	0.24677	0.28862	0.05	0.239103	0.176271	0.319003	0.326487	0.348719	0.319686	0.250145	0.22118	0.013877	0.000352	0.0104593
16	23718354	C	T	ENST00000457008;ENST00000256797	ERN2	1.79313e-15	27.7	0.72108	0.57639	0.237	0.286326	0.588864	0.8735	0.609855	0.402454	0.883902	0.740282	0.63584	0.581521	0.073951	0.398975
16	28509202	A	G	ENST00000564831;ENST00000431282	APOBR	6.29744e-06	9.398	0.35753	0.65497	0.084	0.0969139	0.292166	0.21315	0.686115	0.153871	0.55076	0.3732	0.271636	0.0638846	0.040191	0.281227
16	28895947	C	T	ENST00000357084;ENST00000395503;ENST00000536376	ATP2A1	7.03975e-09	34	0.91577	0.96335	0.715	1.3336	0.912367	0.997518	0.971875	0.918775	0.959439	0.922945	0.790792	0.806662	0.223144	0.666191
16	28900149	C	A	ENST00000357084;ENST00000395503;ENST00000536376	ATP2A1	7.03975e-09	26.5	0.8676	0.89235	0.766	1.28992	0.931717	0.818425	0.910804	0.912535	0.96048	0.878498	0.926352	0.987762	0.18315	0.614803
16	28967316	C	A	ENST00000320805	NFATC2IP	0.00232735	24.7	0.58931	0.56429	0.163	0.997921	0.472517	0.703986	0.598099	0.848738	0.469989	0.614574	0.414571	0.271895	0.04005	0.280616
16	30128549	C	T	ENST00000263025;ENST00000484663;ENST00000395200;ENST00000478356;ENST00000395199	MAPK3	0.409692	32	0.55943	0.6115	0.447	1.67247	0.779267	0.973955	0.64396	0.955457	0.836829	0.585644	0.793527	0.810795	0.28531	0.731106
16	30529146	G	A	ENST00000356798;ENST00000358164;ENST00000433423	ITGAL	0.43034	27.5	0.80646	0.79285	0.602	1.35738	0.863113	0.865324	0.818269	0.922209	0.907744	0.821133	0.594573	0.523224	0.562067	0.906704
16	46766161	C	A	ENST00000394809;ENST00000536476	MYLK3	0.140968	11.32	0.49516	0.7273	0.058	0.160666	0.206456	0.250681	0.755818	0.246132	0.704119	0.522445	0.40209	0.254573	0.023144	0.197726
16	48174756	T	C	ENST00000311303	ABCC12	2.20535e-26	0.001	0.56053	0.54666	0.274	0.11384	0.635166	0.01241	0.580953	0.178666	0.429667	0.586707	0.242655	0.0305121	1.2e-05	0.000782671
16	48576879	T	C	ENST00000262384	N4BP1	0.361227	14.68	0.31877	0.19152	0.06	0.137175	0.213705	0.327205	0.226073	0.212265	0.439552	0.330313	0.417121	0.27543	0.149874	0.563834
16	53652949	T	A	ENST00000262135;ENST00000621565;ENST00000379925;ENST00000563746;ENST00000564374	RPGRIP1L	1.19938e-18	23.7	0.86367	0.85966	0.72	0.456219	0.914338	0.615492	0.88086	0.562587	0.830728	0.87485	0.648531	0.599525	0.122978	0.515106
16	56920988	G	A	ENST00000566786;ENST00000438926;ENST00000563236;ENST00000262502	SLC12A3	5.54411e-18	22.6	0.50751	0.60706	0.06	0.0740835	0.213705	0.502818	0.63965	0.118866	0.863169	0.534725	0.341749	0.167725	0.01724	0.162201
16	57805151	C	T	ENST00000465878;ENST00000379655;ENST00000445690;ENST00000421376;ENST00000541240;ENST00000540079;ENST00000543930;ENST00000562903;ENST00000565481	KIFC3	0.467893	25.8	0.68171	0.42521	0.286	1.33124	0.648639	0.778995	0.46242	0.918574	0.890045	0.702985	0.811447	0.838011	0.177817	0.607201
16	57921842	C	T	ENST00000251102;ENST00000564448	CNGB1	6.63009e-25	28.7	0.92687	0.69467	0.415	0.496083	0.758624	0.909143	0.724426	0.593199	0.854175	0.933206	0.446359	0.31556	0.018325	0.169078
16	58001141	C	T	ENST00000251102;ENST00000564448;ENST00000311183;ENST00000562761	CNGB1	6.63009e-25	6.771	0.6911	0.42023	0.171	0.109432	0.486828	0.171578	0.457532	0.17229	0.605905	0.711877	0.231512	0.020939	3e-05	0.00159674
16	58011869	G	A	ENST00000290871;ENST00000441824	TEPP	6.7957e-05	33	0.87465	0.8452	0.461	0.928428	0.787801	0.987631	0.867443	0.826959	0.748551	0.885023	0.505535	0.397322	0.098302	0.462169
16	58538527	G	A	ENST00000568999;ENST00000564207;ENST00000258187;ENST00000569539;ENST00000564126;ENST00000565304;ENST00000567667;ENST00000394282;ENST00000567063;ENST00000394279;ENST00000564486;ENST00000561724;ENST00000566192;ENST00000568640;ENST00000563978;ENST00000569923;ENST00000356752;ENST00000563799;ENST00000562999;ENST00000570248;ENST00000566656;ENST00000566618	NDRG4	0.0198091	33	0.80742	0.75366	0.717	1.13339	0.913155	0.987631	0.78102	0.883378	0.859334	0.822043	0.856943	0.907091	0.544651	0.899039
16	58540303	G	A	ENST00000258187;ENST00000569539;ENST00000564126;ENST00000394282;ENST00000567063;ENST00000394279;ENST00000566192;ENST00000568640;ENST00000563978;ENST00000569923;ENST00000356752;ENST00000563799;ENST00000562999;ENST00000570248;ENST00000566618	NDRG4	0.0198091	23.9	0.0113	0.28553	0.098	0.29818	0.331376	0.635136	0.323355	0.416029	0.288353	0.00974358	0.683418	0.649226	0.11167	0.491987
16	66434715	C	T	ENST00000614547;ENST00000341529	CDH5	0.146021	35	0.83136	0.76081	0.482	0.697178	0.800148	0.999617	0.787855	0.725649	0.777856	0.844606	0.412499	0.269031	0.227063	0.670774
16	66976050	A	G	ENST00000417689;ENST00000317091	CES2	1.07504e-10	0.135	0.28718	0.28011	0.078	0.144673	0.273986	0.0677116	0.317858	0.223354	0.165134	0.295165	0.244538	0.0323247	0.001235	0.0259249
16	67325657	C	T	ENST00000304372	KCTD19	3.33892e-08	24.3	0.56257	0.56063	0.22	0.743065	0.565061	0.671392	0.594536	0.750088	0.797227	0.588691	0.521738	0.420166	0.05768	0.347887
16	67681078	G	A	ENST00000334583;ENST00000545661	RLTPR	0.0223533	27	0.72734	0.60659	0.421	0.663426	0.762644	0.843184	0.639196	0.706773	0.811502	0.746191	0.734826	0.723503	0.595333	0.920445
16	67985843	A	G	ENST00000316341;ENST00000422611;ENST00000572037;ENST00000541864;ENST00000576616;ENST00000537830	SLC12A4	1.82559e-07	24	0.74459	0.68565	0.39	1.28053	0.741106	0.644577	0.715742	0.910779	0.795844	0.762506	0.594358	0.522924	0.185634	0.61827
16	69353364	G	A	ENST00000570054;ENST00000254950	RP11-343C2.11	-1	33	0.97058	0.98033	0.843	1.99704	0.958156	0.987631	0.985019	0.974822	0.846766	0.973568	0.822806	0.855368	0.662287	0.944781
16	69496335	G	A	ENST00000512062;ENST00000307892;ENST00000568237	CYB5B	0.259578	1.108	0.42957	0.15593	0.079	0.269982	0.277074	0.100412	0.188036	0.384997	0.494099	0.452447	0.430347	0.293614	0.022787	0.195702
16	76523778	A	G	ENST00000611870;ENST00000307431;ENST00000377504;ENST00000622250;ENST00000478060;ENST00000476707	CNTNAP4	2.34312e-05	10.81	0.16368	0.08287	0.025	0.0216947	0.0724558	0.239971	0.106434	0.0327894	0.458102	0.158942	0.338243	0.162456	0.014434	0.143618
16	76573642	A	T	ENST00000611870;ENST00000307431;ENST00000377504;ENST00000622250;ENST00000478060;ENST00000476707	CNTNAP4	2.34312e-05	25.6	0.8168	0.76099	0.395	0.0987704	0.744717	0.766638	0.788026	0.156752	0.65648	0.830896	0.452733	0.324282	0.110942	0.490439
16	82101873	G	C	ENST00000199936;ENST00000569351	HSD17B2	3.82582e-10	21.6	0.32624	0.55787	0.027	0.014862	0.0809393	0.466016	0.591854	0.0216284	0.846821	0.338611	0.345817	0.173784	0.016173	0.155275
16	83704459	A	G	ENST00000567109;ENST00000268613;ENST00000428848;ENST00000566620;ENST00000622885;ENST00000615627	CDH13	0.217594	29.4	0.94268	0.88986	0.908	0.482798	0.979268	0.929499	0.908548	0.583629	0.957931	0.94786	0.602229	0.534029	0.817842	0.984817
16	84193294	G	C	ENST00000378553	DNAAF1	5.41468e-06	25.8	0.49733	0.53587	0.361	0.122176	0.718923	0.778995	0.57044	0.190475	0.742826	0.524619	0.500475	0.390246	0.330577	0.770093
16	85010808	T	C	ENST00000313732;ENST00000564466;ENST00000566909	ZDHHC7	0.00507413	0.002	0.26908	0.15293	0.107	0.21338	0.35447	0.0223682	0.184786	0.317052	0.0138822	0.274975	0.264768	0.0550117	0.001199	0.025396
16	85143987	C	T	ENST00000539556;ENST00000629253	FAM92B	3.59458e-11	26.7	0.59618	0.5613	0.137	0.198902	0.422187	0.828652	0.595191	0.297748	0.35461	0.621201	0.265945	0.0564901	0.029545	0.23188
16	87935559	G	C	ENST00000309893	CA5A	0.0107231	23.8	0.81383	0.87396	0.531	0.191262	0.827208	0.625437	0.894033	0.287492	0.727969	0.828098	0.453618	0.325499	0.107438	0.482855
16	89293712	G	C	ENST00000433976;ENST00000620195;ENST00000306502	ZNF778	1.63414e-15	19.68	0.8112	0.01493	0.158	0.0106985	0.463308	0.426671	0.0210154	0.0152732	0.831015	0.825609	0.358784	0.192885	0.099981	0.466088
16	89715809	G	A	ENST00000397901;ENST00000535997;ENST00000550102	CHMP1A	0.252037	34	0.87511	0.86625	0.839	1.35774	0.956839	0.997518	0.886936	0.922237	0.900658	0.885453	0.83592	0.875398	0.172222	0.599017
16	89715851	G	A	ENST00000397901;ENST00000550102	CHMP1A	0.252037	34	0.80559	0.82461	0.727	1.06759	0.917074	0.997518	0.848176	0.867847	0.864992	0.820317	0.881737	0.942271	0.117824	0.504801
16	90128549	G	A	ENST00000449207	PRDM7	3.13626e-10	24.3	0.5201	0.21927	0.247	0.361275	0.602119	0.671392	0.255236	0.479479	0.655038	0.54714	0.448101	0.317946	0.138627	0.544423
17	681978	G	A	ENST00000301329;ENST00000536578;ENST00000576419	GLOD4	8.1095e-05	34	0.82685	0.76592	0.434	0.577644	0.771103	0.997518	0.792716	0.651872	0.81678	0.840354	0.673243	0.634665	0.112844	0.494466
17	1380804	G	C	ENST00000359786;ENST00000438665;ENST00000575158;ENST00000361007;ENST00000545534	MYO1C	3.89021e-08	27.3	0.84943	0.80993	0.654	0.716425	0.886922	0.85676	0.834377	0.736622	0.923372	0.861571	0.752036	0.748749	0.113426	0.495689
17	1636104	G	A	ENST00000468539;ENST00000437219;ENST00000309182;ENST00000446363;ENST00000419248;ENST00000418841;ENST00000409644	WDR81	1.26011e-05	25.2	0.59589	0.3771	0.153	1.16004	0.453886	0.740332	0.415056	0.889006	0.702188	0.620916	0.675285	0.63759	0.300824	0.745126
17	2995830	A	G	ENST00000331459	OR1D2	0.00238256	22.5	0.46583	0.24709	0.18	0.491366	0.502394	0.496997	0.284065	0.589922	0.539067	0.491876	0.20219	0.0052704	0.151446	0.566458
17	3801158	C	T	ENST00000225538	P2RX1	6.46552e-08	15.82	0.42403	0.34301	0.069	0.322719	0.244962	0.351501	0.381203	0.441645	0.187945	0.446394	0.417697	0.276225	0.023521	0.199854
17	4847898	A	G	ENST00000571816;ENST00000572430;ENST00000262482;ENST00000575111;ENST00000576229;ENST00000572382	RNF167	0.129414	26.4	0.2851	0.49587	0.265	0.35737	0.624565	0.813135	0.531466	0.475783	0.802328	0.292849	0.604589	0.537362	0.238596	0.683812
17	5456733	C	T	ENST00000262467;ENST00000613500;ENST00000269280;ENST00000572272;ENST00000354411;ENST00000577119;ENST00000619223;ENST00000617618;ENST00000345221	NLRP1	2.0778e-12	0.012	0.22493	0.06519	0.04	0.260234	0.135984	0.040481	0.0855202	0.374099	0.0401083	0.22593	0.209418	0.00792263	0.000173	0.00610607
17	6716262	G	T	ENST00000571744;ENST00000338694	TEKT1	0.000108975	15.84	0.06092	0.36098	0.124	0.235864	0.394333	0.351913	0.399066	0.344605	0.202086	0.0544969	0.452597	0.324097	0.030673	0.237501
17	7358771	A	T	ENST00000306071;ENST00000536404;ENST00000576360	CHRNB1	4.3363e-06	26.2	0.7381	0.73777	0.309	1.20389	0.672588	0.802224	0.76584	0.897593	0.910023	0.756361	0.488851	0.374023	0.048413	0.314451
17	7671509	A	T	ENST00000572933;ENST00000389173	DNAH2	2.48852e-21	10.64	0.09868	0.14265	0.048	0.244716	0.168432	0.236526	0.173603	0.35495	0.460439	0.0910785	0.641761	0.589917	0.016924	0.160169
17	7708621	C	T	ENST00000572933;ENST00000389173;ENST00000575105	DNAH2	2.48852e-21	35	0.90253	0.72443	0.561	0.970211	0.842826	0.999617	0.753067	0.840697	0.642493	0.910724	0.725963	0.710596	0.165912	0.589498
17	8065581	C	A	ENST00000498285;ENST00000316509;ENST00000488857;ENST00000481878	RP11-599B13.6	-1	20.1	0.56781	0.46121	0.2	2.63092	0.534929	0.433937	0.497635	0.993126	0.248418	0.593791	0.705919	0.681544	0.455454	0.854005
17	8151329	G	C	ENST00000315684	CTC1	3.51223e-07	10.27	0.5976	0.55121	0.215	0.114596	0.557755	0.22935	0.585372	0.179715	0.456276	0.622566	0.358455	0.192399	0.034491	0.255817
17	10545737	C	T	ENST00000583535	MYH3	3.5958e-13	18.88	0.83331	0.807	0.223	0.840991	0.56938	0.411288	0.831628	0.794355	0.695117	0.846444	0.608329	0.542627	0.224587	0.667885
17	10614330	A	G	ENST00000379774	ADPRM	0.0655968	21.4	0.84542	0.70214	0.451	0.396891	0.781742	0.461162	0.731631	0.513262	0.530852	0.857819	0.503991	0.395161	0.056547	0.343987
17	11806196	C	T	ENST00000262442;ENST00000454412;ENST00000608377	DNAH9	1.36586e-35	22.7	0.01658	0.17668	0.087	0.130724	0.300934	0.509803	0.210307	0.203046	0.315017	0.0143187	0.347098	0.17569	0.045702	0.303896
17	15207450	C	G	ENST00000395930;ENST00000338696	TEKT3	3.19945e-14	24.6	0.53824	0.54281	0.28	0.474709	0.641986	0.696156	0.577193	0.577417	0.496099	0.564953	0.637865	0.584384	0.037078	0.267618
17	15212030	G	A	ENST00000395930;ENST00000338696	TEKT3	3.19945e-14	31	0.74276	0.80575	0.657	0.746791	0.888231	0.956214	0.830438	0.751972	0.518642	0.760764	0.728936	0.714921	0.126497	0.521945
17	18151881	G	C	ENST00000327031;ENST00000545457;ENST00000579294	FLII	3.31007e-06	12.3	0.12736	0.1692	0.017	0.301879	0.039905	0.272646	0.202317	0.419668	0.421185	0.1204	0.369192	0.208009	0.004598	0.0647656
17	18152174	C	T	ENST00000327031;ENST00000545457;ENST00000579294	FLII	3.31007e-06	33	0.85769	0.89907	0.668	1.06242	0.892975	0.987631	0.916873	0.86664	0.88176	0.869294	0.720958	0.703318	0.20336	0.641893
17	18541660	T	A	ENST00000345096;ENST00000405044	TBC1D28	1.44444e-05	12.46	0.28897	0.02914	0.05	0.944487	0.176271	0.276334	0.0401902	0.832487	0.256283	0.297155			0.019669	0.177346
17	18827253	A	G	ENST00000432893;ENST00000610773;ENST00000419071;ENST00000536323;ENST00000268835;ENST00000412418;ENST00000542013	PRPSAP2	0.0720452	21.4	0.77505	0.64774	0.393	0.918679	0.743279	0.461162	0.679121	0.823814	0.70568	0.79135	0.718377	0.699564	0.225197	0.668601
17	18874722	A	G	ENST00000388995;ENST00000345041	FAM83G	0.0157268	8.585	0.38346	0.23617	0.046	0.232846	0.160483	0.199098	0.272775	0.34094	0.213574	0.401814	0.451506	0.322605	0.027466	0.221222
17	19213285	C	A	ENST00000314728;ENST00000347697;ENST00000395628;ENST00000395620;ENST00000395626;ENST00000571254	EPN2	0.177427	25.8	0.62	0.60218	0.347	1.16537	0.707347	0.778995	0.634908	0.890143	0.735282	0.644074	0.900807	0.9655	0.375193	0.803546
17	19261156	C	A	ENST00000461069;ENST00000395615;ENST00000261499;ENST00000395616;ENST00000268841;ENST00000440841	B9D1	0.11914	35	0.90971	0.83092	0.85	0.815226	0.960437	0.999617	0.8541	0.78364	0.95287	0.917337	0.725624	0.710107	0.27284	0.719261
17	19642319	G	C	ENST00000395555;ENST00000494157;ENST00000225740;ENST00000444455;ENST00000457500	ALDH3A1	1.32614e-12	25.2	0.92225	0.91301	0.681	0.538819	0.898485	0.740332	0.929341	0.62503	0.789087	0.928924	0.51033	0.404056	0.106277	0.480293
17	29227516	C	T	ENST00000581216;ENST00000580840	TEFM	0.0433026	25.2	0.5768	0.35636	0.156	0.237291	0.459557	0.740332	0.394473	0.346409	0.270448	0.602484	0.377316	0.219627	0.06773	0.38043
17	31039179	G	T	ENST00000318217;ENST00000394649;ENST00000579584	MYO1D	3.30326e-09	24.8	0.73564	0.62123	0.43	1.01585	0.768524	0.711614	0.653411	0.853956	0.932989	0.75403	0.773975	0.781341	0.143705	0.553344
17	33281608	G	A	ENST00000421975;ENST00000314144;ENST00000436961	CCT6B	8.85516e-05	24.4	0.7906	0.79981	0.504	0.305356	0.812562	0.679873	0.824838	0.423254	0.356485	0.806104	0.718974	0.700433	0.068221	0.381926
17	33446571	C	G	ENST00000345365;ENST00000394589;ENST00000335858;ENST00000590016	RAD51D	6.18805e-07	20.5	0.17026	0.77396	0.055	0.207607	0.195358	0.44185	0.800367	0.309271	0.608797	0.166029			0.043707	0.295873
17	33481689	A	G	ENST00000268876;ENST00000394570;ENST00000591048	UNC45B	2.76564e-08	8.053	0.21577	0.32756	0.058	0.0953783	0.206456	0.190386	0.365739	0.151722	0.725362	0.215801	0.420023	0.279417	0.01025	0.113235
17	33481726	C	T	ENST00000268876;ENST00000394570;ENST00000591048	UNC45B	2.76564e-08	22.1	0.58208	0.42447	0.3	0.183179	0.663513	0.480332	0.461693	0.27705	0.856852	0.607595	0.649822	0.601356	0.071171	0.39083
17	33513417	G	A	ENST00000268876;ENST00000394570;ENST00000591048	UNC45B	2.76564e-08	23.8	0.03268	0.29347	0.1	0.137498	0.336635	0.625437	0.331408	0.212741	0.61164	0.0284822	0.601444	0.532915	0.039449	0.278041
17	33586581	G	T	ENST00000299977;ENST00000542451;ENST00000592325	SLFN5	1.21565e-09	24.4	0.73399	0.59495	0.404	0.444739	0.751082	0.679873	0.627883	0.552788	0.582605	0.752472	0.445551	0.314458	0.398895	0.81962
17	37296037	C	T	ENST00000315392	PLXDC1	0.000149406	3.248	0.32599	0.08225	0.004	0.272191	0.00297175	0.129987	0.10571	0.387426	0.0666544	0.33833	0.24804	0.0358428	0.001081	0.0235987
17	38178730	C	T	ENST00000394126;ENST00000356271;ENST00000394128;ENST00000394127;ENST00000422942;ENST00000501516;ENST00000535071	MED24	8.98959e-09	34	0.75145	0.59383	0.316	1.10822	0.679418	0.997518	0.626796	0.877847	0.805077	0.769001	0.747371	0.741896	0.266954	0.713507
17	38910124	C	A	ENST00000312150	KRT25	1.84753e-06	25.3	0.916	0.54709	0.564	0.108644	0.84435	0.747123	0.581374	0.171089	0.889984	0.92316	0.680754	0.645401	0.100015	0.466165
17	39197205	C	T	ENST00000306271	KRTAP1-1	0.00844298	26.6	0.59203	0.12845	0.224	0.872071	0.570815	0.823603	0.15799	0.806836	0.408988	0.617194	0.536874	0.44164	0.127174	0.523245
17	39388769	T	C	ENST00000411528;ENST00000622336	KRTAP9-3	0.0447129	10.95	0.53949	0.14082	0.098	0.00766046	0.331376	0.24285	0.171608	0.0108032	0.0297737	0.566177	0.300727	0.105595	0.03875	0.275
17	39389177	A	G	ENST00000411528	KRTAP9-3	0.0447129	23.1	0.34702	0.02159	0.037	0.0481602	0.123474	0.550432	0.030106	0.0765728	0.0401083	0.361595	0.256799	0.0454148	0.042962	0.292825
17	39538425	C	T	ENST00000394001	KRT34	2.61056e-06	23.1	0.65247	0.61313	0.11	0.23924	0.361834	0.550432	0.645536	0.348902	0.764825	0.675201	0.369886	0.209002	0.038181	0.272514
17	39766665	A	G	ENST00000301653;ENST00000593067	KRT16	2.17484e-09	25.1	0.9886	0.89923	0.914	1.20238	0.98123	0.733406	0.917015	0.897216	0.883421	0.99004	0.712942	0.691691	0.288455	0.734005
17	39912444	T	C	ENST00000393930;ENST00000310706;ENST00000393931	JUP	0.0375345	10.8	0.15985	0.43738	0.106	0.551403	0.351982	0.239767	0.474348	0.634047	0.666259	0.154827	0.400372	0.25217	0.060032	0.355823
17	40175841	C	G	ENST00000307641;ENST00000393885;ENST00000587337;ENST00000393880;ENST00000393881;ENST00000449471;ENST00000316082	NKIRAS2	0.0633095	25.8	0.72947	0.75792	0.545	1.45647	0.834572	0.778995	0.785089	0.935007	0.925042	0.748199	0.762756	0.764621	0.1967	0.633255
17	40269445	C	T	ENST00000225916	KAT2A	0.408332	35	0.16044	0.4766	0.379	2.29963	0.732955	0.999617	0.512671	0.986182	0.637772	0.155462	0.851239	0.898579	0.630717	0.933849
17	41003628	C	T	ENST00000308423;ENST00000613571	AOC3	6.46996e-09	24.8	0.14105	0.27546	0.104	0.938582	0.346933	0.711614	0.313121	0.830443	0.453963	0.134787	0.371344	0.211104	0.016829	0.159548
17	41122338	T	C	ENST00000360221;ENST00000409399;ENST00000409103;ENST00000421990;ENST00000454303;ENST00000409446;ENST00000451885	PTGES3L-AARSD1	2.56865e-08	26.9	0.62149	0.5158	0.102	0.431669	0.341827	0.83844	0.550876	0.54173	0.669929	0.645499	0.539424	0.445257	0.020378	0.181627
17	42255667	G	A	ENST00000293414	ASB16	2.42235e-10	22.8	0.58723	0.40476	0.338	0.86342	0.699596	0.518183	0.44234	0.803581	0.634546	0.612567	0.444389	0.312858	0.050054	0.320655
17	42428483	A	G	ENST00000053867	GRN	0.0602784	14.26	0.34422	0.4119	0.297	0.195283	0.66041	0.317898	0.449349	0.292615	0.680859	0.358506	0.323793	0.140586	0.024142	0.20333
17	42451729	A	G	ENST00000262407	ITGA2B	4.07385e-05	26	0.68274	0.72542	0.444	0.940861	0.777403	0.79085	0.754017	0.831018	0.881477	0.703959	0.596711	0.526237	0.459769	0.856426
17	43333388	A	G	ENST00000331780	SPATA32	2.95265e-05	0.011	0.27408	0.32141	0.054	0.303351	0.191598	0.0396218	0.359584	0.421147	0.0401083	0.280558	0.226424	0.0172386	0.008132	0.0963348
17	44950046	G	A	ENST00000575372;ENST00000290015;ENST00000393461	WNT9B	0.0516168	25.8	0.86153	0.69764	0.623	0.656627	0.872976	0.778995	0.727289	0.703056	0.838706	0.872857	0.551944	0.463031	0.299482	0.743948
17	45368327	G	A	ENST00000559488;ENST00000571680	ITGB3	0.1417	32	0.99694	0.96047	0.873	1.34585	0.967878	0.973955	0.969576	0.920677	0.98179	0.997459	0.77204	0.778463	0.281834	0.727859
17	45915703	T	C	ENST00000407215;ENST00000290216;ENST00000584123	SCRN2	6.55879e-07	0.041	0.33149	0.09382	0.044	0.251185	0.152414	0.053546	0.119076	0.363524	0.0551356	0.344419	0.248786	0.0366087	0.000572	0.0149352
17	46685259	C	A	ENST00000239165	HOXB7	0.00759639	13.01	0.82586	0.6472	0.216	0.597953	0.559235	0.289133	0.678599	0.665293	0.878973	0.839428	0.33553	0.158376	0.053689	0.333942
17	48050479	G	C	ENST00000240306;ENST00000411890;ENST00000611342	DLX4	0.00519723	20.4	0.79338	0.7943	0.184	0.648789	0.509094	0.439847	0.819635	0.698634	0.907346	0.808721	0.520278	0.418103	0.031732	0.242703
17	48069119	G	A	ENST00000434704;ENST00000512495	DLX3	0.0113653	28.1	0.94298	0.85736	0.718	1.01918	0.913547	0.888766	0.878739	0.854771	0.989509	0.948138	0.796974	0.816006	0.481948	0.868462
17	48072206	C	T	ENST00000434704	DLX3	0.0113653	16.82	0.66331	0.58848	0.299	0.561359	0.662483	0.371602	0.621603	0.641	0.840133	0.685499	0.447242	0.316775	0.115518	0.500052
17	48183275	G	A	ENST00000007708;ENST00000508030;ENST00000503176;ENST00000503614;ENST00000505440;ENST00000614357;ENST00000512238;ENST00000510219	PDK2	0.168976	34	0.60852	0.74569	0.42	1.50009	0.761977	0.997518	0.773416	0.939558	0.442977	0.633067	0.732474	0.72007	0.295011	0.73997
17	48434077	G	A	ENST00000017003;ENST00000507602	XYLT2	0.337134	28.6	0.75201	0.53274	0.404	1.40021	0.751082	0.905944	0.567381	0.928352	0.604265	0.769534	0.638156	0.584796	0.417557	0.831555
17	53848508	T	C	ENST00000268896;ENST00000576183;ENST00000573500;ENST00000325214	PCTP	1.63045e-05	28	0.88399	0.82478	0.848	0.543187	0.959784	0.885079	0.848339	0.627919	0.934221	0.893666	0.658657	0.613887	0.162191	0.583724
17	56285320	G	A	ENST00000393119;ENST00000313863;ENST00000537529;ENST00000585134	MKS1	3.97438e-09	34	0.8835	0.94113	0.877	0.821986	0.969175	0.997518	0.953673	0.786518	0.955274	0.893209	0.725361	0.709724	0.552368	0.90249
17	56353059	G	T	ENST00000225275	MPO	1.74837e-09	26.3	0.89916	0.90189	0.825	0.975079	0.952222	0.807749	0.91941	0.842326	0.860548	0.907613	0.705547	0.681	0.253717	0.700046
17	56356401	A	C	ENST00000225275	MPO	1.74837e-09	26.1	0.76376	0.86668	0.806	1.26186	0.945833	0.796604	0.887336	0.907775	0.905205	0.780644	0.580653	0.503602	0.391392	0.814639
17	57105783	T	C	ENST00000393066;ENST00000262294;ENST00000393065	TRIM37	0.172389	12.7	0.10072	0.10549	0.036	0.222401	0.119259	0.281922	0.132367	0.32824	0.201204	0.0931279	0.436378	0.301891	0.016823	0.159509
17	59544933	C	T	ENST00000589003;ENST00000393853;ENST00000240335	TBX4	0.407057	33	0.95353	0.92984	0.93	1.25211	0.986391	0.987631	0.944069	0.906123	0.926662	0.957952	0.880813	0.941038	0.645614	0.939123
17	61566305	A	G	ENST00000428043;ENST00000290866;ENST00000290863;ENST00000413513;ENST00000582761;ENST00000421982	ACE	4.63283e-18	25.1	0.8087	0.67233	0.382	0.536669	0.735207	0.733406	0.702889	0.623641	0.946992	0.823248	0.463717	0.339345	0.054659	0.337384
17	61683775	A	G	ENST00000258975	TACO1	0.357586	0.07	0.27065	0.17467	0.127	0.517787	0.400955	0.0597974	0.208165	0.609194	0.0401083	0.276726	0.487148	0.371666	0.007205	0.0885193
17	61903451	G	A	ENST00000427159;ENST00000580272;ENST00000581209	FTSJ3	0.484158	26.9	0.03918	0.31156	0.206	0.318915	0.544221	0.83844	0.349685	0.437726	0.52816	0.0343691	0.84586	0.890491	0.240624	0.686038
17	62029050	C	T	ENST00000578147;ENST00000435607	SCN4A	0.0104419	13.61	0.79804	0.81078	0.26	0.522662	0.618495	0.303084	0.835174	0.612929	0.716089	0.813164	0.245069	0.0328479	0.069029	0.384391
17	62290197	C	T	ENST00000258991;ENST00000583097;ENST00000615733;ENST00000584379	TEX2	0.44098	18.05	0.61368	0.48386	0.18	0.392124	0.502394	0.395381	0.519757	0.508894	0.400899	0.638014	0.376852	0.218968	0.214557	0.655898
17	66902187	G	A	ENST00000269080;ENST00000430352;ENST00000586539	ABCA8	1.71937e-33	22.3	0.69124	0.33461	0.185	0.0543713	0.510754	0.487681	0.372807	0.087021	0.838504	0.712011	0.31516	0.127463	0.004485	0.0636595
17	71334812	T	C	ENST00000392650;ENST00000424778	SDK2	0.0290344	20.3	0.3992	0.71319	0.168	0.276525	0.481523	0.437867	0.742259	0.39193	0.589813	0.419165	0.573665	0.493764	0.113672	0.496206
17	72943142	G	A	ENST00000328801	OTOP3	9.57034e-06	7.279	0.32876	0.27397	0.064	0.0806038	0.22788	0.178632	0.311598	0.129208	0.158396	0.341402	0.487605	0.372297	0.009072	0.10398
17	72956159	C	A	ENST00000425042;ENST00000530857	HID1	0.465505	32	0.7909	0.35312	0.204	1.23397	0.541143	0.973955	0.391264	0.903285	0.325263	0.806384	0.707825	0.684301	0.281079	0.727148
17	73096566	G	A	ENST00000580123;ENST00000578376;ENST00000329783;ENST00000450736;ENST00000538213	SLC16A5	3.70619e-05	23.4	0.3305	0.32522	0.247	0.327324	0.602119	0.584058	0.363395	0.446396	0.722154	0.343327	0.378008	0.22061	0.070101	0.387619
17	73484082	C	T	ENST00000314256;ENST00000375248	KIAA0195	1.59177e-07	33	0.32035	0.43726	0.19	0.967822	0.51897	0.987631	0.474231	0.839986	0.658173	0.332066	0.560991	0.475847	0.328234	0.768211
17	73487233	C	T	ENST00000314256;ENST00000581252;ENST00000579208;ENST00000375248;ENST00000580918	KIAA0195	1.59177e-07	33	0.77101	0.72742	0.454	1.20247	0.783569	0.987631	0.755931	0.897223	0.818098	0.787543	0.821417	0.853246	0.508195	0.881864
17	73491637	C	T	ENST00000314256;ENST00000579208;ENST00000375248	KIAA0195	1.59177e-07	35	0.72296	0.69342	0.513	1.16506	0.817495	0.999617	0.723227	0.890065	0.807213	0.742062	0.903881	0.96877	0.449566	0.850657
17	73568032	G	A	ENST00000167462;ENST00000392550;ENST00000577200	LLGL2	8.27306e-07	34	0.85984	0.80046	0.79	0.824636	0.940299	0.997518	0.825453	0.787534	0.905638	0.871294	0.641518	0.58957	0.233615	0.678267
17	75201419	G	A	ENST00000589827;ENST00000392476;ENST00000430767;ENST00000585618;ENST00000436233;ENST00000443798;ENST00000591437;ENST00000431431	SEC14L1	0.17964	25.3	0.12815	0.38124	0.195	0.671854	0.527016	0.747123	0.419146	0.711583	0.604421	0.121218	0.779533	0.789674	0.401933	0.821605
17	76967677	T	C	ENST00000262776	LGALS3BP	3.92643e-07	21.6	0.06145	0.51514	0.093	0.683446	0.317877	0.466016	0.550226	0.718373	0.417717	0.0550006	0.464517	0.340436	0.031843	0.243237
17	78013636	G	T	ENST00000374877;ENST00000397545;ENST00000269318;ENST00000374876;ENST00000576033;ENST00000574099	CCDC40	6.32159e-11	10.88	0.67344	0.65098	0.128	0.403697	0.403136	0.241402	0.682252	0.518805	0.470318	0.695164	0.213724	0.00986028	0.029927	0.233791
17	79954601	A	T	ENST00000581484;ENST00000306729;ENST00000306739;ENST00000580534;ENST00000582355	ASPSCR1	6.0743e-08	7.717	0.47463	0.5531	0.116	0.144541	0.376116	0.185134	0.587222	0.223154	0.486637	0.501339	0.390437	0.238242	0.037138	0.267887
17	80020802	G	A	ENST00000306796;ENST00000354321;ENST00000582529;ENST00000578907;ENST00000578176;ENST00000577907	DUS1L	1.53464e-06	35	0.89267	0.91523	0.622	2.18713	0.872504	0.999617	0.931309	0.982682	0.890337	0.901635	0.867767	0.922914	0.701279	0.957008
17	80282593	C	T	ENST00000269389;ENST00000580437;ENST00000581691;ENST00000582563;ENST00000583093	SECTM1	0.172404	12.59	0.09248	0.22634	0.109	0.252326	0.35938	0.279356	0.262594	0.36478	0.104623	0.0849244	0.28649	0.0845526	0.058462	0.350552
18	6958523	C	T	ENST00000389658	LAMA1	1.39176e-24	11.14	0.38877	0.39088	0.103	0.122835	0.344381	0.24683	0.428663	0.191433	0.531825	0.40769	0.293531	0.0948542	0.059954	0.355562
18	7032103	C	T	ENST00000389658	LAMA1	1.39176e-24	23.9	0.67184	0.60341	0.27	0.231934	0.630507	0.635136	0.636109	0.34001	0.641104	0.693648	0.342191	0.16839	0.16172	0.582984
18	8783786	G	A	ENST00000306329;ENST00000517570;ENST00000359865;ENST00000400050	MTCL1	0.00589097	27.8	0.52086	0.60877	0.373	0.502564	0.728374	0.877452	0.641314	0.598325	0.509463	0.547886	0.883635	0.944772	0.084867	0.428915
18	8825785	G	A	ENST00000306329;ENST00000517570;ENST00000359865;ENST00000400050;ENST00000518815	MTCL1	0.00589097	30	0.82931	0.5923	0.457	0.556579	0.78539	0.944383	0.625313	0.637496	0.665644	0.842669	0.650034	0.601655	0.092587	0.448469
18	13049312	C	A	ENST00000589596;ENST00000506447;ENST00000325971	CEP192	7.43869e-10	2.502	0.58332	0.70968	0.215	0.126688	0.557755	0.121133	0.738879	0.196997	0.370052	0.608794	0.250892	0.0388406	0.050997	0.32416
18	13746286	A	G	ENST00000543302;ENST00000383314;ENST00000592764;ENST00000589866;ENST00000262173	RNMT	0.0809328	10.02	0.20763	0.08287	0.123	0.174836	0.392093	0.224594	0.106434	0.265666	0.43238	0.20683	0.521914	0.420414	0.004915	0.0678289
18	14852198	G	C	ENST00000358984	ANKRD30B	1.49469e-09	0.378	0.26563	0.02134	0.01	1.84464	0.0159818	0.0814825	0.0297562	0.967319	0.0986584	0.271126	0.852126	0.899901	0.00528	0.0712812
18	19427020	C	G	ENST00000261537	MIB1	1.00072e-44	28.7	0.0559	0.5778	0.476	1.73888	0.796672	0.909143	0.611235	0.960559	0.578942	0.0497953	0.831761	0.869034	0.628191	0.932931
18	29099844	G	A	ENST00000261590;ENST00000585206	DSG2	0.000747067	24	0.25869	0.48405	0.101	0.264632	0.339241	0.644577	0.519946	0.378965	0.793411	0.263399	0.41056	0.266342	0.033387	0.25063
18	30260416	G	A	ENST00000359358	KLHL14	0.0827222	26	0.77269	0.7819	0.503	1.27745	0.812003	0.79085	0.807894	0.910319	0.900794	0.789127	0.806371	0.83026	0.355246	0.789134
18	30349680	T	C	ENST00000359358;ENST00000358095	KLHL14	0.0827222	17.19	0.58891	0.7088	0.257	1.50059	0.614795	0.37883	0.738035	0.939576	0.699307	0.614184	0.833791	0.872136	0.021066	0.185708
18	30349686	C	A	ENST00000359358;ENST00000358095	KLHL14	0.0827222	28.7	0.92935	0.97098	0.932	1.60233	0.987025	0.909143	0.977873	0.949239	0.961698	0.935511	0.920369	0.983624	0.618044	0.92919
18	33831180	C	T	ENST00000261326	MOCOS	6.10346e-07	26.9	0.51689	0.38035	0.289	0.120306	0.651886	0.83844	0.418273	0.187699	0.57214	0.543974	0.385133	0.230726	0.051395	0.325628
18	52265167	G	T	ENST00000585973;ENST00000321600	DYNAP	0.409403	0.002	0.17238	0.07886	0.02	0.0159906	0.0517325	0.0223682	0.101746	0.0233706	0.0138822	0.16832	0.24225	0.0301337	0.007971	0.0950007
18	52585148	G	A	ENST00000591504;ENST00000432185;ENST00000337363	CCDC68	6.41318e-07	31	0.35026	0.3472	0.148	0.178762	0.444242	0.956214	0.385385	0.271006	0.413635	0.365186	0.520355	0.418211	0.092032	0.447103
18	55371870	C	T	ENST00000283684;ENST00000536015	ATP8B1	3.66504e-07	22.5	0.2854	0.36506	0.089	0.433441	0.306673	0.496997	0.403107	0.543273	0.594028	0.293182	0.310858	0.120929	0.07656	0.406386
19	548659	C	G	ENST00000592501;ENST00000264553	GZMM	0.00121003	23	0.92234	0.85021	0.404	0.380966	0.751082	0.538993	0.872112	0.498437	0.775236	0.929011	0.534274	0.437936	0.137683	0.542739
19	1063613	G	A	ENST00000263094;ENST00000433129;ENST00000435683;ENST00000612569	ABCA7	1.8916e-36	28.5	0.96252	0.81652	0.804	0.593761	0.945143	0.902665	0.840574	0.662606	0.970239	0.966241	0.707185	0.68337	0.08586	0.431495
19	1079991	T	C	ENST00000539243;ENST00000313093;ENST00000590214;ENST00000586866;ENST00000543365;ENST00000590577	HMHA1	0.453634	7.08	0.27252	0.25697	0.074	0.819767	0.261351	0.175807	0.294231	0.785484	0.247322	0.278818	0.615536	0.552799	0.107205	0.482342
19	1295600	A	G	ENST00000215368	EFNA2	0.37675	25.6	0.70627	0.98555	0.294	1.17639	0.657259	0.766638	0.988936	0.892152	0.849364	0.726278	0.927863	0.988697	0.234608	0.679389
19	2252771	G	A	ENST00000300961	JSRP1	8.90274e-10	13.94	0.31482	0.59832	0.038	1.56596	0.127652	0.310653	0.631158	0.945886	0.278968	0.325926	0.404015	0.257252	0.016821	0.159498
19	2477173	T	C	ENST00000215631;ENST00000587345	GADD45B	0.185427	24.8	0.927	0.97213	0.886	2.59239	0.972099	0.711614	0.978762	0.992355	0.999065	0.93332	0.759065	0.75914	0.660754	0.944268
19	2850697	A	G	ENST00000334241;ENST00000585966;ENST00000591539	ZNF555	1.74414e-09	23.2	0.09533	0.19262	0.045	0.140737	0.156468	0.561849	0.227234	0.217465	0.348765	0.0877429	0.50852	0.401505	0.237191	0.682253
19	2852524	A	G	ENST00000334241;ENST00000591539	ZNF555	1.74414e-09	0.001	0.23277	0.08725	0.112	0.0476924	0.366669	0.01241	0.111514	0.0758457	0.360363	0.234614	0.260257	0.0494775	0.023368	0.198992
19	2934512	T	A	ENST00000314531	ZNF77	4.31245e-13	16.1	0.29249	0.04948	0.035	0.108086	0.115033	0.35722	0.066283	0.170262	0.446814	0.301078	0.241169	0.0291269	0.03111	0.239657
19	3496623	G	C	ENST00000250937;ENST00000427575;ENST00000592858	DOHH	0.020102	25.6	0.56526	0.61048	0.396	1.1302	0.745425	0.766638	0.642966	0.882615	0.380564	0.591308	0.577718	0.499468	0.189025	0.622941
19	3834874	G	A	ENST00000262961	ZFR2	5.37164e-09	3.357	0.26281	0.09068	0.056	0.0731404	0.199076	0.131222	0.115475	0.117386	0.0401083	0.267977	0.437449	0.303358	0.015105	0.148165
19	4446075	C	T	ENST00000301281;ENST00000394765;ENST00000590466	UBXN6	0.0473269	33	0.42371	0.50352	0.106	0.282515	0.351982	0.987631	0.538922	0.39869	0.692714	0.446048	0.450417	0.321117	0.120036	0.509266
19	5678611	C	T	ENST00000587950;ENST00000309324	C19orf70	0.0159222	17.71	0.20051	0.15533	0.062	0.111945	0.22083	0.388868	0.187393	0.175953	0.0401083	0.199011			0.008704	0.101022
19	6375788	C	T	ENST00000597721;ENST00000245810	PSPN	0.00774141	10.33	0.58845	0.66152	0.154	0.351955	0.455785	0.230496	0.692458	0.470982	0.696987	0.613743	0.335715	0.158652	0.054871	0.338133
19	6926380	G	A	ENST00000250572;ENST00000381407;ENST00000312053;ENST00000450315;ENST00000381404	EMR1	5.77895e-14	22.1	0.16636	0.11495	0.118	0.555486	0.380734	0.480332	0.143003	0.636813	0.264547	0.161824	0.239563	0.0276702	0.068603	0.38309
19	7184382	G	T	ENST00000341500;ENST00000302850	INSR	0.186548	25.2	0.90475	0.85146	0.739	1.90757	0.921676	0.740332	0.873271	0.970543	0.930655	0.912761	0.64337	0.592204	0.711182	0.959875
19	7734285	G	A	ENST00000221515;ENST00000629642;ENST00000381324	RETN	0.0740028	20.4	0.283	0.37799	0.077	0.493449	0.270872	0.439847	0.415935	0.591175	0.41047	0.2905	0.39786	0.248663	0.035582	0.260848
19	8167608	G	A	ENST00000600128;ENST00000270509;ENST00000601739	FBN3	1.35475e-27	2.733	0.63636	0.81316	0.176	0.19562	0.495543	0.123946	0.837418	0.293166	0.569844	0.659797	0.245129	0.0329079	0.008904	0.10263
19	8367787	T	C	ENST00000537716;ENST00000301458	CD320	0.0599266	8.725	0.75679	0.69015	0.119	0.14468	0.383027	0.201458	0.720077	0.223368	0.573851	0.774058	0.232831	0.0219693	0.030143	0.234876
19	8434160	T	G	ENST00000301455	ANGPTL4	9.46497e-09	26.3	0.51088	0.71366	0.409	0.825791	0.754534	0.807749	0.742714	0.788183	0.646079	0.53806	0.657507	0.612249	0.046322	0.306344
19	9451802	A	T	ENST00000587557;ENST00000603380;ENST00000592504;ENST00000585352;ENST00000317221;ENST00000586255;ENST00000592896;ENST00000605750;ENST00000592298;ENST00000393883;ENST00000591652	ZNF559	7.71789e-09	24.1	0.53122	0.05318	0.05	0.0315607	0.176271	0.653752	0.0708659	0.0490735	0.337869	0.558063	0.278113	0.0726772	0.015246	0.149113
19	10132393	G	A	ENST00000591589	RDH8	3.7279e-05	16.3	0.36503	0.58773	0.12	0.203622	0.385307	0.361255	0.620868	0.303801	0.298745	0.381473	0.411778	0.268025	0.000745	0.0180894
19	10132408	C	T	ENST00000591589	RDH8	3.7279e-05	26.7	0.77943	0.95258	0.318	0.619389	0.681326	0.828652	0.963188	0.67885	0.742789	0.795512	0.505081	0.396688	0.006074	0.0785845
19	10220615	C	T	ENST00000428358;ENST00000393796;ENST00000253107;ENST00000393793;ENST00000446223	PPAN-P2RY11	1.16704e-08	23.5	0.3265	0.27674	0.15	0.347165	0.448121	0.594804	0.314418	0.466184	0.171389	0.338892			0.002531	0.0428088
19	10225344	A	G	ENST00000393796;ENST00000321826	PPAN-P2RY11	1.16704e-08	13.98	0.27252	0.57215	0.014	0.0314369	0.0288649	0.311568	0.605738	0.0489137	0.200317	0.278818			0.001264	0.0263597
19	11890900	G	C	ENST00000357901	ZNF441	0.0276671	10.88	0.45209	0.01721	0.014	0.971926	0.0288649	0.241402	0.0241479	0.841181	0.292063	0.476963	0.258392	0.0472644	0.016245	0.155752
19	12384769	C	T	ENST00000356109;ENST00000355684	ZNF44	8.93828e-07	6.605	0.37522	0.02263	0.013	0.0577436	0.0254186	0.169378	0.0315012	0.0923156	0.149567	0.392715	0.298298	0.10197	0.000747	0.0181251
19	12502635	C	G	ENST00000419318;ENST00000430385	ZNF799	6.7932e-05	23.3	0.14215	0.07395	0.083	0.516478	0.2892	0.573067	0.0959625	0.608061	0.513846	0.135954	0.263879	0.0538987	0.048003	0.312874
19	12757525	G	A	ENST00000456935;ENST00000221363	MAN2B1	1.56345e-12	11.84	0.52277	0.37665	0.154	0.257942	0.455785	0.26216	0.414608	0.371259	0.779193	0.549761	0.317782	0.131448	0.052165	0.328446
19	12800074	C	T	ENST00000393261;ENST00000587955	FBXW9	1.99619e-09	25.4	0.62211	0.62706	0.135	0.516702	0.418031	0.753766	0.65907	0.608317	0.642888	0.646097	0.336049	0.159161	0.05644	0.343614
19	14161680	C	T	ENST00000263379	IL27RA	8.96991e-07	22.3	0.23798	0.40928	0.075	0.169968	0.264545	0.487681	0.44677	0.259128	0.254761	0.240385	0.195261	0.00335116	0.066865	0.377767
19	15276256	G	A	ENST00000263388	NOTCH3	0.207712	33	0.93949	0.91491	0.778	1.52462	0.936048	0.987631	0.931027	0.942244	0.986394	0.944886	0.815327	0.843947	0.597023	0.921118
19	15290235	C	G	ENST00000263388;ENST00000601011	NOTCH3	0.207712	33	0.99632	0.97452	0.921	1.39498	0.983508	0.987631	0.980604	0.927626	0.940884	0.996936	0.698564	0.670928	0.655984	0.942675
19	15567402	G	A	ENST00000343625	RASAL3	8.34612e-07	26.2	0.79261	0.79407	0.428	0.827513	0.767225	0.802224	0.819419	0.788967	0.734455	0.807998	0.517473	0.414125	0.037664	0.270225
19	15763419	C	T	ENST00000620621;ENST00000586182;ENST00000591058;ENST00000221307;ENST00000585846	CYP4F3	6.83108e-14	32	0.89515	0.74538	0.745	0.247198	0.923951	0.973955	0.773123	0.35833	0.842409	0.903923	0.505419	0.39716	0.107907	0.483879
19	15791068	A	C	ENST00000550308;ENST00000324632	CYP4F12	1.17932e-09	22.5	0.74964	0.51739	0.342	0.37344	0.703081	0.496997	0.552416	0.491087	0.785868	0.767283	0.406126	0.260188	0.033478	0.251065
19	16664672	T	C	ENST00000595753;ENST00000611092;ENST00000436553;ENST00000421082	SLC35E1	0.0968428	0.013	0.31851	0.37197	0.02	0.51872	0.0517325	0.0412827	0.409966	0.610001	0.048228	0.330012	0.393978	0.243226	0.042738	0.291912
19	17104231	G	T	ENST00000443236;ENST00000388925	CPAMD8	2.01802e-14	27.5	0.74448	0.14781	0.297	0.614275	0.66041	0.865324	0.17923	0.675411	0.691086	0.762401	0.463506	0.339055	0.083794	0.426093
19	17918722	G	T	ENST00000599265;ENST00000318683;ENST00000600777;ENST00000595387	B3GNT3	0.200972	3.138	0.15345	0.47828	0.048	0.982007	0.168432	0.128716	0.514315	0.844343	0.139678	0.147969	0.352071	0.183042	0.028738	0.227786
19	19338832	C	G	ENST00000252575	NCAN	0.154547	0.16	0.59442	0.73631	0.116	0.166213	0.376116	0.0698584	0.764442	0.25396	0.209623	0.619502	0.237435	0.025785	0.0977	0.460758
19	19359533	T	C	ENST00000252575	NCAN	0.154547	21.7	0.82687	0.83436	0.427	0.120804	0.766579	0.468585	0.857317	0.188412	0.794572	0.840375	0.686846	0.654134	0.345409	0.781686
19	19638565	G	A	ENST00000507754;ENST00000503283;ENST00000428459;ENST00000555938	NDUFA13	0.000121027	24.7	0.83153	0.90387	0.557	0.427164	0.840777	0.703986	0.921187	0.538452	0.942574	0.844768			0.076676	0.406716
19	19680287	C	T	ENST00000251203	PBX4	0.00677213	33	0.98662	0.90945	0.962	0.637871	0.995588	0.987631	0.926178	0.691535	0.982759	0.988236	0.700007	0.672998	0.244125	0.689852
19	20003524	A	T	ENST00000589717;ENST00000355650	ZNF253	1.33296e-06	22.3	0.10187	0.06223	0.07	0.13207	0.248294	0.487681	0.0819443	0.20482	0.110078	0.0942805	0.328831	0.148237	0.056804	0.344874
19	21606744	C	T	ENST00000392288;ENST00000355504	ZNF493	3.18649e-08	23.8	0.38306	0.01147	0.076	0.0830062	0.267731	0.625437	0.0162445	0.133134	0.449088	0.401364	0.336264	0.15948	0.026692	0.217157
19	22942443	T	A	ENST00000596209;ENST00000397104	ZNF99	3.0374e-09	5.057	0.4084	0.01544	0.024	0.0719893	0.068251	0.150401	0.0217134	0.115601	0.0138822	0.429264	0.35557	0.188183	0.010446	0.114737
19	23927743	A	C	ENST00000402377;ENST00000528059	ZNF681	2.16278e-08	23.3	0.94457	0.28964	0.535	0.0350664	0.829328	0.573067	0.327528	0.0552532	0.652867	0.949608	0.49252	0.379136	0.015822	0.152967
19	32971365	G	A	ENST00000392250;ENST00000586987;ENST00000342179	DPY19L3	0.0800405	25.6	0.40404	0.36302	0.149	1.0693	0.446189	0.766638	0.401094	0.868429	0.625676	0.424473	0.608741	0.543205	0.133476	0.535093
19	33502609	C	T	ENST00000254260	RHPN2	0.000336631	26.3	0.04269	0.42706	0.087	0.553141	0.300934	0.807749	0.464235	0.635147	0.406531	0.0375712	0.2992	0.103311	0.086299	0.432625
19	33870437	A	C	ENST00000284000;ENST00000585933	CEBPG	0.0693755	23.3	0.39501	0.37288	0.236	0.216145	0.587503	0.573067	0.410866	0.320574	0.76441	0.414552	0.790521	0.806252	0.082144	0.421711
19	33892654	G	A	ENST00000244137;ENST00000397032;ENST00000436370	PEPD	0.0145071	23.9	0.89124	0.87908	0.676	0.233653	0.896377	0.635136	0.898723	0.341914	0.912269	0.900319	0.572496	0.492118	0.052742	0.330543
19	36047876	A	G	ENST00000262623	ATP4A	6.98617e-08	28.1	0.90316	0.93165	0.866	2.10849	0.965625	0.888766	0.945628	0.979755	0.957189	0.911295	0.863724	0.917058	0.414235	0.829472
19	36350434	A	T	ENST00000592409;ENST00000347900;ENST00000360202;ENST00000262625	KIRREL2	8.95381e-06	19.17	0.65055	0.75004	0.329	1.06284	0.691554	0.416851	0.77757	0.866717	0.847037	0.67336	0.500427	0.390178	0.02919	0.230086
19	37441275	T	C	ENST00000333987;ENST00000415168;ENST00000587857;ENST00000619231;ENST00000616085	ZNF568	4.90823e-09	16.34	0.34655	0.18234	0.153	0.878872	0.453886	0.362061	0.216328	0.809036	0.460616	0.361089	0.466155	0.342686	0.078197	0.410959
19	37618055	G	T	ENST00000587029;ENST00000304239;ENST00000589245;ENST00000337995	ZNF420	3.29013e-08	12.24	0.44456	0.04445	0.019	1.08961	0.0477192	0.271267	0.0599629	0.87345	0.0763	0.468778	0.381268	0.225258	0.115944	0.500937
19	37618120	T	C	ENST00000590332;ENST00000587029;ENST00000304239;ENST00000589245;ENST00000337995	ZNF420	3.29013e-08	11.67	0.4205	0.02888	0.119	1.18544	0.383027	0.258343	0.0398446	0.893985	0.119812	0.442528	0.324743	0.142034	0.061147	0.359512
19	37879855	T	A	ENST00000436120	ZNF527	4.12488e-05	22.9	0.5564	0.26348	0.124	0.632782	0.394333	0.528031	0.300894	0.688133	0.33441	0.582704	0.381254	0.225237	0.186699	0.619745
19	38855701	G	A	ENST00000410018;ENST00000409235	CATSPERG	1.31477e-11	24.4	0.56268	0.62622	0.232	0.47549	0.582032	0.679873	0.658259	0.578161	0.622375	0.588801	0.520628	0.4186	0.111955	0.492593
19	38867064	C	G	ENST00000215071;ENST00000620216;ENST00000602911;ENST00000592561;ENST00000592035;ENST00000591250	PSMD8	0.176155	23.3	0.6364	0.49833	0.452	0.309897	0.782352	0.573067	0.533862	0.428424	0.352476	0.659837	0.743768	0.736598	0.150951	0.565635
19	38956904	G	A	ENST00000355481;ENST00000360985;ENST00000359596	RYR1	1.60966e-07	24.5	0.91698	0.87429	0.592	1.12465	0.858292	0.688132	0.894336	0.881291	0.998406	0.924066	0.783818	0.796119	0.10497	0.477403
19	39019316	G	A	ENST00000355481;ENST00000360985;ENST00000359596;ENST00000601514	RYR1	1.60966e-07	24.2	0.95349	0.81332	0.504	0.796211	0.812562	0.662685	0.837562	0.77567	0.997055	0.957917	0.558082	0.471721	0.183555	0.615372
19	39038884	A	G	ENST00000355481;ENST00000360985;ENST00000359596	RYR1	1.60966e-07	24.1	0.81745	0.90616	0.477	0.464258	0.797253	0.653752	0.923238	0.569316	0.946076	0.831515	0.843955	0.887592	0.278886	0.725069
19	39077208	A	G	ENST00000355481;ENST00000360985;ENST00000359596	RYR1	1.60966e-07	23.9	0.99312	0.98875	0.932	0.561359	0.987025	0.635136	0.991333	0.641	0.998104	0.994117	0.867024	0.921838	0.558541	0.905183
19	39228219	G	A	ENST00000601953;ENST00000328867	CAPN12	7.47957e-20	33	0.31903	0.89773	0.271	0.382922	0.631677	0.987631	0.915668	0.500186	0.803971	0.330605	0.696255	0.667608	0.07416	0.399576
19	39229252	C	T	ENST00000601953;ENST00000328867	CAPN12	7.47957e-20	26.2	0.01118	0.79968	0.222	0.351602	0.567943	0.802224	0.824719	0.47062	0.809317	0.00963464	0.51525	0.410986	0.022876	0.196208
19	40520471	C	T	ENST00000600094;ENST00000347077	ZNF546	2.54471e-10	24.2	0.16755	0.03952	0.046	0.111945	0.160483	0.662685	0.0536967	0.175953	0.397986	0.163113	0.307983	0.116572	0.025829	0.212552
19	41306892	C	A	ENST00000303961;ENST00000593972;ENST00000406058;ENST00000593726	EGLN2	0.286989	14.2	0.15985	0.36692	0.019	0.719708	0.0477192	0.316543	0.404955	0.738163	0.600852	0.154827	0.587513	0.513269	0.090591	0.443522
19	41594888	G	A	ENST00000330436	CYP2A13	0.00143446	26.1	0.03794	0.22434	0.313	0.521948	0.676507	0.796604	0.260516	0.612444	0.296679	0.0332382	0.701566	0.675249	0.034506	0.255886
19	44015690	T	C	ENST00000292147;ENST00000600651	ETHE1	0.0161752	25.2	0.9751	0.94047	0.971	1.67767	0.997527	0.740332	0.953119	0.955849	0.994253	0.977703	0.819598	0.850475	0.463019	0.858236
19	44103310	C	T	ENST00000391965;ENST00000525771;ENST00000533118;ENST00000528387;ENST00000529930;ENST00000336564	ZNF576	0.00754575	1.826	0.47777	0.11085	0.017	0.553084	0.039905	0.112196	0.138391	0.635129	0.151105	0.504662	0.367657	0.20579	0.008384	0.0984067
19	44377974	T	C	ENST00000587539;ENST00000324394	ZNF404	1.48959e-05	3.011	0.22264	0.02159	0.053	0.31146	0.187804	0.12724	0.030106	0.430145	0.210429	0.223388	0.29386	0.0953473	0.018482	0.170057
19	46280586	C	A	ENST00000291270;ENST00000343373	DMPK	0.0330812	26.5	0.6614	0.76801	0.299	1.22123	0.662483	0.818425	0.794711	0.900941	0.750554	0.683697	0.635749	0.58139	0.051048	0.324348
19	47920081	T	C	ENST00000441740;ENST00000331559;ENST00000561096;ENST00000561293;ENST00000558555;ENST00000559524;ENST00000557833	MEIS3	0.000113443	15.57	0.16785	0.40677	0.236	0.328605	0.587503	0.346298	0.444304	0.447497	0.727145	0.163435	0.629928	0.573147	0.023006	0.196947
19	49167998	G	A	ENST00000270235	NTN5	3.27017e-06	34	0.88162	0.7927	0.395	1.20022	0.744717	0.997518	0.818128	0.896802	0.63608	0.891475	0.794772	0.812676	0.054704	0.337546
19	49341342	C	T	ENST00000263265	PLEKHA4	4.74253e-09	24.2	0.04506	0.82009	0.064	0.259367	0.22788	0.662685	0.843926	0.372906	0.528761	0.03975	0.605393	0.538492	0.021367	0.187477
19	50209327	G	A	ENST00000323446;ENST00000392518;ENST00000598293;ENST00000405931	CPT1C	0.000284628	33	0.92693	0.89686	0.676	1.27497	0.896377	0.987631	0.914886	0.909915	0.931248	0.933263	0.760701	0.761557	0.303899	0.747817
19	50333455	C	T	ENST00000620467;ENST00000312865	MED25	0.00112988	12.96	0.6778	0.77952	0.226	0.418843	0.573656	0.287968	0.805648	0.531695	0.48678	0.699287	0.635424	0.580929	0.104202	0.475689
19	50918112	C	T	ENST00000613923;ENST00000440232;ENST00000599857;ENST00000595904	POLD1	0.00180701	28.8	0.54823	0.9061	0.372	1.62337	0.727604	0.912264	0.923184	0.951329	0.687624	0.574723	0.830299	0.866806	0.568066	0.909268
19	51323488	C	T	ENST00000301420	KLK1	0.000319897	7.73	0.71616	0.75096	0.211	0.252101	0.551801	0.185335	0.778444	0.364506	0.797001	0.735625	0.292225	0.0929215	0.006611	0.0833579
19	52793889	G	A	ENST00000439461;ENST00000593612	ZNF766	7.45004e-08	0.119	0.41855	0.01824	0.077	0.0543001	0.270872	0.0661619	0.0255507	0.0868747	0.128392	0.440392	0.233559	0.0225468	0.020014	0.179439
19	53669453	T	C	ENST00000396424;ENST00000600412	ZNF665	7.68094e-08	4.78	0.39313	0.0185	0.024	0.0351004	0.068251	0.147219	0.0258997	0.0552793	0.146415	0.412492	0.224676	0.0160689	0.01848	0.170049
19	53994750	A	C	ENST00000396403	ZNF813	8.49958e-10	0.001	0.28808	0.00414	0.02	0.0772438	0.0517325	0.01241	0.00597436	0.123941	0.172588	0.296159	0.443929	0.312225	0.000311	0.00952324
19	55396826	G	A	ENST00000391726;ENST00000469767;ENST00000355524;ENST00000391725;ENST00000345937;ENST00000359272;ENST00000391723;ENST00000391724	FCAR	0.000228787	12.25	0.11494	0.01979	0.067	0.357991	0.238218	0.271501	0.0276574	0.476374	0.306053	0.10755	0.263296	0.0531718	0.016333	0.156328
19	55439074	C	G	ENST00000328092;ENST00000588756;ENST00000592784	NLRP7	1.09578e-12	1.998	0.25901	0.05061	0.024	0.306277	0.068251	0.114605	0.0676894	0.424243	0.148003	0.263753	0.280522	0.0760268	0.105861	0.47938
19	55452898	G	T	ENST00000340844;ENST00000328092;ENST00000590030;ENST00000588756;ENST00000592784;ENST00000587844;ENST00000587103	NLRP7	1.09578e-12	0.002	0.32319	0.02263	0.019	0.298847	0.0477192	0.0223682	0.0315012	0.416727	0.0716867	0.335226	0.355134	0.187541	0.051754	0.326944
19	56029616	C	A	ENST00000389623	SSC5D	0.346969	17.4	0.41739	0.35812	0.034	0.014629	0.110805	0.38289	0.396222	0.021195	0.0297737	0.43912	0.260831	0.0501701	0.038537	0.274069
19	56539717	C	G	ENST00000390649;ENST00000621651	NLRP5	1.23997e-07	4.293	0.56365	0.49806	0.187	0.0239521	0.51406	0.141715	0.533597	0.0366678	0.561218	0.58974	0.325741	0.143546	0.031734	0.242714
19	58005357	A	G	ENST00000426954;ENST00000354197;ENST00000442920;ENST00000424930;ENST00000347466;ENST00000415379;ENST00000221735	ZNF419	2.07812e-06	15.71	0.14718	0.11716	0.039	0.0225929	0.131832	0.349223	0.14547	0.0344756	0.167679	0.141287	0.406061	0.260097	0.023712	0.200931
19	58187889	A	G	ENST00000318203;ENST00000612521	ZSCAN4	0.00459895	0.002	0.47101	0.0417	0.037	0.0739282	0.123474	0.0223682	0.0564897	0.118567	0.0297737	0.497454	0.305888	0.113394	0.002068	0.0371944
2	234212	C	T	ENST00000403712;ENST00000626873;ENST00000403657;ENST00000405430;ENST00000356150;ENST00000403658;ENST00000451005;ENST00000431160;ENST00000454318	SH3YL1	1.00024e-05	27.5	0.66869	0.76403	0.555	0.484473	0.839754	0.865324	0.790919	0.584868	0.57943	0.690637	0.86761	0.922689	0.214413	0.655725
2	1658190	C	T	ENST00000252804	PXDN	2.03603e-05	22.9	0.67668	0.71271	0.316	0.567138	0.679418	0.528031	0.741799	0.644588	0.730329	0.698232	0.855256	0.904586	0.228889	0.672882
2	10931993	T	C	ENST00000272227;ENST00000404371;ENST00000617249;ENST00000381611;ENST00000540494;ENST00000404824	PDIA6	0.120591	19.73	0.6703	0.64364	0.523	0.420246	0.822921	0.427635	0.67515	0.532811	0.54097	0.692177	0.598913	0.529342	0.183717	0.615597
2	17877683	T	G	ENST00000448223;ENST00000351948;ENST00000402989	SMC6	0.45542	23.8	0.05968	0.36428	0.066	0.377393	0.234809	0.625437	0.402336	0.49519	0.291324	0.0533331	0.621451	0.561157	0.265817	0.712383
2	20138107	C	G	ENST00000281405;ENST00000345530;ENST00000453014	WDR35	2.64838e-16	34	0.9521	0.94197	0.813	0.66186	0.948196	0.997518	0.954377	0.706046	0.945128	0.95662	0.787358	0.801453	0.221944	0.664771
2	21225612	G	C	ENST00000233242;ENST00000616098	APOB	5.49085e-16	0.195	0.56918	0.55184	0.112	0.042106	0.366669	0.0723923	0.585992	0.0666887	0.552493	0.595121	0.337214	0.160908	0.003998	0.0587974
2	21229188	T	G	ENST00000233242;ENST00000616098	APOB	5.49085e-16	23	0.82086	0.58732	0.307	0.118308	0.670596	0.538993	0.620473	0.184772	0.85976	0.834724	0.266842	0.0576275	0.086372	0.432814
2	24222550	A	G	ENST00000404924;ENST00000535786;ENST00000309033	UBXN2A	0.000588703	25	0.59941	0.47174	0.295	0.612404	0.658315	0.726311	0.507937	0.674249	0.611906	0.624314	0.626131	0.567768	0.074397	0.400253
2	24518595	C	T	ENST00000361999;ENST00000355123;ENST00000622089;ENST00000406921;ENST00000412011	ITSN2	0.0244337	21.3	0.5183	0.44053	0.037	0.120355	0.123474	0.458842	0.477424	0.187735	0.778038	0.545359	0.367869	0.206094	0.043131	0.293522
2	25042880	A	G	ENST00000260600;ENST00000606682;ENST00000405392	ADCY3	0.0013793	31	0.97109	0.96255	0.944	1.2932	0.990716	0.956214	0.971236	0.913115	0.978924	0.974039	0.759316	0.759509	0.758278	0.972263
2	25057739	C	T	ENST00000260600;ENST00000606682;ENST00000405392	ADCY3	0.0013793	23.8	0.10629	0.34853	0.056	0.722601	0.199076	0.625437	0.386701	0.739644	0.585654	0.09874	0.622847	0.563122	0.09114	0.444892
2	25061366	G	A	ENST00000260600;ENST00000606682;ENST00000405392;ENST00000427849;ENST00000435135	ADCY3	0.0013793	17.99	0.4447	0.28739	0.241	0.382972	0.594225	0.39423	0.325238	0.500262	0.760518	0.468932	0.491617	0.377877	0.171549	0.59802
2	25180710	T	G	ENST00000264711;ENST00000534855	DNAJC27	0.0482582	20.7	0.66199	0.41333	0.266	0.246163	0.625769	0.445903	0.450759	0.357002	0.839104	0.684254	0.397408	0.248036	0.040111	0.280884
2	25457176	G	A	ENST00000264709;ENST00000380746;ENST00000321117;ENST00000402667	DNMT3A	7.72788e-45	28.9	0.97787	0.96828	0.937	1.25985	0.988583	0.915318	0.97577	0.907279	0.992013	0.980233	0.899554	0.964122	0.369607	0.799606
2	25463289	T	C	ENST00000264709;ENST00000380746;ENST00000321117;ENST00000402667	DNMT3A	7.72788e-45	26.6	0.87515	0.89545	0.895	1.40764	0.975013	0.823603	0.913618	0.929486	0.541194	0.885485	0.834895	0.873827	0.147316	0.55953
2	25464520	C	A	ENST00000264709;ENST00000380746;ENST00000321117;ENST00000402667	DNMT3A	7.72788e-45	33	0.88615	0.84922	0.696	1.1881	0.904712	0.987631	0.871189	0.894512	0.784301	0.895645	0.831125	0.868061	0.101948	0.470595
2	26432717	C	A	ENST00000380649	HADHA	0.0151113	28.8	0.87266	0.88171	0.732	0.85776	0.918999	0.912264	0.901129	0.801251	0.709842	0.883184	0.55371	0.465533	0.350683	0.7857
2	26508387	G	A	ENST00000537713;ENST00000317799;ENST00000405867;ENST00000545822	HADHB	1.04715e-07	22.9	0.70374	0.55387	0.166	0.157351	0.477949	0.528031	0.587974	0.241433	0.910814	0.723861	0.266081	0.0566629	0.005247	0.0709725
2	26590022	C	A	ENST00000442141;ENST00000613142;ENST00000260585;ENST00000447170	EPT1	0.347462	20.4	0.05423	-1	0.015	0.322004	0.0324473	0.439847	0	0.441024	0.148003	0.0482424	0.459673	0.333781	0.118915	0.50701
2	27258861	A	G	ENST00000238788;ENST00000404032	TMEM214	0.00116736	18.03	0.59497	0.21825	0.133	0.241407	0.413833	0.394999	0.254175	0.351158	0.569067	0.620026	0.607664	0.541685	0.016217	0.155569
2	27304987	A	C	ENST00000380320	EMILIN1	0.00521656	21.5	0.50001	0.70869	0.15	0.165913	0.448121	0.463541	0.737929	0.253526	0.786876	0.527289	0.44833	0.318259	0.101865	0.470406
2	27669186	G	A	ENST00000260570	IFT172	2.29012e-18	34	0.92681	0.92349	0.902	0.852061	0.977308	0.997518	0.938564	0.799063	0.874383	0.93315	0.706297	0.682091	0.398363	0.819271
2	27865336	G	C	ENST00000515877;ENST00000503738;ENST00000458167;ENST00000424214;ENST00000407583;ENST00000264718;ENST00000616939;ENST00000610189	GPN1	0.00490359	27.7	0.63143	0.54938	0.244	0.812599	0.59819	0.8735	0.583596	0.782706	0.641273	0.655076	0.479135	0.360569	0.108491	0.485151
2	32475483	T	C	ENST00000360906;ENST00000402280;ENST00000404025	NLRC4	4.35115e-08	15.98	0.19666	0.65138	0.066	0.459254	0.234809	0.354776	0.682643	0.565118	0.607509	0.19479	0.514435	0.409834	0.270452	0.716942
2	44184566	G	A	ENST00000260665	LRPPRC	0.000433778	14.82	0.35393	0.40596	0.091	0.0258654	0.312313	0.330269	0.44352	0.0397246	0.509522	0.369222	0.335185	0.157851	0.163596	0.585912
2	44429131	T	C	ENST00000419807;ENST00000409432;ENST00000282412;ENST00000378551	PPM1B	0.109621	23.3	0.15173	0.22957	0.095	0.381747	0.323331	0.573067	0.265949	0.499095	0.530359	0.146134	0.811822	0.838581	0.301329	0.745569
2	45778322	T	A	ENST00000263736	SRBD1	1.67463e-14	26	0.58162	0.58085	0.276	0.0799234	0.637461	0.79085	0.614196	0.128199	0.698623	0.60714	0.72132	0.703843	0.117921	0.505
2	45789855	G	A	ENST00000263736	SRBD1	1.67463e-14	28	0.70538	0.65135	0.394	0.0868971	0.743999	0.885079	0.682604	0.138929	0.789298	0.725426	0.734325	0.722773	0.214439	0.655755
2	47136241	C	T	ENST00000409105;ENST00000319466;ENST00000409207;ENST00000409973;ENST00000409218;ENST00000412438;ENST00000417180	MCFD2	0.0699912	14.86	0.52574	0.60716	0.161	0.0223558	0.468856	0.331133	0.639749	0.0340568	0.520535	0.552694	0.318237	0.132141	0.018183	0.168186
2	53992637	C	G	ENST00000263634;ENST00000406625;ENST00000352846	GPR75-ASB3	0.247642	9.136	0.47029	0.28533	0.058	0.0528782	0.206456	0.208498	0.323141	0.0844462	0.136095	0.496678	0.339135	0.163799	0.009474	0.107184
2	54570962	G	A	ENST00000486488;ENST00000405749;ENST00000398634;ENST00000447328	C2orf73	0.000860168	17.87	0.16132	0.15861	0.026	0.0044795	0.0766734	0.391937	0.190935	0.00643688	0.0806253	0.156411			0.007351	0.0897755
2	65245299	G	A	ENST00000531327;ENST00000234256	SLC1A4	0.242898	33	0.70986	0.54	0.425	1.04459	0.765279	0.987631	0.574461	0.861803	0.788556	0.729681	0.882286	0.942995	0.211683	0.652372
2	70377544	G	A	ENST00000264434;ENST00000420306	C2orf42	0.134382	16.06	0.16636	0.48232	0.03	0.491155	0.093741	0.356407	0.518251	0.589754	0.229264	0.161824			0.055391	0.339962
2	70392261	T	C	ENST00000264434;ENST00000420306	C2orf42	0.134382	12.2	0.7763	0.48664	0.249	0.354021	0.604697	0.270352	0.522465	0.472788	0.378149	0.792542			0.142365	0.550999
2	70502099	G	A	ENST00000422380;ENST00000414812;ENST00000433351;ENST00000264441;ENST00000451279	PCYOX1	6.73323e-12	34	0.00573	0.32576	0.23	0.483706	0.579271	0.997518	0.363937	0.584388	0.438914	0.00488599	0.417797	0.276362	0.068265	0.382061
2	70529121	C	A	ENST00000037869;ENST00000450256;ENST00000430566	FAM136A	0.00147862	24.9	0.62962	0.75074	0.256	0.11459	0.613549	0.719045	0.778236	0.179702	0.208817	0.653341	0.599539	0.530228	0.125103	0.519258
2	71788955	C	T	ENST00000409762;ENST00000409582;ENST00000429174;ENST00000413539;ENST00000258104;ENST00000409651;ENST00000394120;ENST00000409744;ENST00000409366;ENST00000410020;ENST00000410041	DYSF	1.00255e-15	22.5	0.47004	0.56204	0.174	0.174648	0.492085	0.496997	0.595908	0.265478	0.637733	0.496415	0.302015	0.107528	0.009926	0.11072
2	71839829	G	A	ENST00000409762;ENST00000409582;ENST00000429174;ENST00000413539;ENST00000258104;ENST00000409651;ENST00000394120;ENST00000409744;ENST00000409366;ENST00000410020;ENST00000410041	DYSF	1.00255e-15	34	0.93369	0.84066	0.762	0.7029	0.930264	0.997518	0.863203	0.729153	0.957415	0.939511	0.696481	0.667931	0.315862	0.758042
2	73989820	A	T	ENST00000272444	DUSP11	9.06001e-05	2.206	0.2694	0.12627	0.02	0.349746	0.0517325	0.117381	0.155581	0.468589	0.128392	0.275335	0.293046	0.0941339	0.0396	0.278685
2	74483044	T	C	ENST00000394019;ENST00000423644;ENST00000346834;ENST00000358683;ENST00000377632;ENST00000377634;ENST00000425249	SLC4A5	1.3746e-07	22.8	0.87484	0.8478	0.753	0.325924	0.926938	0.518183	0.869864	0.444986	0.649264	0.885201	0.688669	0.656752	0.25945	0.705974
2	74689442	C	T	ENST00000233616;ENST00000452063;ENST00000448666	MOGS	3.25167e-09	24	0.03089	0.1967	0.141	0.616564	0.430352	0.644577	0.23154	0.676989	0.763963	0.0268926	0.601386	0.532833	0.059807	0.355071
2	86333407	C	T	ENST00000254630;ENST00000409783;ENST00000627371	PTCD3	1.02556e-06	22.8	0.36329	0.43667	0.133	0.0705577	0.413833	0.518183	0.473654	0.113303	0.252681	0.379547	0.503175	0.394017	0.00868	0.100829
2	88409886	A	G	ENST00000419482;ENST00000444564	SMYD1	0.00024789	23.6	0.54871	0.63762	0.472	0.08532	0.794328	0.605275	0.669311	0.136798	0.701062	0.575192	0.690561	0.659468	0.050709	0.323092
2	88874874	A	C	ENST00000419748;ENST00000303236;ENST00000415570	EIF2AK3	0.0114235	11.31	0.545	0.41268	0.13	0.505825	0.407454	0.250464	0.450123	0.600406	0.835129	0.57156	0.233374	0.0223984	0.020733	0.183739
2	95774145	C	T	ENST00000272418	MRPS5	0.0063387	23.7	0.60409	0.41579	0.336	0.355431	0.697829	0.615492	0.453168	0.474111	0.474644	0.62881	0.510866	0.404809	0.103504	0.474113
2	97507820	T	C	ENST00000318357;ENST00000418232;ENST00000331001	ANKRD23	8.66315e-16	18.45	0.54476	0.50503	0.131	0.313331	0.40959	0.40303	0.540387	0.432201	0.624152	0.571323	0.355405	0.187941	0.0566	0.344169
2	98354242	C	T	ENST00000264972;ENST00000451498	ZAP70	0.272667	34	0.8551	0.90555	0.678	1.79065	0.89722	0.997518	0.922688	0.96381	0.841681	0.86688	0.851182	0.898493	0.785648	0.978453
2	99006180	G	A	ENST00000393504;ENST00000436404;ENST00000272602;ENST00000409937	CNGA3	1.18045e-08	16.52	0.76917	0.3824	0.32	0.12436	0.68322	0.365659	0.4203	0.193483	0.934032	0.785791	0.194213	0.00311211	0.003166	0.0500365
2	102014147	C	T	ENST00000428343	RFX8	0.379276	0.005	0.37335	0.11747	0.015	0.000513505	0.0324473	0.0319212	0.145818	0.00104223	0.0138822	0.390654	0.238684	0.0268846	0.00061	0.015654
2	102083246	A	C	ENST00000428343	RFX8	0.379276	25.5	0.95315	0.8148	0.721	0.000419143	0.914732	0.760262	0.838952	0.000998657	0.795643	0.957598	0.570143	0.488784	0.062826	0.364984
2	102965622	G	A	ENST00000233954	IL1RL1	1.2806e-07	25.9	0.01251	0.57915	0.192	0.0700466	0.522212	0.784986	0.612541	0.112513	0.467839	0.0107824	0.489873	0.375447	0.037326	0.268728
2	110323354	C	G	ENST00000356688;ENST00000397712;ENST00000397714;ENST00000437928;ENST00000415095;ENST00000493445	SEPT10	0.00288329	34	0.94503	0.89457	0.741	0.0795962	0.922433	0.997518	0.912822	0.127681	0.958109	0.950032	0.689515	0.657964	0.061369	0.360235
2	128381815	C	T	ENST00000428314;ENST00000409816;ENST00000437387;ENST00000409090	MYO7B	6.38295e-16	25.9	0.5662	0.7417	0.222	0.237508	0.567943	0.784986	0.769596	0.346613	0.468085	0.592225	0.203417	0.00566864	0.014775	0.145938
2	128384626	C	T	ENST00000428314;ENST00000409816;ENST00000409090	MYO7B	6.38295e-16	34	0.98897	0.89156	0.85	0.299618	0.960437	0.997518	0.910092	0.417465	0.952462	0.990378	0.551711	0.462702	0.076924	0.407413
2	128388847	G	C	ENST00000428314;ENST00000409816;ENST00000409090	MYO7B	6.38295e-16	26.1	0.87088	0.8437	0.67	0.256768	0.893833	0.796604	0.866042	0.369995	0.907029	0.881538	0.63189	0.575927	0.131528	0.531481
2	128938561	G	A	ENST00000259253	UGGT1	0.00289726	32	0.8432	0.70274	0.636	1.65485	0.878917	0.973955	0.732216	0.954058	0.881278	0.855734	0.894745	0.958614	0.425731	0.836579
2	130912761	C	T	ENST00000431183;ENST00000351288;ENST00000409031;ENST00000457039;ENST00000449159;ENST00000451542	SMPD4	0.00605805	26	0.76998	0.82647	0.712	1.28113	0.911173	0.79085	0.849925	0.910958	0.492267	0.786562	0.766351	0.769968	0.217287	0.659223
2	131796442	G	A	ENST00000326016;ENST00000611048;ENST00000392953;ENST00000525839;ENST00000409303;ENST00000355771	ARHGEF4	0.0685949	24.4	0.7235	0.5621	0.253	0.510346	0.609794	0.679873	0.595973	0.60398	0.854112	0.742573	0.77397	0.781332	0.036128	0.263333
2	135982012	A	G	ENST00000619650;ENST00000401392;ENST00000536680;ENST00000264159	ZRANB3	7.4264e-15	29.3	0.96525	0.90501	0.803	0.349454	0.9448	0.926797	0.922204	0.468347	0.975517	0.968726	0.694969	0.665766	0.060722	0.35811
2	136072939	G	A	ENST00000401392;ENST00000264159	ZRANB3	7.4264e-15	18.12	0.74601	0.72438	0.145	0.0505657	0.438342	0.396718	0.753021	0.0806465	0.609195	0.763836	0.337606	0.1615	0.007536	0.0913479
2	148695726	C	T	ENST00000264169;ENST00000535373;ENST00000536575;ENST00000540442;ENST00000392857	ORC4	2.29195e-06	26.1	0.80374	0.75896	0.383	0.362685	0.735956	0.796604	0.786081	0.480975	0.829005	0.818564	0.603649	0.536028	0.055549	0.340513
2	152403966	A	G	ENST00000409198;ENST00000427231;ENST00000618972;ENST00000397345;ENST00000172853;ENST00000413693;ENST00000604864;ENST00000603639	NEB	4.08103e-17	19.06	0.39775	0.40194	0.124	0.0826133	0.394333	0.414745	0.439554	0.132591	0.45461	0.417575	0.603996	0.536517	0.043788	0.296206
2	152512435	T	C	ENST00000409198;ENST00000427231;ENST00000618972;ENST00000397345;ENST00000172853;ENST00000604864;ENST00000603639	NEB	4.08103e-17	25.4	0.00754	0.46046	0.129	0.254447	0.405301	0.753766	0.496903	0.36728	0.518532	0.00646391	0.584693	0.509295	0.052607	0.330048
2	163083056	G	A	ENST00000188790;ENST00000627638;ENST00000443424;ENST00000447386	FAP	3.27312e-11	22.3	0.92627	0.70546	0.473	0.108483	0.794915	0.487681	0.734835	0.170891	0.941643	0.932646	0.607427	0.541353	0.104907	0.477262
2	163174408	T	G	ENST00000263642;ENST00000421365	IFIH1	6.00239e-26	7.656	0.38682	0.14872	0.022	0.0261045	0.0598916	0.184207	0.180214	0.0401154	0.404174	0.405522	0.313045	0.124249	0.004512	0.0639229
2	166613697	G	A	ENST00000392701;ENST00000409882;ENST00000412248	GALNT3	2.01163e-05	35	0.92539	0.85498	0.752	0.558678	0.926568	0.999617	0.876533	0.638892	0.953303	0.931836	0.841693	0.884162	0.429049	0.838588
2	168103957	C	T	ENST00000409195;ENST00000628543;ENST00000409273	XIRP2	2.85559e-37	0.187	0.43405	0.10392	0.017	0.0225488	0.039905	0.0718519	0.13059	0.0344217	0.0138822	0.457324	0.277125	0.0713122	0.005513	0.0734451
2	169764350	A	G	ENST00000375363	G6PC2	1.91256e-09	7.624	0.66437	0.47297	0.377	0.0323555	0.731437	0.183719	0.509128	0.0506762	0.545305	0.686515	0.464165	0.339956	0.01255	0.130382
2	174096941	G	A	ENST00000409176;ENST00000375213	pk	-1	22.1	0.07454	0.21492	0.02	0.429045	0.0517325	0.480332	0.250688	0.539969	0.154104	0.0674265	0.401982	0.254421
2	187531933	T	G	ENST00000261023;ENST00000374907;ENST00000433736	ITGAV	0.477866	27	0.66914	0.73702	0.386	0.811682	0.738174	0.843184	0.76512	0.782344	0.815366	0.691065	0.29163	0.0920435	0.127766	0.524381
2	187694548	T	C	ENST00000295131	ZSWIM2	5.13769e-10	1.58	0.2836	0.27482	0.031	0.0120478	0.0980053	0.10852	0.312467	0.0175678	0.0716867	0.291175	0.306435	0.114224	0.003078	0.0490684
2	190718749	A	C	ENST00000624204;ENST00000432292;ENST00000418224;ENST00000441310;ENST00000409823;ENST00000447232;ENST00000424307;ENST00000409593	PMS1	6.56458e-14	1.536	0.2295	0.3638	0.182	0.080295	0.505758	0.107831	0.401866	0.128722	0.858198	0.230992	0.346995	0.175533	0.002373	0.0409385
2	196729541	C	A	ENST00000312428	DNAH7	1.0374e-47	24.2	0.16636	0.15861	0.162	0.0283626	0.47069	0.662685	0.190935	0.0437635	0.450929	0.161824	0.504052	0.395246	0.027994	0.223962
2	196759791	C	T	ENST00000312428	DNAH7	1.0374e-47	35	0.78099	0.48328	0.682	0.250989	0.898907	0.999617	0.51919	0.363314	0.450055	0.797002	0.823824	0.856922	0.08658	0.433352
2	202252659	C	T	ENST00000332624;ENST00000620184	TRAK2	6.92274e-10	35	0.7299	0.62983	0.486	0.401302	0.802439	0.999617	0.661753	0.516795	0.443388	0.748605	0.730371	0.717001	0.171891	0.598528
2	202569184	G	A	ENST00000264276	ALS2	0.000769641	35	0.68558	0.55443	0.801	0.871681	0.944111	0.999617	0.58851	0.806723	0.75672	0.706649	0.938666	0.994084	0.545533	0.899437
2	202571654	G	A	ENST00000264276	ALS2	0.000769641	34	0.48918	0.61058	0.207	0.648999	0.545756	0.997518	0.643067	0.698705	0.71931	0.51644	0.559695	0.47401	0.210524	0.650936
2	203693714	G	A	ENST00000617388;ENST00000392237;ENST00000358299;ENST00000420558;ENST00000425178;ENST00000418208;ENST00000450143;ENST00000435143;ENST00000419460;ENST00000441547;ENST00000412210;ENST00000457524;ENST00000432273;ENST00000416760;ENST00000454326;ENST00000411681;ENST00000421334	ICA1L	0.442028	9.79	0.206	0.10328	0.046	0.146789	0.160483	0.220356	0.129872	0.22621	0.200317	0.205045	0.369097	0.207871	0.025631	0.21148
2	207173105	A	T	ENST00000374423;ENST00000611847	ZDBF2	1.37874e-07	1.019	0.37315	0.12938	0.07	0.0617155	0.248294	0.0986661	0.159025	0.0989985	0.0920863	0.390425	0.437289	0.303138	0.014486	0.143974
2	207175071	C	T	ENST00000374423;ENST00000611847	ZDBF2	1.37874e-07	16.65	0.28837	0.33094	0.021	0.177681	0.0557743	0.36825	0.369126	0.269489	0.048228	0.29649	0.205946	0.00655584	0.003188	0.0502681
2	207176286	C	T	ENST00000374423;ENST00000611847	ZDBF2	1.37874e-07	22.8	0.14326	0.53821	0.062	0.172407	0.22083	0.518183	0.57271	0.262357	0.280585	0.137122	0.264289	0.05441	0.089088	0.439752
2	207527671	A	T	ENST00000452335	DYTN	2.80413e-15	24.4	0.36935	0.44204	0.172	0.218546	0.488572	0.679873	0.478898	0.323649	0.324161	0.386231	0.46487	0.340917	0.014226	0.142193
2	210824419	A	C	ENST00000439458;ENST00000272845;ENST00000333907	UNC80	0.139839	29.3	0.78813	0.78451	0.596	1.14905	0.860227	0.926797	0.810374	0.886761	0.524742	0.803768	0.86127	0.913472	0.53777	0.895914
2	211466977	C	T	ENST00000430249;ENST00000233072;ENST00000451903	CPS1	0.0833574	35	0.9755	0.92937	0.936	0.915736	0.988279	0.999617	0.943661	0.822713	0.979758	0.978069	0.844642	0.888638	0.59163	0.918973
2	215852457	C	T	ENST00000272895;ENST00000389661	ABCA12	2.02271e-07	23	0.73397	0.4977	0.384	0.240277	0.736698	0.538993	0.533245	0.350036	0.742389	0.752444	0.361281	0.196539	0.033793	0.252549
2	216211489	G	A	ENST00000236959;ENST00000435675	ATIC	2.48609e-13	29.8	0.97176	0.96148	0.87	0.389484	0.966907	0.939672	0.970385	0.506514	0.937031	0.974653	0.880792	0.941012	0.305894	0.749553
2	216211513	G	A	ENST00000236959;ENST00000435675	ATIC	2.48609e-13	35	0.9851	0.84832	0.867	0.382378	0.96594	0.999617	0.870349	0.499601	0.958992	0.986844	0.807034	0.831278	0.434484	0.841853
2	216245617	C	T	ENST00000323926;ENST00000336916;ENST00000354785;ENST00000359671;ENST00000446046	FN1	0.0644415	24.4	0.56548	0.35652	0.227	0.910505	0.575068	0.679873	0.394634	0.821012	0.805192	0.591524	0.663483	0.620773	0.214181	0.655442
2	216259404	C	T	ENST00000421182;ENST00000323926;ENST00000336916;ENST00000357867;ENST00000354785;ENST00000359671;ENST00000446046;ENST00000443816;ENST00000432072;ENST00000356005	FN1	0.0644415	33	0.72123	0.54623	0.354	0.766281	0.713216	0.987631	0.580526	0.761204	0.79686	0.740431	0.551356	0.462199	0.401782	0.821508
2	217300128	G	A	ENST00000357276;ENST00000358207;ENST00000392128	SMARCAL1	0.000314359	16.28	0.85498	0.71986	0.284	0.285597	0.646437	0.360852	0.748672	0.401695	0.814488	0.866768	0.218623	0.0123945	0.0137	0.138537
2	219294054	G	A	ENST00000248444;ENST00000440053	VIL1	1.21278e-05	25.1	0.78803	0.58193	0.565	0.444666	0.844856	0.733406	0.615246	0.552748	0.868432	0.803675	0.577318	0.498904	0.154375	0.571255
2	219297564	G	A	ENST00000248444;ENST00000392114;ENST00000419986	VIL1	1.21278e-05	24.9	0.64526	0.3805	0.184	0.340886	0.509094	0.719045	0.418418	0.459555	0.635324	0.668323	0.409647	0.265073	0.040288	0.281636
2	219483415	C	T	ENST00000450993;ENST00000417849;ENST00000432688	PLCD4	8.11639e-09	28.8	0.78886	0.82986	0.462	0.927407	0.788406	0.912264	0.85311	0.82673	0.762885	0.804459	0.430617	0.29398	0.067968	0.381156
2	219537583	G	A	ENST00000295709;ENST00000392105;ENST00000440309;ENST00000424080	STK36	3.75254e-07	32	0.94541	0.86413	0.763	0.803045	0.930627	0.973955	0.884987	0.778363	0.952068	0.950382	0.832159	0.869646	0.416211	0.83071
2	219562284	A	G	ENST00000295709;ENST00000392105;ENST00000440309	STK36	3.75254e-07	15.21	0.25677	0.31772	0.089	0.140216	0.306673	0.338686	0.355883	0.216588	0.771298	0.261267	0.285461	0.0830623	0.00892	0.102763
2	219855593	G	A	ENST00000392096;ENST00000295728	CRYBA2	0.000626082	23.4	0.48996	0.33391	0.145	0.611098	0.438342	0.584058	0.372104	0.673499	0.689261	0.517231	0.637435	0.583772	0.033812	0.252641
2	220080755	G	A	ENST00000265316	ABCB6	2.11132e-17	15.36	0.17908	0.36953	0.203	0.209579	0.53959	0.341873	0.407554	0.311893	0.940197	0.1756	0.410401	0.266119	0.00542	0.072582
2	220422963	C	T	ENST00000404537;ENST00000373876;ENST00000603926	OBSL1	6.64138e-16	32	0.75199	0.76586	0.514	0.739889	0.818038	0.973955	0.792666	0.748394	0.388011	0.769508	0.708174	0.684806	0.195014	0.63102
2	227661674	C	T	ENST00000305123	IRS1	0.218507	14.65	0.19475	0.21157	0.05	0.32768	0.176271	0.326541	0.247176	0.446715	0.675543	0.192695	0.356474	0.189507	0.021901	0.190596
2	231035373	C	T	ENST00000258381;ENST00000358662	SP110	3.16369e-09	11.37	0.34328	0.11967	0.035	0.160977	0.115033	0.251754	0.148264	0.246596	0.117507	0.357472	0.407129	0.26158	0.120344	0.509881
2	231074661	G	A	ENST00000258381;ENST00000358662;ENST00000392048;ENST00000258382;ENST00000540870	SP110	3.16369e-09	17.32	0.50503	0.4053	0.028	0.485769	0.0851967	0.38134	0.442861	0.58594	0.606288	0.532273	0.244423	0.0322121	0.10096	0.46834
2	233396326	G	A	ENST00000543200;ENST00000258385	CHRND	7.26422e-07	34	0.95431	0.82996	0.78	0.948003	0.936772	0.997518	0.853204	0.833562	0.999932	0.95868	0.599508	0.530184	0.305512	0.749221
2	233409575	T	C	ENST00000389494;ENST00000389492	CHRNG	1.12926e-09	26.2	0.95906	0.83795	0.869	0.572506	0.966584	0.802224	0.860681	0.648268	0.955608	0.963068	0.625074	0.566275	0.272522	0.718952
2	238419715	G	A	ENST00000410032;ENST00000264605;ENST00000338530;ENST00000409373	MLPH	0.00125355	20.4	0.3275	0.17496	0.035	0.197646	0.115033	0.439847	0.208472	0.295927	0.374256	0.340011	0.267332	0.0582575	0.002871	0.0467435
2	238671960	C	T	ENST00000289175;ENST00000244815;ENST00000392000	LRRFIP1	0.365512	16.49	0.34258	0.16571	0.091	0.0717606	0.312313	0.365057	0.198572	0.115178	0.296679	0.356697	0.225638	0.0167098	0.011736	0.124443
2	239344638	C	A	ENST00000264607	ASB1	0.350836	23.9	0.62023	0.33772	0.183	0.932623	0.507431	0.635136	0.37592	0.828469	0.615449	0.644289	0.776141	0.784588	0.197261	0.633991
2	240982101	G	C	ENST00000408934	PRR21	0.00365275	0.001	0.31187	0.00285	0.021	0.551366	0.0557743	0.01241	0.00414745	0.634012	0.0297737	0.322652	0.199613	0.00448864	0.002503	0.0424857
2	241514478	C	A	ENST00000270357	RNPEPL1	0.0279016	18.78	0.47831	0.50616	0.159	1.03837	0.46518	0.409369	0.541488	0.860052	0.260249	0.505232	0.872567	0.929736
2	241517061	G	A	ENST00000270357;ENST00000437406	RNPEPL1	0.0279016	26.4	0.62444	0.93105	0.278	1.84135	0.639736	0.813135	0.945111	0.967141	0.647617	0.648346	0.810856	0.837115
2	241534627	G	A	ENST00000391984;ENST00000404753;ENST00000354082	CAPN10	2.37881e-08	15.73	0.62054	0.67708	0.04	0.4292	0.135984	0.349638	0.707486	0.540074	0.749942	0.644595	0.365247	0.202299	0.035952	0.262537
2	242035720	T	A	ENST00000614476;ENST00000391980;ENST00000406593;ENST00000439144	MTERF4	0.00488812	25.9	0.69035	0.72008	0.456	0.784704	0.784782	0.784986	0.748888	0.770034	0.512481	0.711175	0.530212	0.43218	0.231864	0.676283
2	242795110	G	T	ENST00000334409	PDCD1	0.017954	6.652	0.0795	0.11747	0.064	0.392047	0.22788	0.169999	0.145818	0.50883	0.590022	0.072214	0.471934	0.350633	0.118387	0.505944
20	259956	C	A	ENST00000382369;ENST00000360321;ENST00000400269	C20orf96	7.4528e-13	18.83	0.26375	0.33304	0.1	0.0515022	0.336635	0.410329	0.371232	0.0822345	0.207177	0.269025			0.010473	0.114947
20	2291665	G	A	ENST00000381458	TGM3	9.8675e-06	29.5	0.96628	0.81817	0.679	0.405278	0.897648	0.932137	0.842128	0.520254	0.965417	0.969656	0.564775	0.481193	0.161401	0.582486
20	2775267	C	T	ENST00000380605	CPXM1	2.3384e-11	34	0.95658	0.89833	0.887	1.13482	0.972423	0.997518	0.916207	0.883775	0.95431	0.960782	0.759425	0.759672	0.596276	0.920819
20	3218211	T	C	ENST00000380056;ENST00000380059;ENST00000539553;ENST00000437836	SLC4A11	1.36726e-08	7.741	0.56325	0.44907	0.222	0.366224	0.567943	0.185505	0.485777	0.484194	0.737418	0.589357	0.467325	0.34429	0.030015	0.234232
20	3673614	G	A	ENST00000344754	SIGLEC1	1.62408e-28	33	0.77455	0.75831	0.453	0.594604	0.782958	0.987631	0.785461	0.66315	0.781	0.790886	0.326201	0.14425	0.019239	0.174725
20	3675396	G	A	ENST00000344754	SIGLEC1	1.62408e-28	12.3	0.11347	0.05346	0.038	0.209664	0.127652	0.272646	0.0712223	0.312053	0.318829	0.106051	0.339456	0.164281	0.016343	0.156391
20	3891360	A	G	ENST00000497424;ENST00000316562;ENST00000610179;ENST00000621507	PANK2	0.0107918	18.32	0.98325	0.92187	0.465	0.490053	0.790186	0.400545	0.937152	0.58907	0.947222	0.985147	0.529477	0.431134	0.032919	0.248411
20	5540713	A	C	ENST00000379019	GPCPD1	0.125572	26.9	0.52781	0.77402	0.594	1.7514	0.859265	0.83844	0.800429	0.961281	0.416076	0.554727	0.810891	0.837168	0.45118	0.851588
20	6064737	G	C	ENST00000217289;ENST00000536936	FERMT1	7.5685e-07	25.1	0.82952	0.82674	0.713	0.913799	0.911571	0.733406	0.850178	0.822095	0.821826	0.842874	0.667333	0.626265	0.18392	0.615879
20	6091033	C	T	ENST00000217289	FERMT1	7.5685e-07	25.8	0.67713	0.37635	0.261	0.883733	0.619725	0.778995	0.414314	0.810702	0.650903	0.698655	0.525118	0.424956	0.186425	0.619368
20	10019040	C	G	ENST00000378392;ENST00000378380	ANKEF1	2.75187e-09	24.2	0.83019	0.75597	0.617	0.723293	0.870183	0.662685	0.783224	0.739921	0.781452	0.843503	0.600143	0.531081	0.085866	0.431509
20	17928186	G	A	ENST00000377759;ENST00000377768	SNX5	0.449846	21	0.40753	0.39716	0.062	0.073128	0.22083	0.452198	0.434852	0.117376	0.676882	0.428317	0.317755	0.131407	0.012653	0.131116
20	19972904	A	C	ENST00000255006;ENST00000440354	RIN2	0.00829559	28	0.1383	0.5627	0.212	0.555788	0.553293	0.885079	0.596556	0.637085	0.501372	0.131874	0.784877	0.79772	0.189584	0.623704
20	23584346	A	G	ENST00000376971	CST9	0.0951093	22.9	0.11618	0.03979	0.079	0.188021	0.277074	0.528031	0.0540482	0.283503	0.325263	0.108822	0.400499	0.252348	0.146128	0.55752
20	31021466	C	T	ENST00000613218;ENST00000375687;ENST00000620121;ENST00000306058	ASXL1	1.3737e-18	24.3	0.23994	0.32031	0.052	0.267057	0.183971	0.671392	0.35848	0.38175	0.352048	0.242564	0.221997	0.0143719	0.101189	0.468867
20	33875372	C	T	ENST00000374408	FAM83C	3.49242e-05	9.033	0.4729	0.20553	0.054	0.18773	0.191598	0.206722	0.240847	0.2831	0.0920863	0.499484	0.309565	0.118976	0.004832	0.0670228
20	34243229	G	A	ENST00000374114;ENST00000359646;ENST00000374104;ENST00000424458;ENST00000431148;ENST00000435161	RBM12	0.474674	24.5	0.77831	0.61048	0.671	0.276208	0.894261	0.688132	0.642966	0.391633	0.661475	0.794449	0.909593	0.974475	0.512569	0.884005
20	39833502	C	A	ENST00000309060;ENST00000560364;ENST00000559234;ENST00000544979;ENST00000558993;ENST00000560361;ENST00000432768;ENST00000441102;ENST00000373261;ENST00000436440;ENST00000436099;ENST00000419740	ZHX3	0.354421	13.84	0.47219	0.28821	0.067	0.256257	0.238218	0.308365	0.326075	0.369544	0.482574	0.498722	0.435439	0.300599	0.28074	0.726829
20	42169759	T	G	ENST00000427442;ENST00000418998;ENST00000373135	L3MBTL1	2.07855e-07	2.702	0.17663	0.17238	0.026	0.204116	0.0766734	0.123572	0.205717	0.304467	0.0551356	0.172935	0.337965	0.162035	0.0189	0.17264
20	43851703	G	A	ENST00000372769	SEMG2	6.7703e-15	1.169	0.43736	0.0038	0.01	0.013839	0.0159818	0.101555	0.00548736	0.0201552	0.048228	0.460935	0.231013	0.0205565	0.000161	0.00577992
20	44511799	G	A	ENST00000372523;ENST00000372520	ZSWIM1	8.44135e-05	0.007	0.14831	0.19426	0.013	0.198059	0.0254186	0.0352097	0.22897	0.296506	0.104623	0.142492	0.275884	0.0696029	0.03536	0.259831
20	44582508	G	A	ENST00000322927	ZNF335	0.006503	22.5	0.31215	0.2162	0.056	0.155032	0.199076	0.496997	0.252033	0.238179	0.465295	0.322957	0.492084	0.378529	0.033228	0.249878
20	44983763	C	T	ENST00000543605;ENST00000372227;ENST00000372230;ENST00000243896;ENST00000317734	SLC35C2	0.047149	21.2	0.45904	0.4544	0.214	0.456144	0.556267	0.456579	0.490988	0.56252	0.665431	0.48452	0.744059	0.737025	0.181479	0.612441
20	50776744	G	T	ENST00000371518;ENST00000361387;ENST00000346617;ENST00000371515;ENST00000216923	ZFP64	0.00518985	24.2	0.18778	0.19885	0.079	1.42346	0.277074	0.662685	0.233813	0.931326	0.187945	0.185078	0.687162	0.654589	0.14729	0.559486
20	57769138	T	G	ENST00000371030	ZNF831	7.64882e-09	0.001	0.40806	0.09382	0.004	0.335274	0.00297175	0.01241	0.119076	0.453931	0.0297737	0.428889	0.235383	0.0240359	1.6e-05	0.000997264
20	61940747	G	A	ENST00000358894;ENST00000422202	COL20A1	1.26872e-24	16.36	0.86611	0.74007	0.37	0.0853328	0.726048	0.36246	0.768044	0.136836	0.84513	0.877121	0.611719	0.54742	0.006634	0.0835617
20	62198612	G	A	ENST00000427522;ENST00000467148	HELZ2	1.25629e-09	23.7	0.89838	0.70168	0.513	0.725431	0.817495	0.615492	0.731185	0.741167	0.63084	0.906894	0.827638	0.862758	0.187016	0.620183
20	62626801	C	T	ENST00000266079	PRPF6	0.280832	34	0.94448	0.93895	0.773	2.26744	0.934256	0.997518	0.951835	0.985255	0.943569	0.949528	0.845174	0.88945	0.842958	0.989103
21	15893541	C	T	ENST00000400566;ENST00000285670	SAMSN1	0.0756024	34	0.83476	0.79122	0.417	0.627331	0.759969	0.997518	0.816723	0.684441	0.809991	0.847813	0.320598	0.135737	0.249568	0.695684
21	19642312	C	T	ENST00000284885	TMPRSS15	1.28977e-18	20.9	0.76224	0.65764	0.262	0.0303573	0.620935	0.450077	0.688698	0.0470861	0.939922	0.779203	0.32993	0.149905	0.024067	0.202912
21	30949318	G	A	ENST00000327783;ENST00000389125;ENST00000399913;ENST00000399914;ENST00000535441;ENST00000389124;ENST00000399907;ENST00000399909;ENST00000309434	GRIK1	3.20559e-05	23.6	0.45904	0.17781	0.262	0.261867	0.620935	0.605275	0.211515	0.375932	0.425852	0.48452	0.829002	0.864833	0.209354	0.649479
21	33671388	C	T	ENST00000399784;ENST00000303645;ENST00000339944	MRAP	0.0106384	0.405	0.50669	-1	0.208	0.0788232	0.547279	0.0825204	0	0.12645	0.39224	0.53391	0.442693	0.31054	0.005334	0.0717815
21	39671580	C	T	ENST00000613499;ENST00000612702;ENST00000398928;ENST00000328656;ENST00000398938;ENST00000398932;ENST00000438657;ENST00000398934;ENST00000398930;ENST00000398927;ENST00000419868	KCNJ15	0.150462	34	0.99195	0.96431	0.962	1.54324	0.995588	0.997518	0.97264	0.943896	0.949657	0.993075	0.808258	0.833151	0.456937	0.854842
21	41137773	G	A	ENST00000380588	IGSF5	2.32102e-11	23.8	0.56885	0.44134	0.251	0.399551	0.60725	0.625437	0.478216	0.51528	0.313211	0.594799	0.410011	0.265576	0.041985	0.288791
21	42842590	C	T	ENST00000332149;ENST00000398585;ENST00000458356;ENST00000454499	TMPRSS2	0.0620643	24.4	0.6694	0.65211	0.29	0.550789	0.652965	0.679873	0.683343	0.63359	0.809478	0.691317	0.374421	0.215503	0.013572	0.137647
21	43691209	G	A	ENST00000398457;ENST00000347800;ENST00000450121;ENST00000398449;ENST00000361802;ENST00000343687;ENST00000398437	ABCG1	0.358876	28.5	0.97038	0.96298	0.906	1.68547	0.978609	0.902665	0.971579	0.956461	0.973848	0.973392	0.873856	0.931541	0.733819	0.966094
21	44270292	G	A	ENST00000330317;ENST00000398208	WDR4	5.33772e-06	22.9	0.48511	0.55725	0.091	0.0525294	0.312313	0.528031	0.591259	0.0838442	0.572038	0.512294	0.50942	0.402767	0.019019	0.173371
21	45820197	G	A	ENST00000300482;ENST00000397928;ENST00000397932;ENST00000300481	TRPM2	3.36526e-25	23.2	0.76557	0.71874	0.494	0.630741	0.806976	0.561849	0.747597	0.686674	0.566011	0.782371	0.350535	0.180767	0.063882	0.368373
21	46000044	G	A	ENST00000400372	KRTAP10-5	8.24782e-05	13.06	0.25387	0.20394	0.086	0.0307843	0.298027	0.29029	0.239172	0.047786	0.179489	0.258039	0.259084	0.0480835	0.008519	0.0995173
21	47754471	G	A	ENST00000359568	PCNT	4.17814e-38	9.735	0.50024	0.06759	0.078	0.120355	0.273986	0.219331	0.0883939	0.187735	0.307967	0.527521	0.308582	0.11748	0.008558	0.0998331
22	17662817	C	T	ENST00000449907;ENST00000610390;ENST00000399837;ENST00000399839;ENST00000330232;ENST00000262607	CECR1	5.25344e-05	0.002	0.72051	0.58743	0.316	0.0474879	0.679418	0.0223682	0.620585	0.0755758	0.432717	0.739748	0.26681	0.0575868	0.000177	0.00620989
22	19119619	C	T	ENST00000399635	TSSK2	0.00415653	28.4	0.82728	0.73184	0.371	1.04389	0.726833	0.899314	0.760161	0.861615	0.926857	0.840758	0.58219	0.505765	0.238235	0.683414
22	19127459	T	C	ENST00000252137	DGCR14	9.97852e-06	25.8	0.88584	0.77814	0.783	0.948654	0.937844	0.778995	0.804329	0.833821	0.941062	0.895364	0.596514	0.52596	0.311599	0.754446
22	21224680	T	C	ENST00000215730;ENST00000439214	SNAP29	0.151662	21.2	0.71237	0.62594	0.696	0.0959266	0.904712	0.456579	0.657986	0.152403	0.845476	0.732052	0.744795	0.738105	0.128057	0.524937
22	21350080	G	T	ENST00000215739	LZTR1	3.38323e-52	25.8	0.89066	0.96197	0.765	0.387614	0.931355	0.778995	0.970772	0.504812	0.680318	0.899787	0.756727	0.755676	0.172543	0.599492
22	22312975	A	G	ENST00000357179;ENST00000398793	TOP3B	0.114528	27.8	0.75355	0.94312	0.717	1.52585	0.913155	0.877452	0.955346	0.942399	0.74575	0.770982	0.919116	0.982658	0.621133	0.930334
22	22892470	T	C	ENST00000398743;ENST00000543184;ENST00000398741;ENST00000405655;ENST00000402697	PRAME	0.000838035	22.9	0.04575	0.07487	0.105	0.0839519	0.349465	0.528031	0.0970566	0.134533	0.351181	0.0403821	0.359223	0.193529	0.055101	0.338942
22	24452747	C	T	ENST00000454754;ENST00000263119;ENST00000617531;ENST00000405822;ENST00000445422;ENST00000398319	CABIN1	8.54366e-08	35	0.85039	0.76555	0.478	1.13375	0.797834	0.999617	0.792372	0.883533	0.924015	0.862472	0.922906	0.985459	0.44962	0.850689
22	25123995	A	G	ENST00000332271;ENST00000616349;ENST00000533313;ENST00000527701	PIWIL3	9.86575e-26	23.8	0.48102	0.07334	0.283	0.60591	0.645324	0.625437	0.0952414	0.670337	0.452835	0.508067	0.660454	0.616458	0.099514	0.465006
22	26164470	C	G	ENST00000536101;ENST00000335473;ENST00000407587	MYO18B	2.61207e-15	21.8	0.71398	0.74849	0.3	0.272162	0.663513	0.471273	0.77609	0.3874	0.781791	0.733552	0.278167	0.0727522	0.008194	0.096844
22	26224858	C	T	ENST00000536101;ENST00000335473;ENST00000407587	MYO18B	2.61207e-15	18.19	0.78656	0.59338	0.459	0.0957764	0.786601	0.398057	0.62636	0.152254	0.864954	0.802276	0.594023	0.522451	0.031887	0.243453
22	26902369	C	T	ENST00000407690;ENST00000619735;ENST00000407431;ENST00000407148;ENST00000405938	TFIP11	1.96788e-06	19.26	0.18841	0.08412	0.033	0.418898	0.106559	0.418587	0.107885	0.531722	0.532891	0.18576	0.558709	0.472614	0.099878	0.465852
22	29838013	C	T	ENST00000354373	RFPL1	0.00732601	1.695	0.19125	0.04088	0.079	0.190247	0.277074	0.110276	0.0554358	0.28617	0.212797	0.18887	0.272917	0.0655805	0.001952	0.0357145
22	30951564	G	C	ENST00000406955;ENST00000402321;ENST00000402369;ENST00000401975;ENST00000338911;ENST00000406361;ENST00000441967;ENST00000431313;ENST00000452827	GAL3ST1	0.379107	26.5	0.73955	0.68587	0.386	1.91311	0.738174	0.818425	0.715956	0.970769	0.642851	0.757742	0.682169	0.647434	0.561592	0.906502
22	31284288	C	T	ENST00000438716;ENST00000407373;ENST00000403222;ENST00000332585;ENST00000446658;ENST00000401475;ENST00000424224;ENST00000437268;ENST00000535268;ENST00000452656	OSBP2	0.0361487	19.58	0.15606	0.26525	0.041	0.91634	0.140123	0.424743	0.302705	0.82286	0.519569	0.150752	0.499144	0.388375	0.10343	0.473949
22	32480957	A	G	ENST00000266088;ENST00000543737	SLC5A1	0.0080312	24.3	0.92779	0.89619	0.819	1.51167	0.950225	0.671392	0.914282	0.940937	0.962142	0.934063	0.723365	0.706811	0.362096	0.794182
22	37328905	A	G	ENST00000403662;ENST00000262825;ENST00000406230	CSF2RB	0.00186665	0.006	0.25323	0.43276	0.038	0.148548	0.127652	0.0337083	0.46981	0.228622	0.556973	0.257325	0.328658	0.147973	0.07567	0.403871
22	37332616	C	T	ENST00000403662;ENST00000262825;ENST00000406230	CSF2RB	0.00186665	24.6	0.89181	0.68348	0.321	0.621465	0.684167	0.696156	0.713654	0.680344	0.920599	0.900847	0.318141	0.131995	0.381135	0.807677
22	37482443	G	A	ENST00000346753;ENST00000381792;ENST00000406725;ENST00000406856;ENST00000442782	TMPRSS6	3.34441e-06	30	0.68006	0.73053	0.36	0.753894	0.718124	0.944383	0.758906	0.75538	0.874213	0.701429	0.659056	0.614456	0.071511	0.39184
22	37903943	C	G	ENST00000403299;ENST00000406271;ENST00000251973;ENST00000437756	CARD10	0.10892	24.8	0.78315	0.74505	0.428	0.561474	0.767225	0.711614	0.772806	0.641123	0.867392	0.799053	0.675457	0.637837	0.335532	0.774021
22	40802589	C	T	ENST00000248929	SGSM3	1.00601e-06	35	0.54366	0.85047	0.594	0.782382	0.859265	0.999617	0.872352	0.769141	0.44195	0.570251	0.731983	0.719355	0.109341	0.486998
22	40804965	A	G	ENST00000248929;ENST00000427834	SGSM3	1.00601e-06	25.2	0.56962	0.77383	0.539	0.691067	0.831439	0.740332	0.800247	0.722477	0.52826	0.59555	0.710106	0.687599	0.090078	0.442231
22	43933296	C	T	ENST00000396231;ENST00000262726	EFCAB6	4.56557e-19	14.44	0.37294	0.18234	0.058	0.16141	0.206456	0.321901	0.216328	0.247271	0.29059	0.390193	0.312518	0.123447	0.00168	0.0321661
3	1371543	G	A	ENST00000446702;ENST00000350110	CNTN6	3.58671e-22	26	0.5493	0.57428	0.172	0.00419388	0.488572	0.79085	0.607806	0.00599125	0.810299	0.575779	0.361472	0.196819	0.02823	0.225185
3	9854936	T	A	ENST00000397256;ENST00000414814;ENST00000452597;ENST00000419081;ENST00000438596;ENST00000417065;ENST00000439814;ENST00000418745;ENST00000430718;ENST00000426895;ENST00000426827;ENST00000422738	ARPC4-TTLL3	1.37469e-12	21.9	0.42387	0.33841	0.109	0.253629	0.35938	0.474092	0.376605	0.366364	0.048228	0.446222	0.353224	0.184735	0.001072	0.0234641
3	9870673	A	C	ENST00000397256;ENST00000426895;ENST00000443148;ENST00000383827;ENST00000455274;ENST00000430793	ARPC4-TTLL3	1.37469e-12	25.8	0.32725	0.60753	0.565	0.49239	0.844856	0.778995	0.640107	0.590533	0.211221	0.339734	0.623341	0.563823	0.169591	0.59509
3	10301993	G	A	ENST00000287652;ENST00000448281	TATDN2	0.000742651	25.3	0.43796	0.2208	0.138	0.644195	0.424253	0.747123	0.256829	0.695596	0.71822	0.461592	0.686649	0.653852	0.238011	0.683164
3	10302080	C	G	ENST00000287652;ENST00000448281	TATDN2	0.000742651	9.318	0.32926	0.04528	0.033	0.194963	0.106559	0.211719	0.0610126	0.292216	0.104623	0.341951	0.323148	0.139607	0.002414	0.0414295
3	15123893	T	A	ENST00000253699;ENST00000476527	RBSN	-1	9.198	0.04658	0.4003	0.113	0.528123	0.369048	0.209587	0.437954	0.617366	0.4202	0.0411452	0.326822	0.145195	0.22192	0.664741
3	19491606	C	T	ENST00000328405	KCNH8	0.000102484	25.5	0.9653	0.67598	0.631	1.70203	0.876633	0.760262	0.706416	0.957903	0.94236	0.968768	0.919153	0.982686	0.400392	0.820599
3	27326353	C	G	ENST00000429845;ENST00000341435	NEK10	0.000236569	24.3	0.66383	0.61237	0.408	0.52378	0.753845	0.671392	0.644806	0.613955	0.867526	0.686005	0.649236	0.600526	0.118368	0.505906
3	32030783	T	C	ENST00000360311	ZNF860	7.85956e-11	0.017	0.47788	0.19966	0.04	0.184907	0.135984	0.0440125	0.234664	0.279282	0.130388	0.50478	0.459084	0.332974	0.05515	0.339114
3	37369172	T	C	ENST00000361924;ENST00000356847;ENST00000437131	GOLGA4	2.26165e-09	25.2	0.65151	0.81235	0.256	0.351519	0.613549	0.740332	0.836648	0.470518	0.617248	0.674279	0.445544	0.314449	0.212643	0.653557
3	38101247	A	G	ENST00000308059;ENST00000346219	DLEC1	6.45016e-18	25.5	0.05898	0.23276	0.236	0.538746	0.587503	0.760262	0.269257	0.624991	0.379194	0.0526758	0.443647	0.311838	0.055772	0.341292
3	38889033	T	A	ENST00000302328;ENST00000456224	SCN11A	2.51866e-19	29	0.96793	0.97072	0.904	0.791002	0.977955	0.918289	0.977672	0.773126	0.98391	0.97116	0.705122	0.680387	0.383763	0.809478
3	38892193	T	G	ENST00000302328;ENST00000456224;ENST00000444237	SCN11A	2.51866e-19	28.3	0.99725	0.9565	0.918	0.610585	0.982537	0.895884	0.966372	0.673232	0.992492	0.99772	0.530511	0.432606	0.436779	0.843224
3	39170415	G	C	ENST00000431162;ENST00000440121	TTC21A	2.12028e-16	29.6	0.89404	0.81942	0.623	0.612512	0.872976	0.934714	0.843293	0.674316	0.965349	0.90289	0.606345	0.539834	0.171586	0.598074
3	39229490	C	T	ENST00000396251;ENST00000340369	XIRP1	2.18394e-17	23.4	0.0155	0.33129	0.122	0.336375	0.389842	0.584058	0.369476	0.455102	0.179489	0.0133769	0.332155	0.153276	0.030063	0.23448
3	42235388	G	A	ENST00000487159;ENST00000484786;ENST00000327628;ENST00000449246;ENST00000613405;ENST00000341421;ENST00000396175	TRAK1	9.70917e-05	35	0.51283	0.64754	0.613	0.958251	0.868321	0.999617	0.678925	0.837063	0.650274	0.53998	0.903156	0.968011	0.503347	0.879464
3	42906118	G	A	ENST00000442925;ENST00000422265;ENST00000497921;ENST00000273145;ENST00000492609;ENST00000494619;ENST00000493193	ACKR2	0.00037689	0.018	0.2922	0.21467	0.035	0.110214	0.115033	0.0446094	0.250418	0.173418	0.0297737	0.300755	0.255003	0.0433705	0.000794	0.018923
3	45999926	G	C	ENST00000535325;ENST00000296137	FYCO1	9.66913e-13	4.517	0.16606	0.08071	0.076	0.152354	0.267731	0.14423	0.103904	0.2342	0.225215	0.161502	0.355939	0.188722	0.027538	0.221598
3	48606872	C	T	ENST00000328333	COL7A1	2.10611e-18	28.1	0.83911	0.91377	0.366	0.936044	0.722905	0.888766	0.930018	0.829513	0.780868	0.851909	0.380807	0.224597	0.014653	0.145102
3	48606874	T	G	ENST00000328333	COL7A1	2.10611e-18	2.544	0.7115	0.82877	0.197	0.892352	0.530206	0.121648	0.852089	0.814258	0.610883	0.731229	0.374825	0.21608	0.008554	0.0998041
3	49166218	C	G	ENST00000418109;ENST00000305544	LAMB2	7.45007e-11	8.925	0.32319	0.36907	0.09	0.198687	0.309503	0.204874	0.407093	0.297325	0.223847	0.335226	0.269664	0.0612902	0.16361	0.585933
3	49170257	G	A	ENST00000418109;ENST00000305544	LAMB2	7.45007e-11	20.1	0.15693	0.23276	0.067	0.463192	0.238218	0.433937	0.269257	0.568558	0.174936	0.151691	0.570672	0.489534	0.112476	0.49369
3	49759429	A	G	ENST00000480687;ENST00000308375;ENST00000308388	GMPPB	8.24536e-05	26	0.98971	0.98354	0.967	1.61445	0.996705	0.79085	0.987437	0.950706	0.971941	0.991046	0.785881	0.799228	0.438344	0.844148
3	49933686	T	C	ENST00000296474;ENST00000621387;ENST00000344206	MST1R	1.69349e-20	0.002	0.50047	0.36051	0.194	0.223039	0.525419	0.0223682	0.398597	0.328927	0.255777	0.527752	0.284638	0.0818853	0.000985	0.0220911
3	50645313	T	A	ENST00000443053;ENST00000348721	CISH	0.00144426	0.274	0.19093	0.15682	0.031	0.268823	0.0980053	0.0769122	0.189008	0.383557	0.271764	0.188517	0.434672	0.299547	0.008756	0.101444
3	52326978	G	T	ENST00000436784	GLYCTK	1.36483e-06	12.07	0.28027	0.16423	0.081	0.110998	0.283185	0.267383	0.19699	0.174639	0.466991	0.287452	0.272518	0.0650456	0.00325	0.0509513
3	52356651	C	T	ENST00000420323	DNAH1	4.42227e-20	0.108	0.3097	0.04695	0.017	0.130165	0.039905	0.0649823	0.0631122	0.202173	0.0986584	0.320227	0.282349	0.0786164	0.006157	0.0793316
3	52409336	C	T	ENST00000420323	DNAH1	4.42227e-20	25.5	0.87454	0.64436	0.423	0.596089	0.763968	0.760262	0.675844	0.664128	0.377625	0.884922	0.545305	0.453608	0.337744	0.775759
3	52437518	C	T	ENST00000460680;ENST00000296288;ENST00000478368	BAP1	0.385638	34	0.7278	0.49106	0.39	1.21226	0.741106	0.997518	0.526769	0.8993	0.846473	0.746627	0.782088	0.793512	0.395188	0.817181
3	52558490	C	T	ENST00000463947;ENST00000307076;ENST00000422318;ENST00000459839	NT5DC2	0.00460887	33	0.53115	0.65524	0.211	1.24616	0.551801	0.987631	0.686383	0.905099	0.588321	0.558	0.679265	0.643269	0.114763	0.498485
3	52727771	A	G	ENST00000418458;ENST00000394799	GNL3	1.5396e-09	13.31	0.27034	0.18234	0.037	0.119147	0.123474	0.296129	0.216328	0.186049	0.387042	0.276375	0.231598	0.0210061	0.047958	0.312701
3	52836816	A	G	ENST00000621946;ENST00000449956	ITIH3	6.66881e-12	25.1	0.19443	0.46814	0.212	0.198778	0.553293	0.733406	0.50442	0.297435	0.423597	0.192346	0.387475	0.23405	0.036183	0.263585
3	57314402	C	G	ENST00000487349;ENST00000389601	ASB14	6.07961e-10	25.3	0.8572	0.75717	0.513	0.221702	0.817495	0.747123	0.784374	0.327422	0.737332	0.868837	0.691287	0.660508	0.159395	0.579322
3	58139188	T	C	ENST00000490882;ENST00000295956;ENST00000358537;ENST00000429972;ENST00000493452	FLNB	0.00243124	24.4	0.78769	0.78678	0.565	0.641388	0.844856	0.679873	0.812526	0.693676	0.941422	0.803355	0.468851	0.346378	0.131946	0.532257
3	58487140	G	C	ENST00000404589;ENST00000490264;ENST00000355076	KCTD6	0.206952	17.46	0.02539	0.40436	0.218	1.1965	0.562149	0.384054	0.441942	0.896101	0.383591	0.022005	0.880885	0.941133	0.384256	0.809815
3	62258653	T	C	ENST00000295874;ENST00000474889;ENST00000615556;ENST00000618938	PTPRG	0.00417657	27.6	0.01258	0.57921	0.461	0.765426	0.787801	0.869462	0.612599	0.760664	0.444505	0.0108431	0.895734	0.959771	0.191601	0.626434
3	69078988	T	C	ENST00000398559;ENST00000543976	TMF1	2.83911e-06	22.5	0.44282	0.35296	0.145	0.169024	0.438342	0.496997	0.391105	0.257793	0.743251	0.466882	0.511122	0.405167	0.131093	0.530669
3	93619708	C	T	ENST00000394236;ENST00000407433	PROS1	0.000209234	21.8	0.7092	0.4672	0.301	0.227641	0.664537	0.471273	0.503498	0.334845	0.884642	0.729061	0.342175	0.168366	0.04684	0.308373
3	97806680	C	T	ENST00000358642	OR5AC2	5.95936e-05	15.02	0.39445	0.02967	0.059	0.0104785	0.21009	0.334607	0.0408887	0.0149752	0.110078	0.413941	0.19169	0.0025852	0.008005	0.0952786
3	100170600	A	T	ENST00000383693;ENST00000489752	LNP1	0.00188518	6.7	0.24579	0.05898	0.05	0.336932	0.176271	0.170634	0.0779889	0.455745	0.0297737	0.24906	0.302306	0.107965	0.040592	0.282921
3	100471643	C	T	ENST00000471714;ENST00000284322	ABI3BP	3.94016e-07	35	0.72359	0.44952	0.305	0.474662	0.668592	0.999617	0.486219	0.577379	0.923229	0.742662	0.849599	0.896117	0.243898	0.689609
3	108405377	T	G	ENST00000361582;ENST00000463306	DZIP3	3.7422e-10	12.93	0.34491	0.18876	0.022	0.133264	0.0598916	0.287272	0.223156	0.206359	0.30179	0.359279	0.421135	0.280953	0.037818	0.27091
3	111886156	A	C	ENST00000305815;ENST00000487372	SLC9C1	7.81674e-11	6.531	0.6333	0.63484	0.138	0.0926992	0.424253	0.168418	0.666615	0.147751	0.603409	0.656873	0.36827	0.206674	0.039763	0.279392
3	113187041	C	A	ENST00000295872	SPICE1	5.13621e-08	34	0.74857	0.62896	0.403	0.446229	0.750384	0.997518	0.660912	0.554188	0.871316	0.766265	0.693241	0.663301	0.389433	0.813319
3	113795683	G	A	ENST00000485050;ENST00000281273;ENST00000479882;ENST00000493014;ENST00000482307	QTRTD1	2.19117e-05	29.7	0.85576	0.25855	0.453	0.755441	0.782958	0.937225	0.29584	0.7561	0.569741	0.86749	0.658432	0.613568	0.166304	0.590099
3	119205717	C	T	ENST00000295588	POGLUT1	0.000114466	35	0.65778	0.53488	0.489	1.19535	0.80415	0.999617	0.569475	0.895806	0.728488	0.680261	0.753027	0.750209	0.346496	0.782516
3	119427440	C	T	ENST00000273390;ENST00000463700	MAATS1	9.77749e-10	7.966	0.19475	0.17065	0.041	0.143789	0.140123	0.189009	0.203864	0.222044	0.134242	0.192695	0.303174	0.109273	0.018999	0.17325
3	121208072	T	A	ENST00000621776;ENST00000264233	POLQ	9.94639e-47	16.02	0.02457	0.39341	0.122	0.145162	0.389842	0.355589	0.43115	0.224228	0.524947	0.0212829	0.291155	0.0913513	0.025349	0.209949
3	121209103	A	G	ENST00000621776;ENST00000264233	POLQ	9.94639e-47	10.71	0.29912	0.07122	0.098	0.0845813	0.331376	0.237933	0.0927245	0.135683	0.437959	0.308457	0.322494	0.138613	0.01101	0.119025
3	122060292	G	A	ENST00000264474	CSTA	0.000533614	15.67	0.12374	0.22932	0.082	0.116078	0.2862	0.348386	0.26569	0.181893	0.312002	0.116626	0.289182	0.0884693	0.022222	0.192458
3	122422695	A	C	ENST00000474629	PARP14	0.0129607	13.69	0.35886	0.25788	0.046	0.261016	0.160483	0.304925	0.295158	0.37489	0.308594	0.374668	0.230395	0.0200895	0.087373	0.435391
3	123663756	A	G	ENST00000488653;ENST00000485727;ENST00000489746;ENST00000310351;ENST00000433542;ENST00000409697;ENST00000419247	CCDC14	3.40559e-07	9.431	0.2295	0.38342	0.206	0.0773126	0.544221	0.21375	0.421303	0.124107	0.392083	0.230992	0.421514	0.281479	0.110337	0.489144
3	124732039	G	A	ENST00000311127	HEG1	6.9896e-06	11.68	0.63953	0.73962	0.125	0.0891096	0.396556	0.258565	0.767608	0.142511	0.714956	0.662843	0.249641	0.0375066	0.04569	0.30385
3	125822675	T	G	ENST00000273450;ENST00000472186;ENST00000452905;ENST00000393434	ALDH1L1	9.61784e-06	21.9	0.48539	0.67087	0.224	0.503014	0.570815	0.474092	0.70149	0.598676	0.508282	0.512583	0.520619	0.418586	0.079859	0.41554
3	126180739	G	A	ENST00000389709;ENST00000336332	ZXDC	0.000818652	24.6	0.02905	0.51421	0.07	0.377767	0.248294	0.696156	0.549325	0.495552	0.364142	0.0252424	0.305438	0.112706	0.178132	0.607656
3	127395222	T	G	ENST00000232744;ENST00000453791;ENST00000468137	ABTB1	0.00129831	8.172	0.76183	0.70317	0.387	0.358947	0.738913	0.192292	0.732629	0.477363	0.746474	0.778815	0.732686	0.720379	0.148806	0.562051
3	129152809	C	T	ENST00000429544;ENST00000249910;ENST00000393278;ENST00000503197;ENST00000507208	MBD4	1.69561e-06	34	0.95619	0.86494	0.553	0.547654	0.838726	0.997518	0.885736	0.631411	0.954717	0.960419	0.669588	0.629474	0.190399	0.624809
3	131100722	C	G	ENST00000521288;ENST00000502852	NUDT16	0.00146068	25.2	0.5599	0.6285	0.197	1.25909	0.530206	0.740332	0.66047	0.907168	0.249502	0.586094	0.839108	0.880247	0.129056	0.526838
3	136708288	C	G	ENST00000329582	IL20RB	0.000354183	26.6	0.75027	0.62315	0.297	0.878951	0.66041	0.823603	0.655274	0.809124	0.428054	0.767889	0.425653	0.287183	0.140593	0.547898
3	137885960	T	C	ENST00000260803	DBR1	8.70518e-05	25.6	0.97028	0.96344	0.978	0.993668	0.99873	0.766638	0.971948	0.847465	0.973466	0.973303	0.774063	0.781471	0.347468	0.783256
3	138724627	G	A	ENST00000383163	PRR23A	0.0180799	0.004	0.25549	0.03575	0.097	0.608071	0.328707	0.0297093	0.0488431	0.671708	0.0297737	0.259844	0.276566	0.0705447	0.003584	0.054535
3	142839813	G	C	ENST00000309575	CHST2	0.123806	23.3	0.99068	0.99409	0.713	1.42373	0.911571	0.573067	0.995402	0.931375	0.920308	0.991919	0.947111	0.996846	0.113484	0.495811
3	145799604	T	C	ENST00000461497;ENST00000282903;ENST00000360060;ENST00000494950	PLOD2	0.00117484	28.2	0.9424	0.87127	0.871	0.427809	0.967231	0.892366	0.891563	0.53896	0.92106	0.947598	0.879155	0.938818	0.137313	0.542074
3	148614417	C	T	ENST00000296046	CPA3	1.28343e-12	24.4	0.15432	0.30947	0.096	0.0790744	0.326026	0.679873	0.347587	0.126785	0.569564	0.14889	0.193725	0.00300467	0.009049	0.103792
3	151164717	C	T	ENST00000282466	IGSF10	2.98761e-36	25.5	0.66858	0.64091	0.281	0.165499	0.643109	0.760262	0.672505	0.252828	0.780267	0.69053	0.215852	0.0109117	0.019852	0.178455
3	151451960	C	T	ENST00000356517	AADACL2	1.78139e-08	1.012	0.46808	0.01244	0.04	0.0653769	0.135984	0.098523	0.0175873	0.104885	0.0138822	0.494304	0.280808	0.07643	0.003124	0.0495762
3	151538186	A	C	ENST00000232892;ENST00000488869	AADAC	0.000181834	23.7	0.44296	0.2087	0.441	0.464487	0.775539	0.615492	0.244168	0.569494	0.433936	0.467041	0.525396	0.425352	0.105553	0.478694
3	152058429	C	T	ENST00000408960	TMEM14E	0.185565	24.1	0.11274	0.13898	0.081	0.0975887	0.283185	0.653752	0.169591	0.154902	0.0611885	0.105301			0.068486	0.382728
3	155199428	G	A	ENST00000460012;ENST00000340059;ENST00000334686	PLCH1	0.425541	1.133	0.27034	0.21902	0.045	0.0502011	0.156468	0.100887	0.254973	0.0800387	0.4357	0.276375	0.268106	0.0592614	0.296317	0.741141
3	160960410	G	A	ENST00000351193;ENST00000472947;ENST00000460469	NMD3	4.42262e-05	15.26	0.04193	0.29126	0.063	0.0944205	0.224368	0.339751	0.329174	0.150173	0.349429	0.0368809	0.470243	0.348297	0.010404	0.114418
3	165547525	A	C	ENST00000264381	BCHE	4.44442e-11	24.1	0.67544	0.69984	0.57	0.0954827	0.847371	0.653752	0.729418	0.15187	0.886122	0.69706	0.687617	0.655241	0.036593	0.265441
3	169485485	C	T	ENST00000330368	ACTRT3	0.000670124	10.72	0.4832	0.45362	0.142	0.280752	0.432367	0.238136	0.490233	0.396862	0.0666544	0.510327	0.315043	0.127283	0.012424	0.129473
3	169579555	T	A	ENST00000316428;ENST00000264676;ENST00000523069	LRRC31	5.24031e-06	7.373	0.29307	0.58498	0.012	0.0418407	0.0221163	0.179991	0.618198	0.0662434	0.408715	0.301728	0.26957	0.0611673	0.020939	0.184963
3	170079096	A	C	ENST00000259119;ENST00000426052;ENST00000413427;ENST00000458537	SKIL	0.459268	10.68	0.76557	0.60564	0.511	0.293101	0.816401	0.237328	0.638276	0.410644	0.881796	0.782371	0.658653	0.613882	0.097433	0.460125
3	179096450	A	T	ENST00000471841;ENST00000263969	MFN1	0.0190382	24	0.91231	0.81481	0.725	0.691195	0.916296	0.644577	0.838962	0.722591	0.952117	0.919748	0.663212	0.620385	0.120413	0.510018
3	180328097	C	T	ENST00000296015	TTC14	4.41871e-06	28.4	0.54118	0.24685	0.166	0.124164	0.477949	0.899314	0.283825	0.193212	0.645897	0.567831	0.270212	0.0620035	0.067541	0.379851
3	182923938	C	T	ENST00000328913;ENST00000473233	MCF2L2	1.61269e-12	7.273	0.3421	0.17496	0.058	0.212098	0.206456	0.178546	0.208472	0.315242	0.0611885	0.356171	0.192961	0.00284223	0.000741	0.0180156
3	183027557	T	C	ENST00000328913;ENST00000473233;ENST00000447025;ENST00000414362	MCF2L2	1.61269e-12	0.006	0.17908	0.05781	0.036	0.186031	0.119259	0.0337083	0.0765668	0.280822	0.159799	0.1756	0.270221	0.0620155	0.011473	0.122506
3	183209871	G	C	ENST00000341319	KLHL6	3.42667e-06	27.3	0.72554	0.57927	0.417	2.41493	0.759969	0.85676	0.61266	0.989128	0.89405	0.744492	0.816808	0.846213	0.213885	0.65508
3	184008963	G	A	ENST00000402825;ENST00000359140;ENST00000404464;ENST00000357474;ENST00000430587	ECE2	1.65048e-17	20.7	0.90701	0.74248	0.416	0.426633	0.759301	0.445903	0.770349	0.538111	0.82355	0.914848	0.472609	0.351559	0.029605	0.23218
3	185209431	A	G	ENST00000421852	TMEM41A	0.00224661	17.5	0.46391	0.05986	0.077	0.236252	0.270872	0.384828	0.079065	0.345095	0.141423	0.489796	0.361201	0.196422	0.023207	0.198081
3	186970968	A	T	ENST00000337774;ENST00000296280;ENST00000392472;ENST00000169293;ENST00000392470	MASP1	9.7428e-06	30	0.84796	0.80919	0.728	0.725904	0.91746	0.944383	0.833681	0.741469	0.859331	0.860203	0.670006	0.630063	0.546959	0.900081
3	187419873	T	A	ENST00000358241	RTP2	0.00338105	26.3	0.0343	0.09319	0.137	0.230347	0.422187	0.807749	0.118356	0.338052	0.048228	0.0299421	0.711292	0.689304	0.020925	0.184881
3	194373781	C	T	ENST00000265245	LSG1	6.58805e-07	11.71	0.12815	0.07549	0.086	0.127881	0.298027	0.259239	0.0977867	0.198854	0.136095	0.121218	0.311499	0.1219	0.014347	0.143019
4	1161406	A	G	ENST00000290902;ENST00000617421;ENST00000431380	SPON2	1.08812e-06	35	0.81076	0.77889	0.575	0.987112	0.849884	0.999617	0.805051	0.845753	0.610239	0.825187	0.725803	0.710363	0.109121	0.48652
4	1164292	C	T	ENST00000290902;ENST00000617421;ENST00000431380	SPON2	1.08812e-06	35	0.58661	0.74001	0.383	0.847577	0.735956	0.999617	0.767981	0.797296	0.546996	0.611969	0.753245	0.750527	0.088305	0.437772
4	1348625	C	T	ENST00000511216;ENST00000389851;ENST00000507531	UVSSA	8.88754e-14	24.7	0.53999	0.68689	0.213	0.0799045	0.554785	0.703986	0.716945	0.128128	0.338592	0.566671	0.438194	0.304378	0.015878	0.15333
4	1377656	A	C	ENST00000511216;ENST00000389851;ENST00000507531;ENST00000511563;ENST00000512728	UVSSA	8.88754e-14	23.5	0.06822	0.634	0.09	0.0417484	0.309503	0.594804	0.665791	0.0660805	0.309215	0.0613968	0.311778	0.122324	0.011036	0.119225
4	1843426	C	A	ENST00000302787	LETM1	0.0810547	5.201	0.22819	0.20659	0.034	0.51665	0.110805	0.152073	0.241958	0.608253	0.331366	0.229532	0.284353	0.0814724	0.118259	0.505685
4	2940996	C	T	ENST00000416614;ENST00000314262	NOP14	0.0174492	35	0.71556	0.48711	0.254	0.479342	0.611052	0.999617	0.522918	0.580845	0.514359	0.735057	0.62218	0.562181	0.088506	0.438282
4	3031020	C	G	ENST00000398051;ENST00000398052;ENST00000345167;ENST00000504933	GRK4	5.69042e-07	26	0.73741	0.49078	0.641	0.392745	0.881166	0.79085	0.526498	0.509498	0.638579	0.755709	0.436949	0.302674	0.062916	0.365272
4	3441281	G	A	ENST00000344733;ENST00000336727;ENST00000338806	RGS12	0.000560374	6.615	0.28239	0.71871	0.123	0.235774	0.392093	0.16951	0.747573	0.344485	0.691436	0.28982	0.548431	0.45805	0.066028	0.375153
4	3516547	C	T	ENST00000500728	LRPAP1	0.00608431	25.2	0.42387	0.43384	0.196	0.275102	0.528617	0.740332	0.470875	0.390458	0.42667	0.446222	0.547331	0.45649	0.028689	0.227537
4	4303826	A	T	ENST00000337872;ENST00000502918	ZBTB49	0.00916415	25.9	0.7472	0.74387	0.595	0.771324	0.859749	0.784986	0.771681	0.763574	0.873345	0.764958	0.503463	0.394418	0.398756	0.819529
4	5687134	T	C	ENST00000344408;ENST00000310917	EVC2	1.05332e-21	0.001	0.5164	0.44603	0.237	0.024024	0.588864	0.01241	0.482797	0.0367475	0.484546	0.543496	0.274565	0.0677989	0.020522	0.182485
4	6642942	T	A	ENST00000320912;ENST00000507420;ENST00000382581	MRFAP1	0.177064	32	0.52162	0.52239	0.241	2.30913	0.594225	0.973955	0.557298	0.986536	0.421551	0.54863	0.78887	0.803747	0.270241	0.716736
4	7840289	C	T	ENST00000360265;ENST00000358461;ENST00000420658;ENST00000382543	AFAP1	0.376072	29.7	0.20633	0.34318	0.32	0.471285	0.68322	0.937225	0.381369	0.574635	0.400323	0.205405	0.715099	0.694809	0.203214	0.64171
4	8467199	C	T	ENST00000513449;ENST00000389737	TRMT44	1.47758e-13	35	0.51961	0.30738	0.285	0.142435	0.647543	0.999617	0.345484	0.219836	0.339074	0.546658	0.532691	0.435695	0.051552	0.326203
4	8620162	C	T	ENST00000360986;ENST00000382480;ENST00000315782	CPZ	4.508e-21	32	0.59238	0.668	0.228	0.0142284	0.576478	0.973955	0.698719	0.0206948	0.441636	0.617536	0.728658	0.714516	0.021201	0.18651
4	8620216	C	T	ENST00000360986;ENST00000382480;ENST00000315782	CPZ	4.508e-21	32	0.69607	0.67845	0.393	0.0142933	0.743279	0.973955	0.708793	0.0207445	0.510055	0.716567	0.555543	0.468122	0.010859	0.117888
4	9943555	C	T	ENST00000264784;ENST00000506583;ENST00000309065	SLC2A9	1.40146e-10	13.52	0.44499	0.59573	0.111	0.133093	0.364256	0.301011	0.628642	0.206145	0.517323	0.469246	0.279913	0.0751777	0.044885	0.300635
4	10567654	T	C	ENST00000226951;ENST00000442825;ENST00000507719	CLNK	1.34591e-20	23.6	0.5149	0.3415	0.099	0.0307337	0.334011	0.605275	0.379689	0.0476762	0.151105	0.542026	0.423666	0.284448	0.019655	0.177258
4	20714481	A	G	ENST00000510051;ENST00000503585;ENST00000360916;ENST00000295290;ENST00000513861;ENST00000502374;ENST00000513590;ENST00000507634;ENST00000513459;ENST00000511089	PACRGL	9.13795e-08	0.001	0.36219	0.33721	0.047	0.0583242	0.164469	0.01241	0.375403	0.0932442	0.0138822	0.378335	0.22511	0.0163583	2.5e-05	0.00139123
4	37591786	G	A	ENST00000381980;ENST00000284437	C4orf19	0.00416046	12.66	0.26406	0.26482	0.021	0.100727	0.0557743	0.280986	0.302256	0.159699	0.224532	0.269368			0.011572	0.123237
4	37857241	A	T	ENST00000381967	PGM2	1.05928e-12	28.5	0.68529	0.57657	0.418	0.333408	0.760633	0.902665	0.610036	0.452175	0.744883	0.70637	0.59916	0.529693	0.09537	0.455203
4	38775885	T	C	ENST00000308973;ENST00000613579;ENST00000361424;ENST00000622002;ENST00000506111;ENST00000508334	TLR10	8.43095e-08	0.025	0.30642	0.14932	0.026	0.0805281	0.0766734	0.0480708	0.180869	0.129115	0.310771	0.316574	0.214596	0.0102814	0.004319	0.0620293
4	40104472	C	G	ENST00000261435	N4BP2	0.000473118	8.617	0.25162	0.07061	0.13	0.0692843	0.407454	0.19964	0.0920011	0.111266	0.329541	0.255542	0.296208	0.0988528	0.008383	0.0984001
4	40762471	A	C	ENST00000381782;ENST00000316607	NSUN7	0.0485519	22.9	0.36699	0.24965	0.127	0.137656	0.400955	0.528031	0.286701	0.212914	0.615255	0.383629	0.528803	0.430173	0.028255	0.22531
4	44709892	T	C	ENST00000608855;ENST00000507917;ENST00000295448;ENST00000507534;ENST00000509756	GNPDA2	0.0126462	18.09	0.05968	0.27332	0.113	0.862008	0.369048	0.396142	0.310942	0.802891	0.411134	0.0533331	0.750079	0.745876	0.043982	0.296996
4	47900786	C	A	ENST00000329043;ENST00000381538;ENST00000507489	NFXL1	0.00788898	34	0.67314	0.74927	0.551	1.37292	0.837692	0.997518	0.776832	0.924544	0.875951	0.694876	0.703034	0.677372	0.265547	0.712111
4	54362459	A	T	ENST00000306888;ENST00000263925	LNX1	0.00724363	14.49	0.25581	0.35684	0.108	0.103477	0.356934	0.323015	0.394953	0.163949	0.36116	0.260204	0.442228	0.309901	0.032997	0.248783
4	54364903	C	T	ENST00000306888;ENST00000263925	LNX1	0.00724363	34	0.57569	0.76764	0.424	0.403922	0.764627	0.997518	0.794355	0.518992	0.508637	0.601408	0.749973	0.74572	0.105688	0.478995
4	56236104	T	A	ENST00000264228;ENST00000505210	SRD5A3	0.040727	25.1	0.5426	0.76159	0.481	1.01072	0.799576	0.733406	0.788597	0.852461	0.476599	0.569222	0.468875	0.346411	0.281997	0.728012
4	56846457	A	G	ENST00000257287	CEP135	4.85411e-17	13.26	0.15087	0.13343	0.048	0.0499661	0.168432	0.294958	0.16349	0.0797043	0.449957	0.145217	0.279761	0.0749655	0.003898	0.0577792
4	56883850	T	C	ENST00000257287	CEP135	4.85411e-17	31	0.44827	0.65702	0.33	0.408553	0.69246	0.956214	0.6881	0.52321	0.537825	0.472815	0.604875	0.537763	0.058417	0.350397
4	68619768	G	A	ENST00000226413;ENST00000420975	GNRHR	0.013968	25.3	0.69688	0.45186	0.584	0.352296	0.854378	0.747123	0.488512	0.471372	0.899254	0.717347	0.692253	0.661888	0.358126	0.791263
4	68693131	G	T	ENST00000283916	TMPRSS11D	0.062519	0.02	0.6319	0.68816	0.247	0.105949	0.602119	0.0457062	0.718168	0.167568	0.509286	0.65552	0.2456	0.0333726	0.014912	0.146861
4	72994491	G	A	ENST00000308744;ENST00000395999;ENST00000358749	NPFFR2	9.71482e-06	13.3	0.24092	0.07426	0.08	0.237083	0.28014	0.295895	0.0963261	0.346128	0.423954	0.24365	0.264379	0.0545243	0.009542	0.107715
4	77100764	A	G	ENST00000264896	SCARB2	0.0724429	23.6	0.70482	0.58521	0.477	0.612469	0.797253	0.605275	0.618433	0.674292	0.79943	0.724902	0.45822	0.331791	0.317621	0.759515
4	77317477	C	T	ENST00000388914;ENST00000434846	CCDC158	2.98525e-13	21.1	0.327	0.42149	0.118	0.0289612	0.380734	0.454359	0.458767	0.0448301	0.52531	0.339451	0.418709	0.277619	0.022196	0.192311
4	80954694	C	T	ENST00000403729;ENST00000404191;ENST00000307333	ANTXR2	0.405189	29.6	0.92349	0.87272	0.748	0.615764	0.925081	0.934714	0.892893	0.676472	0.956312	0.930064	0.464899	0.340957	0.335554	0.774039
4	84374563	T	G	ENST00000295488;ENST00000510985	HELQ	4.80499e-11	8.187	0.25837	0.34064	0.007	0.205702	0.0083051	0.192535	0.378835	0.306493	0.446716	0.263049	0.33553	0.158375	0.028794	0.228072
4	89061074	G	A	ENST00000515655;ENST00000237612;ENST00000505480;ENST00000503830	ABCG2	1.37099e-18	4.129	0.67566	0.39045	0.152	0.032051	0.451961	0.139875	0.428241	0.0500234	0.632281	0.697271	0.307293	0.115521	0.002177	0.0385467
4	90170534	C	G	ENST00000609438;ENST00000333209	GPRIN3	0.000266284	0.063	0.39276	0.22408	0.043	0.0475288	0.14833	0.0585571	0.260253	0.0756171	0.048228	0.41207	0.218974	0.0125924	0.013412	0.136522
4	90833158	G	C	ENST00000394980;ENST00000264790;ENST00000508372	MMRN1	9.35082e-17	32	0.97271	0.92164	0.629	0.0874092	0.875729	0.973955	0.93695	0.139673	0.982925	0.975516	0.638541	0.585344	0.290204	0.73561
4	103644163	G	C	ENST00000226578	MANBA	1.14972e-11	24.1	0.93809	0.84131	0.59	0.455352	0.857312	0.653752	0.863821	0.561872	0.861509	0.943595	0.520439	0.418331	0.345873	0.782039
4	106196675	C	T	ENST00000513237;ENST00000540549;ENST00000380013	TET2	7.05368e-26	24.4	0.45347	0.39798	0.114	0.432462	0.371424	0.679873	0.435658	0.542372	0.578359	0.478464	0.509997	0.403589	0.147936	0.560582
4	107165814	G	C	ENST00000273980;ENST00000432496;ENST00000361687;ENST00000394706;ENST00000394708	TBCK	3.21548e-06	28.7	0.00669	0.35361	0.136	0.293842	0.420122	0.909143	0.39175	0.411448	0.330331	0.0057154	0.384593	0.229965	0.083275	0.424719
4	107168437	G	C	ENST00000273980;ENST00000432496;ENST00000361687;ENST00000394706;ENST00000394708	TBCK	3.21548e-06	8.891	0.38048	0.24638	0.144	0.0718533	0.436358	0.204285	0.283342	0.115307	0.424908	0.398515	0.377239	0.219519	0.028864	0.228428
4	110763634	A	G	ENST00000317735	RRH	5.10693e-06	1.918	0.12246	0.12502	0.034	0.0229516	0.110805	0.113501	0.154197	0.0350833	0.324161	0.115306	0.3661	0.203542	0.005333	0.0717693
4	113199493	T	G	ENST00000361717;ENST00000500655	TIFA	0.118201	6.831	0.22558	0.1843	0.058	0.451899	0.206456	0.172388	0.218419	0.558794	0.28415	0.226647	0.305965	0.113509	0.110529	0.489558
4	119736624	C	T	ENST00000280551	SEC24D	0.00209421	29.1	0.51823	0.53443	0.185	0.769287	0.510754	0.921191	0.569029	0.762771	0.637942	0.545289	0.537809	0.442963	0.153438	0.569734
4	121961207	T	C	ENST00000379692;ENST00000515757;ENST00000511408	NDNF	0.15272	27.3	0.77945	0.55135	0.888	0.511416	0.972748	0.85676	0.58551	0.604745	0.622443	0.795536	0.835196	0.874286	0.264411	0.71098
4	123140507	G	A	ENST00000264501;ENST00000388738	KIAA1109	3.91298e-08	29.9	0.76292	0.7425	0.677	0.642766	0.896798	0.942054	0.77037	0.694705	0.645282	0.779852	0.844243	0.88803	0.763539	0.973512
4	124177304	T	C	ENST00000274008	SPATA5	4.64814e-10	22.3	0.88173	0.67044	0.473	0.253667	0.794915	0.487681	0.701078	0.366402	0.825956	0.891576	0.469113	0.346741	0.085555	0.430711
4	144797973	C	T	ENST00000358615;ENST00000437468	GYPE	0.0016391	0.004	0.41523	0.03522	0.013	0.0104731	0.0254186	0.0297093	0.0481574	0.0149635	0.0884993	0.436757	0.440703	0.307808	0.012231	0.128079
4	156634254	T	A	ENST00000506455;ENST00000511108;ENST00000511507;ENST00000455639;ENST00000393832;ENST00000296518;ENST00000513574	GUCY1A3	1.41369e-06	26.5	0.941	0.89363	0.902	0.509855	0.977308	0.818425	0.911968	0.603702	0.969947	0.946291	0.668202	0.627499	0.28482	0.730652
4	156764934	T	C	ENST00000537611	ASIC5	2.25727e-07	0.823	0.46391	0.1601	0.07	0.0130612	0.248294	0.0944627	0.192532	0.0191974	0.0986584	0.489796	0.336689	0.160119	0.004204	0.0608846
4	164394334	C	T	ENST00000280605	TKTL2	8.54253e-05	24.4	0.18778	0.24709	0.145	0.470542	0.438342	0.679873	0.284065	0.573902	0.380394	0.185078	0.586697	0.512122	0.058034	0.349087
4	170652901	C	G	ENST00000393381	C4orf27	0.000423307	24.8	0.91773	0.87244	0.811	0.348027	0.947521	0.711614	0.89264	0.466987	0.935148	0.924753			0.202836	0.641228
4	184585051	G	A	ENST00000334690;ENST00000357207	TRAPPC11	0.000208772	25.5	0.84114	0.46938	0.802	0.323072	0.944455	0.760262	0.505632	0.441897	0.604997	0.853812	0.84676	0.891844	0.395883	0.817639
4	187524608	T	C	ENST00000441802;ENST00000614102	FAT1	1.77906e-10	11.93	0.11742	0.21825	0.06	0.136816	0.213705	0.264198	0.254175	0.211797	0.418467	0.110105	0.35114	0.181666	0.01844	0.169799
4	187538324	T	G	ENST00000441802;ENST00000614102	FAT1	1.77906e-10	18.81	0.35256	0.43502	0.237	0.387934	0.588864	0.409943	0.47204	0.505046	0.461234	0.367719	0.620894	0.560372	0.030877	0.238509
4	187549328	A	T	ENST00000441802;ENST00000614102	FAT1	1.77906e-10	29.9	0.30475	0.48655	0.51	0.616564	0.815853	0.942054	0.522372	0.676989	0.479133	0.314727	0.523372	0.422484	0.412998	0.82869
5	251135	G	A	ENST00000264932;ENST00000617470;ENST00000510361	SDHA	9.38729e-06	33	0.98592	0.91565	0.963	1.55605	0.995822	0.987631	0.931682	0.9451	0.969073	0.987589	0.736827	0.726429	0.564794	0.90787
5	7867278	C	T	ENST00000264669	FASTKD3	2.49269e-10	15.57	0.3097	0.0379	0.105	0.213389	0.349465	0.346298	0.0516176	0.317065	0.36723	0.320227	0.306221	0.113898	0.08235	0.422266
5	9050563	G	C	ENST00000382496	SEMA5A	0.000979594	25.2	0.13533	0.21078	0.157	0.846546	0.461441	0.740332	0.246355	0.796816	0.67288	0.128748	0.640997	0.588826	0.1467	0.55849
5	13883123	C	T	ENST00000265104	DNAH5	5.78868e-37	4.201	0.11032	0.2617	0.008	0.0776444	0.0106312	0.140684	0.29907	0.124623	0.0551356	0.102829	0.255191	0.0435835	0.000894	0.0206007
5	23522893	T	C	ENST00000296682	PRDM9	1.95334e-22	25.3	0.92856	0.43726	0.518	0.467227	0.820223	0.747123	0.474231	0.571534	0.914996	0.934779	0.798167	0.81781	0.396249	0.817882
5	35876343	G	A	ENST00000303115	IL7R	3.72072e-06	0.003	0.14775	0.03496	0.027	0.0141905	0.0809393	0.0267817	0.0478118	0.0206461	0.171389	0.141888	0.188318	0.00198526	0.000155	0.00561003
5	36255592	C	T	ENST00000296604;ENST00000502994	RANBP3L	1.13183e-10	32	0.49433	0.50634	0.268	0.491821	0.628146	0.973955	0.541662	0.590229	0.398873	0.521627	0.497646	0.386282	0.107768	0.483576
5	64887621	G	A	ENST00000231524	TRIM23	0.0669672	26.2	0.76796	0.70066	0.451	1.31148	0.781742	0.802224	0.730206	0.915709	0.7413	0.78464	0.76298	0.764956	0.359404	0.792204
5	68417634	C	G	ENST00000396591;ENST00000621204	SLC30A5	0.230512	22.5	0.62431	0.52664	0.221	0.660756	0.5665	0.496997	0.561435	0.705443	0.498513	0.648221	0.449449	0.31979	0.244184	0.689917
5	68467148	G	A	ENST00000256442;ENST00000506572;ENST00000508407;ENST00000505500	CCNB1	0.0239694	33	0.09577	0.45041	0.152	0.337057	0.451961	0.987631	0.487096	0.455883	0.899394	0.0881853	0.650316	0.602053	0.076352	0.405807
5	68661075	T	C	ENST00000506736;ENST00000328663;ENST00000217893;ENST00000503245;ENST00000509462	TAF9	5.73991e-05	12.42	0.11642	0.16099	0.071	0.281823	0.251581	0.275412	0.19349	0.398058	0.757274	0.109079	0.520297	0.41813	0.058541	0.35082
5	70900233	C	G	ENST00000629193;ENST00000340941;ENST00000509358	MCCC2	4.09035e-08	25.2	0.97366	0.90699	0.89	0.262624	0.973393	0.740332	0.923978	0.376867	0.942208	0.976386	0.512894	0.407658	0.133983	0.536022
5	74017586	G	T	ENST00000296805;ENST00000345239;ENST00000509430	GFM2	1.22849e-08	33	0.7479	0.83612	0.485	0.698797	0.801868	0.987631	0.858964	0.726681	0.873187	0.765629	0.498596	0.387609	0.145517	0.55647
5	76342465	T	G	ENST00000312916	AGGF1	6.09963e-05	22.5	0.33493	0.35587	0.131	0.489923	0.40959	0.496997	0.394	0.589018	0.538146	0.348241	0.444373	0.312838	0.095512	0.455545
5	78975417	G	C	ENST00000453514;ENST00000423041;ENST00000504233;ENST00000428308;ENST00000296783	PAPD4	0.00095687	16.47	0.48112	0.29824	0.243	0.241955	0.596868	0.364657	0.33625	0.351718	0.570373	0.50817	0.674293	0.636162	0.07456	0.400716
5	79974821	C	T	ENST00000265081	MSH3	4.56586e-23	32	0.94106	0.88438	0.625	0.217439	0.873899	0.973955	0.903559	0.322092	0.946094	0.946346	0.620144	0.559313	0.193973	0.629638
5	83433140	T	G	ENST00000296591;ENST00000380138	EDIL3	4.08771e-05	27.5	0.96402	0.91255	0.818	0.300768	0.949887	0.865324	0.928933	0.41861	0.994155	0.967606	0.689603	0.658092	0.250916	0.69711
5	88100432	T	C	ENST00000504921;ENST00000340208;ENST00000424173;ENST00000625674;ENST00000437473;ENST00000625585;ENST00000514028;ENST00000510942;ENST00000506554;ENST00000514015;ENST00000629612;ENST00000627659;ENST00000508569;ENST00000626391;ENST00000628656;ENST00000513252;ENST00000506716;ENST00000631026;ENST00000502831;ENST00000507984;ENST00000502983;ENST00000508610;ENST00000503075	MEF2C	0.00424617	27.6	0.90848	0.93026	0.605	3.18633	0.86454	0.869462	0.944428	0.997227	0.936713	0.916208	0.83675	0.87666	0.669902	0.947276
5	89923398	A	T	ENST00000405460	GPR98	8.11098e-24	27.4	0.64505	0.93392	0.67	0.349266	0.893833	0.861095	0.94756	0.468124	0.760241	0.668129	0.498066	0.386867	0.218357	0.660506
5	89949288	G	A	ENST00000405460	GPR98	8.11098e-24	22.9	0.08011	0.75896	0.086	0.0511957	0.298027	0.528031	0.786081	0.0817298	0.502939	0.0728051	0.383184	0.227976	0.077319	0.408515
5	94756094	G	A	ENST00000283357	FAM81B	5.11791e-06	33	0.55938	0.351	0.518	0.532009	0.820223	0.987631	0.389157	0.620245	0.510873	0.585589	0.72108	0.703497	0.210546	0.650962
5	96430657	C	T	ENST00000274382	LIX1	0.0166747	13.11	0.36109	0.12876	0.069	0.231684	0.244962	0.29145	0.158337	0.339771	0.0401083	0.37712	0.322206	0.13818	0.020911	0.184799
5	102486980	G	C	ENST00000321521;ENST00000507921;ENST00000358359;ENST00000613674;ENST00000414217;ENST00000627916	PPIP5K2	4.05312e-10	23.6	0.1096	0.51185	0.288	2.03393	0.65081	0.605275	0.547022	0.97643	0.49728	0.102103	0.798939	0.81898	0.569042	0.909677
5	110843072	C	G	ENST00000296632;ENST00000512160;ENST00000505803;ENST00000502322;ENST00000509887	STARD4	2.95657e-07	18.51	0.48153	0.26614	0.172	0.146239	0.488572	0.404173	0.303608	0.225521	0.624651	0.508597	0.372583	0.212878	0.103991	0.475212
5	114952066	T	A	ENST00000282382;ENST00000333314;ENST00000456936	TMED7-TICAM2	0.00470964	29.5	0.74737	0.79649	0.747	2.09721	0.924697	0.932137	0.821703	0.979175	0.692295	0.765119	0.725514	0.709946	0.581484	0.914861
5	115336139	A	G	ENST00000357872;ENST00000395528	AQPEP	2.72895e-09	0.002	0.43067	0.10738	0.096	0.0786537	0.326026	0.0223682	0.1345	0.12622	0.0986584	0.453644	0.32977	0.149659
5	121787121	C	T	ENST00000509154;ENST00000261368;ENST00000379538;ENST00000261367	SNCAIP	0.000362968	31	0.67946	0.61002	0.425	0.776646	0.765279	0.956214	0.64252	0.76641	0.842097	0.700862	0.69814	0.670321	0.493803	0.874625
5	131534615	T	C	ENST00000401867;ENST00000379086;ENST00000166534;ENST00000360568;ENST00000379100;ENST00000379104	P4HA2	6.46128e-05	25.7	0.9975	0.91005	0.888	0.947771	0.972748	0.772879	0.926706	0.833496	0.993326	0.997923	0.847293	0.892645	0.453082	0.852666
5	131549620	C	T	ENST00000401867;ENST00000379086;ENST00000166534;ENST00000360568;ENST00000379100;ENST00000379104;ENST00000417528;ENST00000431054;ENST00000439698;ENST00000395164;ENST00000453286	P4HA2	6.46128e-05	31	0.88539	0.92266	0.835	0.924097	0.955522	0.956214	0.937842	0.825628	0.947086	0.894949	0.623399	0.563903	0.490014	0.872678
5	134059281	C	A	ENST00000398844	SEC24A	1.31214e-05	14.02	0.30475	0.36816	0.082	0.145946	0.2862	0.312473	0.406183	0.225151	0.660021	0.314727	0.367137	0.205039	0.005826	0.0763297
5	134059282	C	G	ENST00000398844	SEC24A	1.31214e-05	23.5	0.57034	0.40862	0.171	0.311342	0.486828	0.594804	0.446125	0.430066	0.778907	0.596247	0.415778	0.273561	0.06025	0.356549
5	134364690	G	A	ENST00000265340;ENST00000506438	PITX1	0.273516	24.3	0.94627	0.93745	0.57	2.28829	0.847371	0.671392	0.950563	0.985817	0.93431	0.951185	0.794011	0.811525	0.397224	0.818525
5	138713736	G	T	ENST00000353963;ENST00000348729	SLC23A1	0.0243223	23.5	0.13105	0.3948	0.185	0.380412	0.510754	0.594804	0.432531	0.497831	0.560379	0.124254	0.809952	0.835732	0.091763	0.446439
5	140048282	C	T	ENST00000358337	WDR55	1.48299e-06	27.3	0.64517	0.76362	0.375	0.947122	0.729909	0.85676	0.790538	0.833238	0.689703	0.668244	0.662511	0.619392	0.231249	0.675584
5	140203699	C	A	ENST00000614258;ENST00000529619;ENST00000529859	PCDHA5	0.00353825	0.151	0.44941	0.21467	0.023	0.356072	0.0640599	0.0691204	0.250418	0.474678	0.214339	0.474054			0.006771	0.0847644
5	140249739	G	A	ENST00000616325;ENST00000398640	PCDHA11	3.59325e-10	11.72	0.50759	0.58974	0.156	0.438169	0.459557	0.259464	0.62283	0.547109	0.702011	0.534798			0.01795	0.16672
5	140913939	C	G	ENST00000389054;ENST00000253811;ENST00000389057;ENST00000398557;ENST00000518047	DIAPH1	0.26711	24.1	0.05657	0.15293	0.196	0.933251	0.528617	0.653752	0.184786	0.828711	0.661523	0.0504293	0.753447	0.750825	0.438859	0.844449
5	145477815	G	A	ENST00000311450	PLAC8L1	0.132378	19.93	0.13479	0.24849	0.025	0.14885	0.0724558	0.431515	0.285506	0.228969	0.149567	0.128175	0.29223	0.0929299	0.043679	0.29576
5	145613205	G	A	ENST00000506502;ENST00000265271	RP11-449H3.3	-1	24.3	0.25964	0.43251	0.192	1.19601	0.522212	0.671392	0.469576	0.895935	0.377451	0.264451	0.905108	0.970048	0.274478	0.720847
5	149584134	G	A	ENST00000230671;ENST00000524041	SLC6A7	7.14639e-06	23.8	0.70702	0.60223	0.532	0.180989	0.827739	0.625437	0.63496	0.274013	0.878481	0.727004	0.552183	0.463373	0.082164	0.421765
5	150948279	G	A	ENST00000261800	FAT2	7.35016e-11	32	0.79618	0.75436	0.416	0.567409	0.759301	0.973955	0.781696	0.6448	0.902367	0.811385	0.512723	0.407415	0.180841	0.61153
5	150948461	A	T	ENST00000261800	FAT2	7.35016e-11	0.002	0.2854	0.27461	0.197	0.167443	0.530206	0.0223682	0.31225	0.255697	0.348765	0.293182	0.306553	0.114401	0.004295	0.0617852
5	156479444	T	C	ENST00000522693;ENST00000523175;ENST00000339252;ENST00000625904;ENST00000518745	HAVCR1	0.00305434	0.068	0.38246	0.01123	0.003	0.176885	0.0017932	0.0594541	0.0159152	0.26838	0.0611885	0.400704	0.189683	0.00221486	0.028977	0.229008
5	156649954	C	T	ENST00000521769;ENST00000422843	ITK	1.49551e-05	26.8	0.86892	0.76498	0.331	0.932398	0.693363	0.833597	0.791826	0.828377	0.94942	0.87973	0.270261	0.0620666	0.465301	0.859499
5	159686641	A	G	ENST00000393977;ENST00000541762;ENST00000257536;ENST00000519673;ENST00000520748	CCNJL	1.9475e-05	29.2	0.38405	0.70639	0.754	1.21354	0.927305	0.924027	0.735724	0.899544	0.562429	0.402461	0.773775	0.781041	0.587346	0.917243
5	159821758	G	A	ENST00000408953;ENST00000523213	ZBED8	0.000364084	22.7	0.07493	0.04723	0.131	0.0456923	0.40959	0.509803	0.0634674	0.0724745	0.408444	0.0678015			0.133129	0.53445
5	160049576	G	A	ENST00000327245;ENST00000520108	ATP10B	1.3437e-23	33	0.82523	0.67557	0.589	0.448223	0.856826	0.987631	0.706015	0.555888	0.883302	0.838823	0.614816	0.551786	0.320892	0.762225
5	170597192	C	T	ENST00000523189;ENST00000616486	RANBP17	8.61018e-36	25.3	0.13131	0.19777	0.111	0.0540094	0.364256	0.747123	0.232676	0.0863813	0.30573	0.124525	0.709247	0.686357	0.005342	0.0718564
5	175816383	G	A	ENST00000274787	HIGD2A	0.238671	11.84	0.12606	0.26723	0.036	1.01504	0.119259	0.26216	0.30473	0.853673	0.139678	0.119042	0.288245	0.0871002	0.002248	0.0394203
5	176011435	C	G	ENST00000510636;ENST00000261944;ENST00000506348	CDHR2	6.36802e-10	24.9	0.84603	0.86499	0.496	0.640449	0.808107	0.719045	0.88578	0.693057	0.811637	0.858391	0.508032	0.40082	0.195626	0.631837
5	176334136	G	C	ENST00000377227;ENST00000506128;ENST00000511320;ENST00000510698	UIMC1	0.0326459	23.4	0.06306	0.17725	0.075	0.219518	0.264545	0.584058	0.210908	0.324865	0.321673	0.0565178	0.320053	0.134908	0.198269	0.635309
5	176409516	C	T	ENST00000377227;ENST00000506128;ENST00000511320;ENST00000509236;ENST00000507513	UIMC1	0.0326459	29	0.52971	0.4966	0.067	0.703614	0.238218	0.918289	0.53218	0.729549	0.382925	0.556591	0.531164	0.433531	0.170411	0.596323
5	176813540	A	G	ENST00000512593;ENST00000324417	SLC34A1	1.07656e-15	24.6	0.88909	0.65142	0.596	0.282054	0.860227	0.696156	0.682682	0.398269	0.816609	0.898347	0.679662	0.643837	0.010163	0.112558
5	176824788	C	T	ENST00000324417	SLC34A1	1.07656e-15	29.8	0.96315	0.89579	0.901	0.402187	0.976983	0.939672	0.913921	0.517526	0.886699	0.966816	0.71184	0.690095	0.092782	0.448946
5	177669356	C	T	ENST00000390654;ENST00000407622	COL23A1	9.57449e-10	23.8	0.8422	0.75195	0.454	0.235873	0.783569	0.625437	0.779395	0.344618	0.911383	0.854801	0.601253	0.532646	0.035408	0.26005
5	178373955	T	C	ENST00000320129;ENST00000519564	ZNF454	4.44346e-05	0.006	0.42355	0.07243	0.021	0.342923	0.0557743	0.0337083	0.0941626	0.461769	0.104623	0.445874	0.338491	0.162827	0.047042	0.309163
5	178416344	C	T	ENST00000231188;ENST00000517717	GRM6	2.41819e-09	34	0.94552	0.76001	0.856	0.517597	0.96239	0.997518	0.78709	0.609023	0.865636	0.950485	0.808483	0.833494	0.056499	0.343821
5	179023604	G	A	ENST00000319449;ENST00000437570;ENST00000393438	RUFY1	0.0646702	15.4	0.20374	0.39201	0.046	0.391324	0.160483	0.342719	0.429775	0.508078	0.412459	0.202557	0.335007	0.157585	0.018583	0.170689
5	179994868	C	T	ENST00000261951;ENST00000393356;ENST00000618123;ENST00000504343	CNOT6	0.478458	23.2	0.78503	0.67197	0.581	0.924405	0.852886	0.561849	0.702544	0.82574	0.774174	0.800832	0.900313	0.964964	0.54025	0.897053
6	553870	T	C	ENST00000230449	EXOC2	0.000114966	18.78	0.11993	0.33635	0.065	0.275477	0.231358	0.409369	0.374544	0.390808	0.291324	0.112694	0.524429	0.423986	0.234657	0.679444
6	3273431	G	A	ENST00000436008;ENST00000406686;ENST00000380302;ENST00000490273	SLC22A23	0.366551	26.1	0.66521	0.85505	0.511	0.978455	0.816401	0.796604	0.8766	0.843196	0.68278	0.687317	0.597777	0.527742	0.420316	0.833257
6	7883451	T	C	ENST00000539054;ENST00000379757;ENST00000473453	BLOC1S5-TXNDC5	-1	10.81	0.46261	0.11904	0.028	0.111248	0.0851967	0.239971	0.147562	0.174935	0.048228	0.488379	0.324302	0.141363	0.004234	0.0611756
6	10874703	C	T	ENST00000379491	GCM2	0.00140119	16.04	0.30503	0.35667	0.067	0.277387	0.238218	0.355998	0.394794	0.392998	0.786338	0.315036	0.378602	0.221464	0.241609	0.687115
6	17426910	G	A	ENST00000229922;ENST00000616440;ENST00000611958;ENST00000489374;ENST00000378990;ENST00000493172;ENST00000465994	CAP2	0.410487	29.2	0.50503	0.61791	0.386	0.887556	0.738174	0.924027	0.650186	0.812493	0.466399	0.532273	0.577425	0.499054	0.277169	0.723434
6	24436916	C	A	ENST00000230036	GPLD1	5.63948e-09	23.4	0.31349	0.17639	0.181	0.504635	0.504079	0.584058	0.210001	0.599593	0.812733	0.32445	0.504427	0.39577	0.046943	0.308776
6	24505151	G	A	ENST00000357578;ENST00000491546;ENST00000348925	ALDH5A1	0.00290426	27.8	0.97097	0.94976	0.892	1.08132	0.974041	0.877452	0.960867	0.871507	0.984764	0.973931	0.833513	0.871716	0.506207	0.880881
6	24523086	G	A	ENST00000357578;ENST00000491546;ENST00000348925	ALDH5A1	0.00290426	1.441	0.16695	0.31513	0.304	0.330731	0.66758	0.106298	0.353279	0.449598	0.338592	0.162466	0.216934	0.0114773	8.2e-05	0.00344612
6	25813394	C	G	ENST00000244527;ENST00000476801;ENST00000468082	SLC17A1	2.59261e-10	25.7	0.76167	0.67292	0.34	0.534674	0.701348	0.772879	0.703468	0.622218	0.85767	0.778662	0.331763	0.152684	0.094762	0.453748
6	25862544	A	G	ENST00000397060;ENST00000361703;ENST00000360657	SLC17A3	9.88206e-14	2.1	0.22558	0.19344	0.092	0.0415351	0.315113	0.115985	0.228099	0.0657725	0.540199	0.226647	0.320611	0.135757	0.00735	0.0897609
6	27100385	C	T	ENST00000607124;ENST00000339812	HIST1H2BJ	0.478842	23.2	0.81131	0.54015	0.406	0.615613	0.752469	0.561849	0.574606	0.676313	0.688558	0.825714	0.771646	0.777869	0.052949	0.331296
6	28213477	T	C	ENST00000377294	ZKSCAN4	6.74288e-05	23.5	0.34422	0.23325	0.06	0.71539	0.213705	0.594804	0.269761	0.736153	0.185907	0.358506	0.388716	0.235807	0.095065	0.454475
6	30457613	A	G	ENST00000376630	HLA-E	0.347084	20.3	0.00019	0.71892	0.061	1.20014	0.217288	0.437867	0.747769	0.896779	0.246774	0.000156492	0.64872	0.599795	0.064902	0.371621
6	30554028	C	T	ENST00000326195;ENST00000376545	ABCF1	2.73024e-06	35	0.89645	0.912	0.444	1.81389	0.777403	0.999617	0.928445	0.965494	0.954451	0.905112	0.714401	0.693799	0.345149	0.781489
6	30672041	C	T	ENST00000376406	MDC1	0.000941847	0.95	0.31375	0.06519	0.049	0.206283	0.172369	0.0972455	0.0855202	0.307207	0.297375	0.324742	0.21842	0.0122826	0.010208	0.112912
6	30681921	A	G	ENST00000376406;ENST00000613547;ENST00000416571;ENST00000425072;ENST00000422266	MDC1	0.000941847	24.7	0.49074	0.52472	0.361	0.688836	0.718923	0.703986	0.559573	0.72136	0.855367	0.518004	0.609355	0.54407	0.066435	0.376428
6	31117929	A	G	ENST00000396268;ENST00000376266;ENST00000396263;ENST00000451521	CCHCR1	6.50104e-08	26.6	0.04156	0.44513	0.372	1.7256	0.727604	0.823603	0.481913	0.959521	0.515659	0.0365359	0.603843	0.536303	0.489039	0.872172
6	31726346	G	A	ENST00000375755;ENST00000375750;ENST00000375703;ENST00000375740;ENST00000450148;ENST00000395853	MSH5	6.1388e-08	22	0.71667	0.23544	0.321	0.431047	0.684167	0.4771	0.272022	0.541296	0.823071	0.736105			0.06768	0.380275
6	31938187	C	T	ENST00000337523;ENST00000375349;ENST00000375356	DXO	4.9848e-10	33	0.86395	0.77596	0.607	1.31116	0.865486	0.987631	0.802267	0.915679	0.822884	0.875109	0.437245	0.303079	0.125201	0.519449
6	31940406	C	G	ENST00000375331;ENST00000375333	STK19	0.00461708	23.2	0.02117	0.35312	0.138	0.736079	0.424253	0.561849	0.391264	0.746377	0.436671	0.0183068	0.610681	0.54595	0.044282	0.298212
6	33626588	C	T	ENST00000374316;ENST00000605930	ITPR3	4.97537e-12	35	0.98968	0.86592	0.835	1.85426	0.955522	0.999617	0.886632	0.967865	0.971164	0.991016	0.854971	0.904159	0.316094	0.758236
6	33635690	A	G	ENST00000374316;ENST00000605930	ITPR3	4.97537e-12	23.6	0.87581	0.43443	0.478	1.11465	0.797834	0.605275	0.471453	0.879244	0.954756	0.886091	0.851768	0.899367	0.048469	0.314664
6	34824175	G	A	ENST00000452449;ENST00000192788	UHRF1BP1	2.46541e-07	18.97	0.46209	0.31004	0.062	0.15001	0.22083	0.413018	0.34816	0.230715	0.286466	0.487817	0.199877	0.0045668	0.003538	0.0540497
6	35259464	G	A	ENST00000469195;ENST00000373953;ENST00000339411	ZNF76	5.07289e-16	34	0.0489	0.41783	0.509	0.80709	0.815312	0.997518	0.455176	0.780201	0.48035	0.0432902	0.883028	0.943978	0.333591	0.772494
6	36106748	C	T	ENST00000211287	MAPK13	5.4835e-07	35	0.4345	0.5615	0.147	0.694681	0.442288	0.999617	0.595385	0.724593	0.680994	0.45782	0.518699	0.415864	0.043017	0.293057
6	36446911	G	C	ENST00000373731;ENST00000536244	KCTD20	0.399322	26.3	0.73264	0.69852	0.387	0.84754	0.738913	0.807749	0.728142	0.797291	0.86244	0.751184	0.891558	0.954795	0.242009	0.687554
6	37280756	G	A	ENST00000373491	TBC1D22B	0.00637063	33	0.36613	0.68298	0.545	1.54416	0.834572	0.987631	0.713175	0.944057	0.839664	0.382687	0.811277	0.837755	0.683764	0.951695
6	40399693	C	T	ENST00000338305	LRFN2	0.117461	9.695	0.23569	0.1692	0.109	0.309202	0.35938	0.218592	0.202317	0.427711	0.622329	0.237852	0.402838	0.255614	0.074537	0.400652
6	41046839	A	G	ENST00000341376;ENST00000353205	NFYA	0.0220593	24.2	0.48436	0.24755	0.185	0.0786725	0.510754	0.662685	0.284547	0.126272	0.751148	0.511515	0.810427	0.836457	0.248272	0.694304
6	43016265	C	T	ENST00000265348;ENST00000535468	CUL7	2.23526e-11	0.453	0.47405	0.50122	0.268	0.246061	0.628146	0.084237	0.536671	0.356824	0.590344	0.500722	0.206514	0.00676637	0.000129	0.0048745
6	43309923	C	A	ENST00000361428	ZNF318	0.053783	33	0.60722	0.55464	0.513	0.50862	0.817495	0.987631	0.588716	0.602547	0.337622	0.631808	0.749439	0.744929	0.606287	0.92472
6	43487568	G	A	ENST00000428025;ENST00000372389;ENST00000372344;ENST00000304004	POLR1C	0.000291623	23.2	0.82207	0.7322	0.412	0.213295	0.75659	0.561849	0.760509	0.316903	0.846772	0.83586	0.548696	0.458429	0.027038	0.218985
6	44971489	C	G	ENST00000371460;ENST00000371459	SUPT3H	0.000109913	23.1	0.44813	0.44728	0.193	0.320534	0.523824	0.550432	0.484016	0.439467	0.649072	0.47266	0.691831	0.661281	0.112662	0.49408
6	46684253	G	A	ENST00000274793;ENST00000537365	PLA2G7	8.02277e-11	34	0.82378	0.85256	0.622	0.0195585	0.872504	0.997518	0.874295	0.0291033	0.859832	0.837468	0.616765	0.55454	0.077217	0.40823
6	51889890	G	C	ENST00000371117;ENST00000340994	PKHD1	2.88609e-23	25.1	0.98955	0.90281	0.879	0.376021	0.969824	0.733406	0.920234	0.493753	0.993384	0.990897	0.509646	0.40309	0.307474	0.750911
6	57017096	C	T	ENST00000370706;ENST00000357489;ENST00000491832	ZNF451	1.98298e-06	29.2	0.01897	0.26987	0.348	0.796539	0.708197	0.924027	0.30742	0.775755	0.546306	0.0163902	0.753435	0.750808	0.361017	0.793391
6	80197053	T	C	ENST00000369846;ENST00000392959	LCA5	0.00428217	3.297	0.33025	0.15742	0.033	0.0202218	0.106559	0.130542	0.189647	0.0301134	0.156987	0.343051	0.325667	0.143433	0.022509	0.194103
6	83075603	C	A	ENST00000535040;ENST00000369750;ENST00000543496	TPBG	0.123234	27.3	0.00575	0.39935	0.217	1.69679	0.560693	0.85676	0.437014	0.957374	0.583583	0.00490278	0.619661	0.558632	0.218284	0.660421
6	83921732	T	A	ENST00000369705	ME1	2.22311e-10	16.54	0.04845	0.2438	0.07	0.038446	0.248294	0.366059	0.280674	0.0606838	0.536852	0.0428768	0.396188	0.246329	0.007916	0.0945426
6	84910539	G	A	ENST00000257766;ENST00000403245;ENST00000617909	CEP162	6.36089e-20	24.5	0.03064	0.20527	0.065	0.0192299	0.231358	0.688132	0.24057	0.0286515	0.234413	0.0266608	0.29244	0.0932341	0.021772	0.189843
6	90605047	A	G	ENST00000369352	GJA10	4.55275e-13	10.69	0.75995	0.48881	0.271	0.0321919	0.631677	0.237526	0.524577	0.0502351	0.886643	0.777048	0.301299	0.106454	0.009909	0.110583
6	99887716	G	A	ENST00000500704;ENST00000327681;ENST00000369233	USP45	8.69749e-14	28.3	0.35438	0.75803	0.314	0.553384	0.677478	0.895884	0.785195	0.635421	0.579074	0.369725	0.667222	0.626107	0.019729	0.177704
6	105224911	G	A	ENST00000262903	HACE1	0.00159566	34	0.53272	0.48454	0.263	1.94698	0.622144	0.997518	0.520414	0.972781	0.730889	0.559531	0.908981	0.973886	0.725185	0.963775
6	106960441	C	A	ENST00000369066	AIM1	7.45739e-20	23.5	0.30642	0.62382	0.131	0.12335	0.40959	0.594804	0.655922	0.192089	0.630199	0.316574	0.563693	0.479667	0.009543	0.107726
6	107391881	T	C	ENST00000369042;ENST00000429433	BEND3	0.498329	0.761	0.18124	0.13001	0.061	0.589284	0.217288	0.0929941	0.159718	0.659734	0.149567	0.177945	0.400776	0.252732	0.028289	0.22549
6	107780195	T	A	ENST00000369037;ENST00000369031	PDSS2	1.89564e-05	34	0.7346	0.75696	0.575	0.452285	0.849884	0.997518	0.784177	0.559118	0.793575	0.753041	0.560796	0.475573	0.281836	0.727861
6	109309811	T	G	ENST00000436639;ENST00000302071;ENST00000356644	SESN1	0.000638248	23.8	0.07991	0.288	0.132	0.641388	0.411715	0.625437	0.325864	0.693676	0.452169	0.0726061	0.621725	0.561544	0.057719	0.34802
6	111540158	T	A	ENST00000368851;ENST00000368850	SLC16A10	0.067607	22.8	0.28689	0.54463	0.288	1.38457	0.65081	0.518183	0.57897	0.926278	0.583177	0.294836	0.798496	0.818308	0.062024	0.362382
6	112537598	C	T	ENST00000230538;ENST00000522006;ENST00000389463;ENST00000424408;ENST00000521398;ENST00000519932;ENST00000431543	LAMA4	9.75012e-09	15.21	0.82985	0.74799	0.269	0.135641	0.629329	0.338686	0.775611	0.21004	0.808859	0.843184	0.368516	0.20703	0.029696	0.232637
6	117725523	T	G	ENST00000368508;ENST00000368507	ROS1	1.78017e-44	25	0.37747	0.53963	0.123	0.161106	0.392093	0.726311	0.574101	0.246729	0.411134	0.395193	0.373158	0.213702	0.011734	0.12443
6	131939581	C	T	ENST00000354577;ENST00000368068;ENST00000368060;ENST00000368058;ENST00000368053;ENST00000539158	MED23	0.150658	26.3	0.59153	0.49237	0.296	1.34911	0.659365	0.807749	0.528049	0.921065	0.853631	0.616715	0.706283	0.68207	0.458184	0.855539
6	133004419	C	T	ENST00000367928	VNN1	2.35466e-07	15.72	0.56398	0.60774	0.189	0.0459018	0.51734	0.349431	0.64031	0.0728169	0.499218	0.590069	0.326901	0.145315	0.02854	0.226777
6	135774505	G	A	ENST00000367800;ENST00000457866;ENST00000265602;ENST00000327035	AHI1	3.25663e-14	33	0.70456	0.73735	0.506	0.28917	0.813664	0.987631	0.76544	0.405842	0.725992	0.724652	0.642508	0.590975	0.123477	0.516082
6	137325877	C	G	ENST00000316649;ENST00000541547;ENST00000367748	IL20RA	0.00757532	25.1	0.36394	0.35182	0.21	0.882692	0.550306	0.733406	0.389968	0.810327	0.77579	0.380264	0.284609	0.0818424	0.049009	0.316726
6	138428392	G	C	ENST00000421351	PERP	0.141632	32	0.93519	0.96	0.678	1.40537	0.89722	0.973955	0.969201	0.929139	0.851893	0.940909	0.627945	0.570339	0.16768	0.592198
6	146266701	T	C	ENST00000367505;ENST00000438092;ENST00000629427;ENST00000275233;ENST00000367503	SHPRH	0.491308	25.8	0.0393	0.31791	0.232	0.458366	0.582032	0.778995	0.356067	0.564415	0.382423	0.0344768	0.714124	0.6934	0.165339	0.588616
6	148711366	C	T	ENST00000367469;ENST00000367467	SASH1	0.00325444	35	0.05245	0.62031	0.38	0.649583	0.733705	0.999617	0.652518	0.699142	0.620206	0.0465854	0.829658	0.865829	0.311314	0.754204
6	148835535	C	T	ENST00000367467	SASH1	0.00325444	35	0.5642	0.45528	0.413	0.758975	0.757266	0.999617	0.491848	0.757547	0.723699	0.590288	0.874088	0.931867	0.155131	0.572477
6	150164130	T	G	ENST00000239367;ENST00000367368	LRP11	0.10097	8.345	0.6448	0.48386	0.106	0.404347	0.351982	0.195107	0.519757	0.519245	0.202949	0.667892	0.29115	0.0913437	0.010057	0.111734
6	151151887	G	A	ENST00000367328;ENST00000358517	PLEKHG1	0.000178677	27.2	0.49938	0.60748	0.141	0.740062	0.430352	0.85234	0.640055	0.748522	0.837633	0.526668	0.450442	0.321152	0.05629	0.343089
6	152647554	G	A	ENST00000367255;ENST00000341594;ENST00000423061	SYNE1	3.75068e-27	23	0.03643	0.18766	0.042	0.132063	0.144243	0.538993	0.221989	0.204802	0.331107	0.0318722	0.266432	0.0571073	0.112633	0.494019
6	152673266	T	C	ENST00000367255;ENST00000423061	SYNE1	3.75068e-27	22.5	0.12297	0.50113	0.202	0.445483	0.538035	0.496997	0.536584	0.553484	0.584737	0.115833	0.472477	0.351377	0.214043	0.655276
6	152673328	C	T	ENST00000367255;ENST00000341594;ENST00000423061	SYNE1	3.75068e-27	29.8	0.21642	0.5206	0.27	0.647415	0.630507	0.939672	0.555549	0.697638	0.473774	0.216522	0.465675	0.342026	0.262881	0.70945
6	152728223	C	T	ENST00000367255;ENST00000341594;ENST00000423061	SYNE1	3.75068e-27	7.897	0.1581	0.03072	0.046	0.106056	0.160483	0.187928	0.0422741	0.167708	0.20634	0.152937	0.307251	0.115457	0.00944	0.106907
6	152823811	T	C	ENST00000367255;ENST00000341594;ENST00000423061;ENST00000367253;ENST00000367248;ENST00000413186;ENST00000466159;ENST00000537750;ENST00000610489	SYNE1	3.75068e-27	24.5	0.98085	0.91303	0.867	0.67316	0.96594	0.688132	0.929358	0.712465	0.891711	0.982945	0.659824	0.615555	0.170148	0.595929
6	154727783	T	C	ENST00000607772;ENST00000479339	CNKSR3	0.211063	23.7	0.53102	0.67905	0.384	0.384429	0.736698	0.615492	0.70938	0.501543	0.620703	0.557871			0.07908	0.4134
6	161139767	G	T	ENST00000308192	PLG	0.00243512	0.001	0.17541	0.19069	0.161	0.195603	0.468856	0.01241	0.225202	0.293148	0.346086	0.171609	0.331786	0.15272	0.003631	0.0550213
6	167753940	G	A	ENST00000239587	TTLL2	4.93845e-06	23.9	0.45139	0.05956	0.091	0.424512	0.312313	0.635136	0.0787061	0.536366	0.0716867	0.476204	0.402637	0.255332	0.060156	0.356238
6	170065622	G	A	ENST00000448612;ENST00000423258	WDR27	2.3975e-15	2.805	0.33662	-1	0.167	0.0271512	0.479745	0.124799	0	0.0416934	0.241079	0.350111	0.206603	0.00679923	0.007506	0.0910937
6	170175414	C	T	ENST00000366772;ENST00000392095;ENST00000366773;ENST00000418781;ENST00000588451	ERMARD	5.17463e-10	12.46	0.35118	0.18178	0.144	0.0416562	0.436358	0.276334	0.215737	0.0659466	0.416328	0.366197			0.01401	0.140693
6	170627691	T	A	ENST00000630384;ENST00000537664;ENST00000476287	FAM120B	2.34067e-08	0.001	0.45251	-1	0.008	0.158903	0.0106312	0.01241	0	0.243568	0.1074	0.477414	0.243691	0.0314989	0.000312	0.00954575
6	170627963	A	C	ENST00000630384;ENST00000537664;ENST00000476287	FAM120B	2.34067e-08	10.3	0.2672	0.03442	0.082	0.167928	0.2862	0.229922	0.0471188	0.256263	0.254761	0.272871	0.255414	0.0438333	0.014642	0.14503
7	624187	G	A	ENST00000537384;ENST00000544935;ENST00000406797;ENST00000403562;ENST00000360274;ENST00000430040	PRKAR1B	0.0247578	35	0.93427	0.88018	0.596	2.69861	0.860227	0.999617	0.899733	0.993968	0.975339	0.940048	0.896894	0.96111	0.757635	0.97211
7	645850	C	G	ENST00000537384;ENST00000544935;ENST00000406797;ENST00000403562;ENST00000360274;ENST00000430040;ENST00000414568	PRKAR1B	0.0247578	12.56	0.60442	0.72389	0.354	0.546197	0.713216	0.278655	0.752552	0.630235	0.702261	0.62913	0.680623	0.645214	0.034527	0.255984
7	1097719	A	G	ENST00000444847;ENST00000397095;ENST00000297468	GPR146	0.00279413	12.77	0.16162	0.17867	0.077	0.0715013	0.270872	0.283548	0.212425	0.114693	0.421674	0.156726	0.391225	0.239352	0.010084	0.111947
7	2629665	A	G	ENST00000623361;ENST00000402050;ENST00000438376;ENST00000476665;ENST00000404984;ENST00000611775;ENST00000325979	IQCE	1.34473e-25	0.001	0.17755	0.21927	0.033	0.139227	0.106559	0.01241	0.255236	0.215095	0.149567	0.173946	0.280079	0.0754122	0.00033	0.00996478
7	3998632	G	A	ENST00000404826;ENST00000389531;ENST00000615806	SDK1	0.005016	0.005	0.10466	0.48502	0.045	0.0879603	0.156468	0.0319212	0.520883	0.140661	0.163833	0.0970929	0.239117	0.0272714	0.014153	0.141685
7	5752394	C	T	ENST00000425013;ENST00000389902	RNF216	0.409334	35	0.20893	0.46216	0.157	0.227075	0.461441	0.999617	0.498567	0.334139	0.349871	0.208256	0.598664	0.528989	0.301857	0.746028
7	8110752	C	T	ENST00000223145	GLCCI1	0.245282	35	0.77554	0.23398	0.501	1.12222	0.810889	0.999617	0.270518	0.88058	0.341461	0.791824	0.864789	0.91861	0.185993	0.618769
7	8167505	T	C	ENST00000402384;ENST00000406470;ENST00000265577;ENST00000396675;ENST00000401396;ENST00000422063	ICA1	0.00495037	5.065	0.23504	0.07518	0.012	0.14468	0.0221163	0.150494	0.0974237	0.223368	0.307967	0.237128	0.387826	0.23455	0.00666	0.0837864
7	15470670	G	A	ENST00000342526	AGMO	3.25793e-07	23.9	0.88425	0.75944	0.734	0.00203137	0.919765	0.635136	0.786538	0.00306877	0.661616	0.893909	0.555774	0.468448	0.067405	0.379433
7	20199071	T	C	ENST00000400331;ENST00000332878;ENST00000589011	MACC1	7.56012e-17	9.805	0.0241	0.36066	0.097	0.0246388	0.328707	0.220638	0.398755	0.037709	0.368369	0.0208657	0.498169	0.387012	0.017976	0.166884
7	20199205	A	C	ENST00000400331;ENST00000332878;ENST00000589011	MACC1	7.56012e-17	0.142	0.3746	0.08756	0.041	0.0132231	0.140123	0.068342	0.111877	0.0194017	0.151105	0.392024	0.252715	0.0408126	0.011012	0.119045
7	21947980	G	A	ENST00000356195;ENST00000406877;ENST00000373934;ENST00000457951	CDCA7L	0.120661	23.1	0.54018	0.36862	0.079	0.0766811	0.277074	0.550432	0.406638	0.122975	0.663847	0.566853	0.386364	0.232469	0.147064	0.559108
7	23682718	C	T	ENST00000307471;ENST00000409765;ENST00000410069	CCDC126	0.351142	19.57	0.56252	0.11432	0.04	0.154621	0.135984	0.424551	0.142294	0.237613	0.101711	0.588638	0.432439	0.296483	0.093074	0.449663
7	23776560	A	G	ENST00000355870;ENST00000433467;ENST00000354639	STK31	0.233315	23.6	0.34933	0.09445	0.061	0.0520981	0.217288	0.605275	0.119807	0.0830641	0.57341	0.364161	0.670197	0.630337	0.133368	0.534893
7	30085846	C	A	ENST00000449726;ENST00000622102;ENST00000258679;ENST00000396257;ENST00000396259;ENST00000440706	PLEKHA8	2.06117e-06	34	0.86279	0.75581	0.638	1.06691	0.879821	0.997518	0.783081	0.867626	0.904047	0.874029	0.805475	0.828895	0.349432	0.784747
7	30101537	A	G	ENST00000449726;ENST00000622102;ENST00000258679;ENST00000396257;ENST00000396259;ENST00000440706	PLEKHA8	2.06117e-06	13.37	0.46143	0.07122	0.19	0.317064	0.51897	0.297525	0.0927245	0.435993	0.398432	0.487113	0.720646	0.702864	0.012941	0.133183
7	33055445	A	G	ENST00000405342;ENST00000620705;ENST00000381626;ENST00000610140;ENST00000396152;ENST00000242210;ENST00000409467	NT5C3A	0.0123722	24.5	0.86814	0.59946	0.622	0.565807	0.872504	0.688132	0.632273	0.643765	0.913438	0.879003	0.706087	0.681786	0.086117	0.432157
7	44875212	G	A	ENST00000222690;ENST00000437072;ENST00000349299;ENST00000308153;ENST00000350771;ENST00000446531	H2AFV	0.412114	28.7	0.85044	0.92403	0.705	1.69757	0.908369	0.909143	0.939036	0.957411	0.87791	0.862521	0.913305	0.977865	0.830725	0.987096
7	45004575	C	T	ENST00000258787	MYO1G	7.64109e-07	19.93	0.3593	0.10012	0.077	0.401751	0.270872	0.431515	0.126273	0.51716	0.0716867	0.37516	0.319072	0.133413	0.007824	0.0937736
7	45067319	C	T	ENST00000381112	CCM2	0.483088	23.6	0.3025	0.17781	0.042	0.634224	0.144243	0.605275	0.211515	0.689065	0.26314	0.312229	0.23431	0.0231504	0.018649	0.171098
7	48287839	C	T	ENST00000435803	ABCA13	3.30733e-78	26.1	0.73355	0.4647	0.258	0.125456	0.616038	0.796604	0.501052	0.195344	0.762782	0.752052	0.200707	0.00481474	0.005685	0.0750446
7	48318773	A	G	ENST00000435803	ABCA13	3.30733e-78	3.435	0.33443	0.16482	0.122	0.0577496	0.389842	0.132103	0.197619	0.0923455	0.450344	0.347698	0.362454	0.198247	0.016573	0.157893
7	48390312	A	G	ENST00000435803	ABCA13	3.30733e-78	25	0.87503	0.65422	0.47	0.189193	0.793144	0.726311	0.68539	0.284871	0.827265	0.885372	0.379646	0.222954	0.017354	0.162924
7	48443438	G	A	ENST00000435803	ABCA13	3.30733e-78	33	0.98783	0.6688	0.819	0.217595	0.950225	0.987631	0.699487	0.322305	0.891698	0.98934	0.350377	0.180535	0.088087	0.437213
7	48467428	G	C	ENST00000435803	ABCA13	3.30733e-78	5.596	0.56742	0.63215	0.092	0.0260322	0.315113	0.156748	0.664	0.0400118	0.693234	0.593408	0.381068	0.224967	0.007018	0.0869031
7	65547355	G	A	ENST00000304874;ENST00000380839;ENST00000395332;ENST00000362000;ENST00000395331	ASL	3.8495e-08	26.2	0.97731	0.99643	0.775	0.820875	0.934971	0.802224	0.997199	0.786007	0.964385	0.97972	0.563584	0.479513	0.137443	0.542307
7	65705515	A	G	ENST00000304842;ENST00000442120;ENST00000451388	TPST1	0.0114811	6.458	0.31106	0.03362	0.049	0.241106	0.172369	0.167473	0.0460809	0.350837	0.18895	0.321741	0.472742	0.351742	0.036097	0.263196
7	71130451	T	C	ENST00000333538;ENST00000618959	WBSCR17	0.0956174	23.9	0.88885	0.8391	0.756	0.893293	0.928057	0.635136	0.861747	0.814645	0.835587	0.898132	0.801029	0.822144	0.721999	0.962898
7	76950113	T	A	ENST00000257626;ENST00000415112	GSAP	3.59526e-16	32	0.44629	0.58854	0.254	0.544212	0.611052	0.973955	0.621659	0.62871	0.262176	0.470654	0.40041	0.252223	0.200054	0.637636
7	77006604	T	G	ENST00000257626	GSAP	3.59526e-16	23.8	0.1859	0.2646	0.221	0.209953	0.5665	0.625437	0.302032	0.312375	0.267299	0.183025	0.514942	0.410552	0.116227	0.501522
7	88389394	C	T	ENST00000333190	ZNF804B	4.77795e-14	29.4	0.20439	0.35426	0.119	0.141411	0.383027	0.929499	0.3924	0.21832	0.0986584	0.20327	0.600223	0.531192	0.041449	0.286557
7	91671478	G	A	ENST00000356239;ENST00000359028	AKAP9	2.29355e-05	23.6	0.11323	0.40072	0.112	0.0709645	0.366669	0.605275	0.438355	0.11396	0.432605	0.105799	0.349064	0.178607	0.043791	0.296219
7	91691610	T	A	ENST00000356239;ENST00000358100;ENST00000359028	AKAP9	2.29355e-05	24.7	0.06092	0.30295	0.078	0.342127	0.273986	0.703986	0.341016	0.46092	0.428863	0.0544969	0.487215	0.371759	0.05869	0.351325
7	92161752	T	G	ENST00000265732;ENST00000481551;ENST00000496410;ENST00000617438	RBM48	5.12366e-05	27.9	0.80997	0.34985	0.62	0.959919	0.871575	0.881315	0.388013	0.837573	0.81593	0.824448	0.615151	0.552259	0.149085	0.562519
7	94539985	C	T	ENST00000433360;ENST00000340694;ENST00000424654;ENST00000433881;ENST00000456331;ENST00000289495	PPP1R9A	0.0513404	27.7	0.9588	0.8451	0.677	0.721276	0.896798	0.8735	0.867343	0.738991	0.951476	0.962831	0.73994	0.730992	0.251637	0.697863
7	95661998	A	G	ENST00000537881;ENST00000447467;ENST00000324972;ENST00000630942;ENST00000437599;ENST00000359388;ENST00000457059	DYNC1I1	0.0116377	22.6	0.38386	0.21338	0.141	1.31764	0.430352	0.502818	0.249069	0.916609	0.324986	0.402247	0.849392	0.895803	0.059628	0.354474
7	97923404	G	A	ENST00000005260	BAIAP2L1	0.0427737	17.79	0.09958	0.03844	0.068	0.199797	0.241608	0.390403	0.0523074	0.298992	0.4622	0.0919852	0.428749	0.291428	0.06618	0.37563
7	99123456	A	G	ENST00000326775;ENST00000451158;ENST00000394170	ZKSCAN5	0.000618303	2.063	0.31772	0.08537	0.042	0.249275	0.144243	0.115485	0.109334	0.361188	0.304761	0.329148	0.230483	0.0201555	0.0065	0.0823758
7	99128899	T	C	ENST00000326775;ENST00000451158;ENST00000394170	ZKSCAN5	0.000618303	0.095	0.38048	0.05318	0.022	0.309597	0.0598916	0.0634449	0.0708659	0.428127	0.0920863	0.398515	0.357445	0.190925	0.043012	0.293034
7	99305541	C	G	ENST00000611620;ENST00000620220;ENST00000336374	CYP3A7	2.92836e-07	0.001	0.17817	0.1036	0.073	0.111783	0.258118	0.01241	0.13023	0.175747	0.246216	0.174611	0.324095	0.141044	6e-06	0.000484581
7	99457566	G	A	ENST00000354829;ENST00000417625;ENST00000444905;ENST00000415413;ENST00000312017;ENST00000222382	CYP3A43	1.47487e-10	14.47	0.50215	0.30001	0.064	0.0264717	0.22788	0.322573	0.33804	0.0406689	0.501123	0.529422	0.287323	0.0857613	0.000934	0.0212606
7	99711308	T	C	ENST00000453269;ENST00000472509;ENST00000452041;ENST00000344095;ENST00000437822;ENST00000493322;ENST00000440225;ENST00000452438;ENST00000523306;ENST00000449571;ENST00000520135;ENST00000451699	TAF6	0.000674165	23.3	0.10026	0.34469	0.146	0.759667	0.440329	0.573067	0.382876	0.757917	0.586265	0.0926701	0.832111	0.869572	0.277371	0.723628
7	99711522	A	G	ENST00000453269;ENST00000472509;ENST00000452041;ENST00000344095;ENST00000437822;ENST00000493322;ENST00000440225;ENST00000452438;ENST00000523306;ENST00000449571;ENST00000520135;ENST00000451699;ENST00000417349	TAF6	0.000674165	23.4	0.71244	0.84627	0.892	0.93636	0.974041	0.584058	0.868438	0.829631	0.794562	0.732112	0.782974	0.794852	0.684263	0.951852
7	99755468	T	G	ENST00000316937	C7orf43	0.300413	16.46	0.4798	0.57139	0.143	0.620502	0.434371	0.36446	0.604993	0.679621	0.663629	0.506791			0.229236	0.673277
7	99802722	T	C	ENST00000426455;ENST00000394018;ENST00000620100;ENST00000615138;ENST00000317296	STAG3	1.10349e-06	26.7	0.92758	0.87547	0.812	0.639489	0.947857	0.828652	0.89542	0.692446	0.838501	0.933858	0.602031	0.533747	0.531365	0.892954
7	100183600	C	T	ENST00000310300	LRCH4	0.000176443	31	0.3635	0.33199	0.106	1.57551	0.351982	0.956214	0.370176	0.946886	0.372629	0.379784	0.783896	0.796239	0.040587	0.282901
7	100388642	T	C	ENST00000613979;ENST00000620596;ENST00000618565;ENST00000546292	ZAN	1.56059e-43	11.86	0.3097	0.32269	0.115	0.0791561	0.373776	0.26261	0.360867	0.12691	0.280585	0.320227	0.363596	0.199902
7	100460363	G	A	ENST00000540482;ENST00000415287;ENST00000354161	SLC12A9	2.37211e-06	17.21	0.66365	0.76714	0.259	0.704461	0.617266	0.379215	0.793882	0.730053	0.737499	0.685825	0.468424	0.345792	0.022225	0.192477
7	100856461	C	T	ENST00000223127	PLOD3	3.88014e-08	12.32	0.26281	0.47699	0.024	0.152867	0.068251	0.273108	0.513053	0.23488	0.326617	0.267977	0.240056	0.0281129	0.001757	0.0331755
7	101091005	C	T	ENST00000313669;ENST00000613501	COL26A1	0.000191086	35	0.6039	0.65481	0.355	0.567254	0.71404	0.999617	0.68596	0.644671	0.75086	0.628627	0.722406	0.705415	0.093902	0.451673
7	103014942	G	C	ENST00000393730;ENST00000306312;ENST00000432958;ENST00000354356;ENST00000393729;ENST00000393727;ENST00000393723	SLC26A5	0.00137556	16.56	0.79862	0.88853	0.523	0.292608	0.822921	0.36646	0.907339	0.409993	0.847876	0.813714	0.489936	0.375534	0.181455	0.612407
7	105108895	G	A	ENST00000356362;ENST00000469408	PUS7	2.16505e-05	35	0.84622	0.74857	0.694	0.959013	0.903894	0.999617	0.776168	0.837312	0.884029	0.85857	0.908747	0.973663	0.491291	0.873336
7	107564710	A	G	ENST00000393561;ENST00000222399	LAMB1	1.7944e-06	33	0.96962	0.89898	0.704	0.558887	0.907963	0.987631	0.916792	0.639041	0.986198	0.972692	0.719626	0.701381	0.163542	0.58583
7	107566657	C	T	ENST00000393561;ENST00000222399	LAMB1	1.7944e-06	23.7	0.94523	0.76762	0.431	0.207548	0.769174	0.615492	0.794338	0.309169	0.916406	0.950221	0.487548	0.372219	0.079273	0.41393
7	107642100	G	T	ENST00000393561;ENST00000222399;ENST00000393560;ENST00000439976;ENST00000393559	LAMB1	1.7944e-06	34	0.9083	0.93762	0.885	0.520123	0.971775	0.997518	0.95071	0.611098	0.901523	0.916038	0.779048	0.788948	0.302861	0.746912
7	107669504	C	G	ENST00000205386;ENST00000388781;ENST00000422975	LAMB4	3.21022e-30	25	0.68438	0.67746	0.072	0.220334	0.254874	0.726311	0.707846	0.325828	0.124217	0.705504	0.431174	0.294746	0.016299	0.156105
7	108213622	T	G	ENST00000249356	DNAJB9	0.224583	26.2	0.7531	0.81158	0.296	0.0121178	0.659365	0.802224	0.835927	0.0176805	0.875067	0.770563	0.808582	0.833647	0.05846	0.350544
7	113518619	G	T	ENST00000284601	PPP1R3A	6.58741e-07	22.3	0.28778	0.28409	0.093	0.146246	0.317877	0.487681	0.321894	0.22556	0.571243	0.295836	0.25137	0.039352	0.084761	0.428635
7	117022166	A	C	ENST00000284629	ASZ1	1.71629e-06	27.2	0.92777	0.89015	0.796	0.353122	0.942382	0.85234	0.908812	0.472069	0.919507	0.93404	0.705784	0.681345	0.032514	0.246475
7	121766464	C	A	ENST00000393376;ENST00000417368	AASS	1.35532e-06	35	0.94578	0.97169	0.897	0.664077	0.97567	0.999617	0.978423	0.707172	0.943222	0.950729	0.622351	0.562424	0.411066	0.827463
7	123109383	G	A	ENST00000466202;ENST00000324698	IQUB	3.23577e-13	32	0.8812	0.74333	0.54	0.191946	0.831965	0.973955	0.771157	0.288371	0.800405	0.891091	0.58725	0.5129	0.090636	0.443636
7	123270114	C	T	ENST00000451558;ENST00000434204;ENST00000451215;ENST00000275699	ASB15	6.00806e-08	23.8	0.48838	0.31213	0.142	0.136931	0.432367	0.625437	0.350252	0.211963	0.730864	0.515635	0.348657	0.178004	0.018784	0.171927
7	128610260	G	C	ENST00000265388;ENST00000627585;ENST00000482320;ENST00000471234;ENST00000471166	TNPO3	0.0013892	24.4	0.53635	0.52084	0.349	0.567003	0.709042	0.679873	0.555787	0.644434	0.667641	0.563099	0.886129	0.947993	0.419085	0.832499
7	128622321	G	A	ENST00000265388;ENST00000627585;ENST00000482320;ENST00000471234;ENST00000471166	TNPO3	0.0013892	28.3	0.82452	0.79149	0.623	1.06429	0.872976	0.895884	0.816981	0.867082	0.845435	0.83816	0.859084	0.91025	0.550396	0.901619
7	129094327	G	A	ENST00000249344;ENST00000435494	STRIP2	7.35177e-10	22.7	0.17388	0.25309	0.043	0.367602	0.14833	0.509803	0.29024	0.485537	0.240492	0.169958	0.398721	0.249862	0.014355	0.143075
7	129938587	G	T	ENST00000445470;ENST00000222482;ENST00000492072;ENST00000473956	CPA4	3.54915e-07	25.7	0.48586	0.6113	0.236	0.589955	0.587503	0.772879	0.643761	0.660147	0.728253	0.513063	0.394595	0.24409	0.097005	0.459104
7	130025065	T	C	ENST00000011292;ENST00000604896;ENST00000476062;ENST00000484324	CPA1	1.10124e-05	25.6	0.49709	0.79999	0.61	1.27124	0.866903	0.766638	0.825006	0.90919	0.565503	0.524376	0.558569	0.472415	0.284601	0.730449
7	137776536	C	T	ENST00000432161;ENST00000411726;ENST00000242375;ENST00000438242	AKR1D1	5.6926e-08	26.7	0.7223	0.55574	0.389	0.540688	0.740378	0.828652	0.589789	0.626413	0.780065	0.741438	0.459579	0.333655	0.138328	0.54389
7	140402787	T	C	ENST00000482954;ENST00000476279;ENST00000247866;ENST00000465506;ENST00000464566;ENST00000460088;ENST00000472695;ENST00000476470;ENST00000471136;ENST00000475276	NDUFB2	0.0118151	28.1	0.86108	0.64914	0.625	1.27251	0.873899	0.888766	0.680472	0.909484	0.609394	0.872437	0.728162	0.713795	0.316441	0.758529
7	141321569	G	A	ENST00000355413;ENST00000629555;ENST00000473247	AGK	2.47068e-06	24.4	0.05743	0.28533	0.216	0.645188	0.559235	0.679873	0.323141	0.696184	0.381916	0.0512242	0.754424	0.752266	0.012615	0.130848
7	141464367	G	A	ENST00000247879	TAS2R3	0.000144124	10.61	0.24352	0.21953	0.11	0.0192518	0.361834	0.235935	0.255504	0.0287002	0.154104	0.246536	0.240455	0.0284756	0.011616	0.123556
7	142609791	C	T	ENST00000265310;ENST00000439304	TRPV5	4.66126e-10	26.8	0.92554	0.74917	0.494	0.646138	0.806976	0.833597	0.776739	0.696763	0.967455	0.931975	0.423289	0.283928	0.057525	0.347355
7	142612052	T	G	ENST00000265310;ENST00000439304	TRPV5	4.66126e-10	28.6	0.95166	0.83682	0.917	0.635557	0.982209	0.905944	0.859619	0.689921	0.980942	0.956209	0.823874	0.856999	0.176846	0.605795
7	142750270	T	G	ENST00000418316	OR6V1	0.0764745	24.9	0.29453	0.01696	0.172	0.775052	0.488572	0.719045	0.0238008	0.765504	0.658658	0.30335	0.246041	0.0338139	0.209556	0.649734
7	142988644	T	C	ENST00000310447;ENST00000619992;ENST00000392925	CASP2	0.423101	0.604	0.30558	0.13281	0.015	0.450257	0.0324473	0.0889052	0.162806	0.557361	0.466314	0.315651	0.331593	0.152426	0.016823	0.15951
7	143079776	C	G	ENST00000322764;ENST00000449630;ENST00000392910	ZYX	7.73889e-06	27.6	0.71066	0.78774	0.253	0.377118	0.609794	0.869462	0.813439	0.494879	0.751111	0.730432	0.509233	0.402506	0.061565	0.360879
7	143094667	C	T	ENST00000275815	EPHA1	5.30365e-11	1.326	0.39126	0.15083	0.064	0.107395	0.22788	0.104355	0.1825	0.169375	0.0138822	0.410422	0.309937	0.119538	0.005469	0.0730386
7	144150703	C	T	ENST00000360057;ENST00000538212;ENST00000378099	TPK1	0.0282546	24.5	0.84996	0.69838	0.564	0.200345	0.84435	0.688132	0.728001	0.299659	0.908084	0.86207	0.550479	0.46095	0.119897	0.508987
7	148702452	G	A	ENST00000286091	PDIA4	0.0147743	35	0.73457	0.69021	0.53	0.467366	0.826679	0.999617	0.720137	0.571666	0.545305	0.753015	0.676089	0.638739	0.203929	0.642617
7	148777718	A	G	ENST00000491431	ZNF786	1.40004e-08	23.9	0.01459	0.39411	0.188	0.374232	0.515706	0.635136	0.431843	0.491985	0.222439	0.0125924	0.597941	0.527971	0.031629	0.242202
7	149544968	G	A	ENST00000223210;ENST00000460379	ZNF862	3.68873e-09	0.027	0.44756	0.04556	0.098	0.163152	0.331376	0.0489028	0.0613654	0.249588	0.0297737	0.472041	0.260229	0.0494414	0.001712	0.032586
7	150174231	C	T	ENST00000307271	GIMAP8	6.85023e-06	23.7	0.08072	0.09413	0.138	0.647904	0.424253	0.615492	0.119444	0.698014	0.444306	0.0733955	0.500713	0.390578	0.213319	0.654387
7	150696412	C	T	ENST00000297494;ENST00000461406;ENST00000484524;ENST00000467517	NOS3	2.21161e-05	18.93	0.21283	0.19042	0.033	0.519862	0.106559	0.412252	0.224912	0.61093	0.432493	0.212556	0.231792	0.0211559	0.011346	0.12155
7	150747627	A	T	ENST00000357922;ENST00000349064;ENST00000297512	ASIC3	7.95975e-07	0.026	0.27346	0.26058	0.087	0.17877	0.300934	0.0484942	0.297925	0.271028	0.148003	0.279867	0.196624	0.00368112	4.3e-05	0.00207947
7	151072959	G	C	ENST00000413040;ENST00000568733	NUB1	1.14913e-05	23.5	0.14634	0.19426	0.114	0.440084	0.371424	0.594804	0.22897	0.549029	0.366086	0.140392	0.462888	0.338212	0.093239	0.450063
8	196337	A	C	ENST00000308811;ENST00000320552;ENST00000398612	ZNF596	2.89555e-14	23.8	0.95308	0.60099	0.52	0.00398243	0.8213	0.625437	0.633757	0.00570625	0.935028	0.957528	0.524839	0.424565	0.2742	0.720577
8	1806141	A	G	ENST00000349830;ENST00000520359;ENST00000518288;ENST00000398564	ARHGEF10	1.10805e-13	0.06	0.237	0.22029	0.035	0.0381944	0.115033	0.0579781	0.256303	0.0602396	0.18895	0.239305	0.636707	0.58275	0.004873	0.0674175
8	6360752	T	C	ENST00000325203;ENST00000629816;ENST00000338312	ANGPT2	0.454891	26	0.65211	0.79066	0.574	0.363942	0.84938	0.79085	0.816195	0.482102	0.647989	0.674856	0.616615	0.554324	0.357447	0.790762
8	6605326	G	A	ENST00000285518	AGPAT5	0.00579495	14.54	0.32293	0.3043	0.135	0.0253155	0.418031	0.324125	0.342385	0.0388772	0.436563	0.334934	0.252383	0.0404471	0.054688	0.337489
8	8877895	G	A	ENST00000523898;ENST00000519292;ENST00000250263	ERI1	0.000454685	26.2	0.68108	0.64245	0.624	0.0345331	0.873435	0.802224	0.673998	0.0542515	0.469497	0.702394	0.820079	0.851204	0.628882	0.933181
8	11172535	C	A	ENST00000221086;ENST00000526292	MTMR9	0.210866	24.1	0.88817	0.65065	0.668	0.00964774	0.892975	0.653752	0.681935	0.0137134	0.90074	0.89751	0.522871	0.421779	0.131974	0.53231
8	11415531	T	C	ENST00000259089;ENST00000529894	BLK	2.86166e-07	24.9	0.87178	0.84013	0.882	0.0674393	0.9708	0.719045	0.862715	0.108241	0.949955	0.882371	0.664077	0.621616	0.142806	0.551773
8	17055913	A	G	ENST00000262096;ENST00000522184	ZDHHC2	0.00703301	23.3	0.88615	0.9386	0.702	0.0230621	0.907153	0.573067	0.951539	0.0352872	0.619775	0.895645	0.827214	0.86211	0.450273	0.851066
8	25258469	C	T	ENST00000276440	DOCK5	0.00134269	35	0.50511	0.56697	0.261	0.398095	0.619725	0.999617	0.600703	0.514197	0.329803	0.532345	0.670428	0.630668	0.134718	0.537375
8	27362614	C	T	ENST00000521400;ENST00000521780;ENST00000380476;ENST00000518379	EPHX2	4.92249e-13	22.8	0.27346	0.26834	0.136	0.0953523	0.420122	0.518183	0.305857	0.15163	0.443695	0.279867	0.405036	0.258667	0.048386	0.314351
[truncated: 119 more rows]
