# Supplementary material for: MVP predicts the pathogenicity of missense variants by deep learning
Source: Nat Commun. 2021 Jan 21;12:510. doi: 10.1038/s41467-020-20847-0 (PMC7820281; doi:10.1038/s41467-020-20847-0)
Supplement: Supplementary file 9 — Supplementary Data 6 [file 41467_2020_20847_MOESM9_ESM.xlsx]

## Sheet: data
Supplementary Data 6. De novo missense variants with annotation from controls (Simons Simplex Collection unaffected siblings, “SSC control”).
hg19_chr	hg19_pos	ref	alt	Ensembl_transcriptid	genename	pLI	CADD_phred	MetaSVM	M-CAP_rankscore	REVEL	MPC	REVEL_rank	CADD_rank	M-CAP_rank	MPC_rank	MVP_rank	metaSVM_rank	PrimateAI	PrimateAI_rank	UNEECON	UNEECON_rank
1	8421838	C	A	ENST00000337907;ENST00000377464;ENST00000476556;ENST00000400908;ENST00000505225	RERE	0.999996	25.9	0.6886	0.78051	0.146	1.23559	0.318753	0.720626	0.732657	0.656957	0.813892	0.650056	0.655168	0.608923	0.144009	0.553875
1	11115912	C	G	ENST00000376957	SRM	0.869848	24.8	0.92747	0.85271	0.822	1.23866	0.933121	0.635387	0.812845	0.65808	0.589246	0.915908	0.723005	0.706286	0.645837	0.9392
1	24976570	C	T	ENST00000323848;ENST00000374389;ENST00000447431;ENST00000596378	SRRM1	0.999999	23	0.50979	0.42583	0.174	0.373786	0.371107	0.443442	0.35757	0.210934	0.275349	0.459653	0.799314	0.819545	0.367867	0.798356
1	29587385	C	A	ENST00000345512;ENST00000373779;ENST00000428026;ENST00000460170	PTPRU	0.990699	24.9	0.92632	0.92985	0.544	1.56847	0.780007	0.644002	0.903725	0.765952	0.744458	0.914607	0.650023	0.601639	0.428069	0.837995
1	38280996	G	T	ENST00000373036	MTF1	0.991395	0.001	0.29307	0.08787	0.039	0.221711	0.0680368	0.00530717	0.0432472	0.109217	0.123314	0.27749	0.299037	0.103071	0.075993	0.404787
1	43392758	G	A	ENST00000426263	SLC2A1	0.939808	15.24	0.53245	0.60266	0.235	1.03671	0.473106	0.228881	0.542611	0.574269	0.569108	0.482999	0.694694	0.665373	0.312195	0.754953
1	44056718	G	A	ENST00000359947;ENST00000438120	PTPRF	0.999998	27.3	0.85534	0.57885	0.504	1.86834	0.752182	0.806967	0.517539	0.846143	0.603588	0.833696	0.845792	0.890385	0.544731	0.899077
1	44072029	G	A	ENST00000359947;ENST00000438120;ENST00000372407	PTPRF	0.999998	25.3	0.74689	0.85665	0.439	0.95258	0.702802	0.676518	0.817321	0.536224	0.711927	0.714133	0.774639	0.782334	0.494034	0.874741
1	44169774	A	T	ENST00000372396	KDM4A	0.999994	24.7	0.81883	0.71953	0.4	1.6558	0.66947	0.626604	0.666618	0.792178	0.466705	0.79307	0.794168	0.811763	0.507352	0.881448
1	57489303	T	G	ENST00000371236;ENST00000414851;ENST00000420954;ENST00000371231;ENST00000371232	DAB1	0.981409	23	0.45096	0.2845	0.175	0.602039	0.372914	0.443442	0.215113	0.349914	0.456291	0.405408	0.6154	0.552607	0.133319	0.534802
1	71418630	A	G	ENST00000356595	PTGER3	0.787643	8.128	0.44456	0.05694	0.007	0.898485	0.00301663	0.102645	0.0229859	0.50983	0.102599	0.400038	0.303829	0.110266	0.030634	0.23731
1	91403554	C	A	ENST00000370440;ENST00000337393;ENST00000621077	ZNF644	0.997329	26.5	0.06235	0.6552	0.282	0.898651	0.540472	0.760231	0.598045	0.509894	0.264728	0.0744619	0.882664	0.943501	0.587719	0.917395
1	103352554	C	A	ENST00000370096;ENST00000358392;ENST00000353414;ENST00000512756	COL11A1	0.999981	26.5	0.88778	0.88478	0.75	0.211169	0.899434	0.760231	0.849644	0.102606	0.761186	0.870541	0.604692	0.537506	0.441078	0.845753
1	113242329	A	G	ENST00000413052;ENST00000369645;ENST00000369644;ENST00000357443	MOV10	0.99809	26.9	0.98123	0.9635	0.905	1.70894	0.968799	0.784445	0.947884	0.806895	0.966386	0.97746	0.65483	0.608448	0.720414	0.962455
1	114483466	G	C	ENST00000426820;ENST00000369559;ENST00000626993;ENST00000369558;ENST00000369561;ENST00000369555	HIPK1	0.999943	15.42	0.51426	0.1718	0.298	0.982208	0.561155	0.232678	0.110742	0.549988	0.672408	0.464234	0.640984	0.588808	0.31532	0.757587
1	115282447	G	C	ENST00000339438;ENST00000610726;ENST00000438362;ENST00000358528;ENST00000261443;ENST00000369530;ENST00000534699;ENST00000534389;ENST00000525878	CSDE1	0.999952	20.6	0.14578	0.12595	0.133	1.09819	0.293089	0.339623	0.0722964	0.601558	0.329588	0.157036	0.635509	0.58105	0.321799	0.762972
1	151397495	C	T	ENST00000392723;ENST00000271715;ENST00000368863;ENST00000409503;ENST00000531094;ENST00000491586	POGZ	0.999999	31	0.76695	0.57372	0.231	1.89301	0.466911	0.937008	0.512145	0.850971	0.528917	0.736117	0.506389	0.398515	0.411193	0.827544
1	166818913	C	T	ENST00000367876;ENST00000367875	POGK	0.917279	26.2	0.65123	0.7817	0.417	2.02998	0.684431	0.740957	0.733964	0.877236	0.696597	0.60923	0.83723	0.877386	0.874096	0.993545
1	173873176	C	G	ENST00000617423;ENST00000367698	SERPINC1	0.993264	27	0.94712	0.88006	0.837	1.30351	0.939603	0.79022	0.844159	0.681843	0.950708	0.93819	0.538538	0.444001	0.692706	0.954443
1	179604943	A	G	ENST00000367614;ENST00000444136;ENST00000294848	TDRD5	0.975819	7.958	0.42307	0.04836	0.064	0.212132	0.134462	0.100784	0.0181707	0.103105	0.0430775	0.38219	0.508791	0.401883	0.029647	0.232392
1	181706696	G	A	ENST00000367570;ENST00000621791;ENST00000360108;ENST00000367573;ENST00000357570;ENST00000367567;ENST00000621551;ENST00000358338	CACNA1E	1	34	0.62871	0.54296	0.397	1.32279	0.666759	0.99649	0.479856	0.68814	0.619943	0.584921	0.796746	0.815659	0.773422	0.975781
1	212532095	G	A	ENST00000261461;ENST00000537030	PPP2R5A	0.89952	24.3	0.48794	0.03019	0.135	0.736593	0.297107	0.589352	0.00946317	0.425766	0.459314	0.437716	0.762551	0.76431	0.388039	0.812379
1	220330797	C	G	ENST00000358951	RAB3GAP2	0.998736	18.86	0.15432	0.11527	0.04	0.137872	0.0706785	0.303656	0.0638063	0.0576208	0.0934898	0.16456	0.344184	0.171354	0.07008	0.387554
1	241519017	G	T	ENST00000348120;ENST00000366563;ENST00000366564;ENST00000366565	RGS7	0.781746	24.3	0.31562	0.22784	0.081	0.829347	0.177701	0.589352	0.161209	0.475118	0.354218	0.295335	0.859009	0.91014	0.517787	0.88654
10	375509	G	A	ENST00000280886;ENST00000381496	DIP2C	1	25.9	0.02561	0.23785	0.46	1.85652	0.719463	0.720626	0.170564	0.843471	0.307279	0.0319453	0.907316	0.972265	0.768085	0.97457
10	871029	G	T	ENST00000612396;ENST00000316157	LARP4B	0.999886	0.109	0.12503	0.15563	0.114	0.386133	0.253593	0.029233	0.0968036	0.219409	0.191682	0.138236	0.562769	0.478361	0.175095	0.603248
10	17746509	A	T	ENST00000377524	STAM	0.902578	22.8	0.16103	0.33738	0.205	0.117168	0.424989	0.420836	0.267273	0.0460001	0.216943	0.170371	0.586348	0.511633	0.245973	0.691846
10	49634446	T	C	ENST00000395611;ENST00000374189;ENST00000360332;ENST00000374182;ENST00000374179;ENST00000374176	MAPK8	0.983602	31	0.91936	0.73062	0.786	2.63542	0.916806	0.937008	0.678544	0.966098	0.87938	0.906685	0.865974	0.920324	0.587549	0.917325
10	49634452	A	T	ENST00000395611;ENST00000374189;ENST00000360332;ENST00000374182;ENST00000374179;ENST00000374176	MAPK8	0.983602	25.2	0.86581	0.62846	0.721	2.50375	0.884701	0.668661	0.569776	0.951203	0.931937	0.8455	0.932321	0.991193	0.438224	0.844077
10	64968221	C	T	ENST00000399262;ENST00000542921	JMJD1C	1	0.016	0.31956	0.16246	0.038	0.0559648	0.0654344	0.0189815	0.10265	0.0172649	0.330132	0.298466	0.276078	0.0698729	0.001287	0.0266896
10	68687981	T	C	ENST00000361320	LRRTM3	0.852645	26.9	0.88221	0.83992	0.698	2.0425	0.872615	0.784445	0.798453	0.881232	0.962413	0.86415	0.899752	0.964345	0.60492	0.924195
10	75860760	A	G	ENST00000372755;ENST00000211998;ENST00000436396	VCL	0.99487	25	0.66514	0.52948	0.335	1.18729	0.604711	0.652403	0.465737	0.637921	0.547422	0.624387	0.537785	0.442929	0.518267	0.886773
10	98711911	C	T	ENST00000540664;ENST00000371103;ENST00000356016;ENST00000371097	LCOR	0.9132	28.9	0.521	0.13559	0.165	0.892761	0.354628	0.881678	0.0800893	0.506714	0.174091	0.47116			0.337874	0.775858
10	98744251	G	C	ENST00000286067	C10orf12	0.979877	11.15	0.25964	0.36862	0.051	0.37798	0.0999778	0.144653	0.298829	0.21397	0.0675243	0.251147			0.120982	0.51115
10	111882047	C	A	ENST00000360162;ENST00000356080;ENST00000277900;ENST00000611329	ADD3	0.952357	26.2	0.06803	0.65262	0.233	0.393133	0.470029	0.740957	0.595311	0.224094	0.502596	0.0807208	0.819371	0.85013	0.173962	0.601583
10	131959216	C	G	ENST00000331244;ENST00000368644	GLRX3	0.62971	23.9	0.0647	0.11936	0.211	0.0610399	0.434911	0.548493	0.0670297	0.0194012	0.330667	0.077059	0.652219	0.604747	0.160205	0.580603
11	2999516	G	A	ENST00000620138;ENST00000380542;ENST00000526115;ENST00000532325;ENST00000448187;ENST00000430811;ENST00000529361;ENST00000528968;ENST00000530064;ENST00000526842;ENST00000531291;ENST00000455338;ENST00000534372	NAP1L4	0.995731	13.38	0.22884	0.1815	0.024	0.270509	0.031044	0.188998	0.119257	0.141042	0.362143	0.22658	0.474759	0.354539	0.077434	0.408835
11	11969599	G	A	ENST00000339865;ENST00000527733;ENST00000399455	USP47	1	25.2	0.91303	0.84376	0.548	0.983215	0.782695	0.668661	0.802761	0.550414	0.46901	0.899446	0.760441	0.761173	0.151963	0.567311
11	18637235	G	A	ENST00000336349	SPTY2D1	0.997915	23.8	0.53899	0.25309	0.252	0.460432	0.498676	0.537727	0.184929	0.265573	0.110392	0.489757	0.472989	0.352084	0.314033	0.756507
11	22387189	T	C	ENST00000263160	SLC17A6	0.857099	27.3	0.88278	0.55394	0.772	1.25843	0.910179	0.806967	0.491355	0.664735	0.0675243	0.864799	0.795964	0.814474	0.713506	0.960532
11	59560907	A	G	ENST00000300150;ENST00000337979;ENST00000529177;ENST00000528805	STX3	0.630609	24.1	0.1077	0.22684	0.134	0.186047	0.2951	0.569382	0.160287	0.0866982	0.473641	0.121729	0.736338	0.725707	0.019968	0.179166
11	61097043	C	T	ENST00000301764;ENST00000539426;ENST00000535283;ENST00000542337	DDB1	0.999992	25.7	0.71263	0.85958	0.414	1.15164	0.681835	0.706477	0.820661	0.624031	0.772323	0.676393	0.898234	0.962646	0.448276	0.849915
11	66030357	T	C	ENST00000417856;ENST00000394067;ENST00000316924;ENST00000421552;ENST00000394078;ENST00000461611;ENST00000394066;ENST00000394065	KLC2	0.997255	28	0.86907	0.92358	0.772	1.83486	0.910179	0.842531	0.895926	0.838538	0.895415	0.849194	0.875371	0.933647	0.649094	0.940331
11	66082235	G	A	ENST00000311330	CD248	0.541815	28.8	0.86894	0.78744	0.45	1.16914	0.71164	0.87768	0.740254	0.631084	0.634115	0.849051	0.764193	0.766754	0.178539	0.608241
11	66083769	G	A	ENST00000311330	CD248	0.541815	23.5	0.94939	0.86693	0.432	0.900979	0.697084	0.504001	0.82906	0.510808	0.536232	0.94076	0.631132	0.574856	0.184519	0.61672
11	66391961	C	G	ENST00000310137	RBM14	0.987908	16.54	0.78491	0.61663	0.336	0.261322	0.605816	0.255998	0.557332	0.134963	0.0675243	0.755789	0.641373	0.589362	0.184631	0.616877
11	66469067	T	C	ENST00000533211;ENST00000309996;ENST00000529997	SPTBN2	0.999978	16.63	0.18341	0.19371	0.091	0.575077	0.201801	0.257848	0.130104	0.334159	0.637194	0.189405	0.446806	0.316173	0.144227	0.554251
11	66469069	C	G	ENST00000533211;ENST00000309996;ENST00000529997	SPTBN2	0.999978	15.43	0.37767	0.05232	0.154	0.370615	0.334081	0.232893	0.0203488	0.208813	0.383609	0.345242	0.351005	0.181465	0.120747	0.510686
11	68181294	C	T	ENST00000294304	LRP5	0.998356	22.8	0.93134	0.9108	0.513	0.556523	0.758597	0.420836	0.880375	0.323049	0.636144	0.920298	0.562549	0.478047	0.039586	0.278626
11	78372556	T	C	ENST00000278550;ENST00000612046	TENM4	0.999719	10.31	0.6674	0.50678	0.222	0.284547	0.452717	0.131024	0.441964	0.150451	0.102599	0.626854	0.460352	0.334719	0.029497	0.231631
11	82698697	C	T	ENST00000533486;ENST00000612684;ENST00000534141;ENST00000260056;ENST00000533014;ENST00000527633;ENST00000531021;ENST00000534301;ENST00000525117;ENST00000532548;ENST00000524635;ENST00000526205;ENST00000534103	RAB30	0.959124	34	0.68395	0.67712	0.328	1.66879	0.596891	0.99649	0.621317	0.796128	0.636925	0.644956	0.769944	0.775332	0.255803	0.702217
11	94922945	G	C	ENST00000536441;ENST00000416495	SESN3	0.994296	19.84	0.2542	0.27546	0.145	1.50458	0.316809	0.32422	0.206355	0.747863	0.138757	0.246826	0.749587	0.745151	0.10659	0.480988
11	118247309	T	A	ENST00000252108;ENST00000431736	UBE4A	0.937619	25.3	0.55489	0.3962	0.14	1.01142	0.307026	0.676518	0.326993	0.563072	0.143184	0.506323	0.628593	0.57125	0.104531	0.476425
11	133795695	T	A	ENST00000533871;ENST00000321016	IGSF9B	0.999873	26.3	0.55634	0.53655	0.455	1.83558	0.715567	0.747483	0.47314	0.838645	0.75182	0.50784	0.396378	0.246598
12	7086424	C	G	ENST00000261407	LPCAT3	0.980679	29.4	0.7472	-1	0.533	1.38635	0.772511	0.900533	0	0.710878	0.352478	0.71447	0.55196	0.463054	0.381704	0.80807
12	12279731	C	T	ENST00000261349;ENST00000543091	LRP6	0.999978	22.4	0.11942	0.51404	0.152	0.238895	0.330295	0.392296	0.449595	0.120169	0.292174	0.132965	0.758595	0.758451	0.277505	0.723755
12	41410611	A	T	ENST00000551295;ENST00000347616;ENST00000348761	CNTN1	0.999989	25.8	0.58655	0.64027	0.316	1.22482	0.583063	0.713612	0.582237	0.652705	0.781574	0.539785	0.591024	0.518219	0.599926	0.922251
12	48181856	A	C	ENST00000080059;ENST00000354334;ENST00000552960;ENST00000380610;ENST00000427332	HDAC7	0.99802	29.2	0.82195	0.93241	0.574	2.12844	0.799781	0.893238	0.906947	0.898808	0.92408	0.796541	0.802547	0.824455	0.638082	0.93648
12	49422858	C	G	ENST00000301067	KMT2D	1	24.1	0.76638	0.91827	0.55	0.214597	0.784039	0.569382	0.889407	0.104833	0.387475	0.735492	0.703294	0.677747	0.233685	0.678347
12	49431648	C	T	ENST00000301067	KMT2D	1	21.5	0.703	0.838	0.403	0.208529	0.672166	0.361217	0.796299	0.100822	0.58218	0.665846	0.369292	0.208152	0.170514	0.596476
12	51090925	C	T	ENST00000301180	DIP2B	0.999668	27.4	0.01247	0.27203	0.251	1.10202	0.497211	0.812323	0.203038	0.603225	0.151263	0.0156711	0.77077	0.776566	0.270164	0.716661
12	51458017	G	C	ENST00000228515	CSRNP2	0.950516	8.673	0.2125	0.07457	0.088	1.22702	0.194664	0.108923	0.0340754	0.653566	0.102599	0.213405	0.668886	0.62847	0.219107	0.661399
12	51865096	C	A	ENST00000535225;ENST00000358657;ENST00000453097;ENST00000514353	SLC4A8	0.999867	26	0.83628	0.67526	0.493	1.69212	0.744257	0.727525	0.61935	0.802026	0.187036	0.812409	0.821814	0.853853	0.197307	0.634053
12	54926034	G	C	ENST00000293373;ENST00000545638	NCKAP1L	0.99044	25.7	0.31106	-1	0.145	1.13247	0.316809	0.706477	0	0.616067	0.233853	0.291714	0.600235	0.531209	0.279906	0.726041
12	55846266	T	C	ENST00000322678	OR6C2	0.658293	22.8	0.13026	0.04034	0.23	0.00306381	0.465351	0.420836	0.0140475	0.000414993	0.385883	0.143042	0.259121	0.0481279	0.196925	0.633551
12	57032159	A	G	ENST00000262030	ATP5B	0.991635	29.5	0.94257	0.80722	0.852	0.0633241	0.945993	0.904067	0.762046	0.0203177	0.87455	0.933049	0.779312	0.789344	0.757706	0.972126
12	107109240	C	A	ENST00000392842;ENST00000539967;ENST00000357881;ENST00000229387	RFX4	0.999663	14.56	0.44742	0.521	0.151	0.526465	0.328392	0.214361	0.456873	0.305111	0.138757	0.402436	0.828591	0.864211	0.330685	0.770177
12	111954116	C	T	ENST00000389153;ENST00000608853;ENST00000377617;ENST00000616825;ENST00000550104;ENST00000535949;ENST00000542287	ATXN2	0.999862	25.8	0.67668	0.50014	0.258	1.30298	0.507344	0.713612	0.435014	0.681649	0.558577	0.636949	0.850105	0.896878	0.230627	0.674873
12	116429238	T	C	ENST00000281928	MED13L	1	22.5	0.71687	0.45593	0.45	0.760209	0.71164	0.397744	0.388843	0.438471	0.256238	0.681069	0.599314	0.529912	0.290579	0.735953
12	117657987	C	T	ENST00000317775;ENST00000618760;ENST00000338101;ENST00000344089	NOS1	0.998695	33	0.95611	0.97877	0.941	1.65937	0.984781	0.981778	0.969459	0.792814	0.992262	0.948335	0.86613	0.92055	0.791632	0.979718
12	124887010	T	C	ENST00000405201;ENST00000404621;ENST00000404121;ENST00000356219;ENST00000429285;ENST00000458234	NCOR2	1	20.9	0.17056	0.53565	0.087	1.31655	0.192254	0.34644	0.472193	0.685926	0.51596	0.17857	0.64927	0.600576	0.067469	0.379626
13	35697627	A	G	ENST00000400445;ENST00000310336;ENST00000629018;ENST00000379939	NBEA	1	23.3	0.59028	0.65611	0.333	0.380966	0.602494	0.480339	0.599007	0.215872	0.226561	0.543757	0.917498	0.981384	0.348756	0.78423
13	61985584	G	T	ENST00000409204;ENST00000409186	PCDH20	0.881149	0.167	0.29912	0.35312	0.119	0.342957	0.264244	0.0318125	0.283115	0.190546	0.211744	0.282263	0.47165	0.35024	0.222227	0.665104
13	79979891	T	C	ENST00000438724;ENST00000622611;ENST00000267229;ENST00000438737	RBM26	0.999997	22.7	0.6649	0.72099	0.135	0.382682	0.297107	0.411708	0.668175	0.216937	0.45283	0.624128	0.738988	0.729587	0.214045	0.655278
13	99118668	C	T	ENST00000539966;ENST00000397517;ENST00000376554;ENST00000376547	STK24	0.797998	35	0.55489	0.60794	0.169	1.68853	0.361999	0.999687	0.548165	0.800848	0.605822	0.506323	0.861206	0.913377	0.488833	0.872065
14	21836551	G	A	ENST00000216297	SUPT16H	1	35	0.92693	0.91098	0.853	2.29651	0.946422	0.999687	0.88059	0.924942	0.759149	0.915296	0.899585	0.964156	0.868828	0.992861
14	36133877	C	T	ENST00000389698;ENST00000307138;ENST00000382366;ENST00000553892	RALGAPA1	1	9.148	0.2863	0.28533	0.072	0.562027	0.155131	0.114788	0.215928	0.326565	0.110392	0.272139	0.268897	0.0602865	0.001933	0.0354747
14	51464896	A	G	ENST00000298355;ENST00000338969;ENST00000360392	TRIM9	0.987914	22.4	0.55466	0.44365	0.312	1.05952	0.57831	0.392296	0.376057	0.584978	0.431115	0.50608	0.763741	0.766083	0.355048	0.788982
14	69343881	A	T	ENST00000193403;ENST00000394419;ENST00000438964;ENST00000376839;ENST00000538545	ACTN1	0.999931	33	0.7834	0.92063	0.878	2.36972	0.95704	0.981778	0.892297	0.935757	0.950744	0.754132	0.835458	0.874689	0.494705	0.875089
14	78045352	C	G	ENST00000216484	SPTLC2	0.820594	23.6	0.8468	0.83385	0.782	1.46602	0.914934	0.515481	0.791647	0.7366	0.489576	0.824128	0.755871	0.75441	0.658794	0.943619
14	97022617	C	T	ENST00000216277;ENST00000392990;ENST00000555626	PAPOLA	0.999972	22.9	0.45347	0.12595	0.016	0.32162	0.0149433	0.43153	0.0722964	0.17635	0.246926	0.40751	0.372967	0.213431	0.253728	0.700059
15	38545389	G	A	ENST00000299084	SPRED1	0.868668	22.9	0.84682	0.98679	0.681	-1	0.86343	0.43153	0.981152	0	0.96661	0.824146			0.557716	0.904825
15	42531918	C	T	ENST00000448392;ENST00000389834;ENST00000568400;ENST00000563371;ENST00000561578	TMEM87A	0.785703	14.42	0.21708	0.04143	0.049	0.299159	0.0946169	0.211367	0.0145788	0.160792	0.0430775	0.217103	0.618042	0.556343	0.026701	0.217207
15	48764826	A	T	ENST00000316623	FBN1	1	27.2	0.96798	0.99765	0.995	1.58689	0.999935	0.801479	0.996774	0.771476	0.993636	0.962076	0.749417	0.744898	0.875737	0.993756
15	52885831	G	C	ENST00000261844;ENST00000546305;ENST00000619572;ENST00000399202	FAM214A	0.966999	26.2	0.76949	0.66411	0.668	0.475021	0.856222	0.740957	0.607488	0.274451	0.326276	0.738895	0.808026	0.832793	0.625395	0.931915
15	52900800	A	G	ENST00000261844;ENST00000546305;ENST00000619572;ENST00000399202	FAM214A	0.966999	14.37	0.1903	0.42484	0.16	0.245572	0.345372	0.210301	0.356539	0.124315	0.447408	0.195156	0.340571	0.165956	0.165422	0.588746
15	65471361	T	G	ENST00000300107;ENST00000559218	CLPX	0.766827	16.88	0.06898	0.07702	0.043	0.407815	0.0785943	0.262981	0.0357113	0.233297	0.191682	0.081748	0.633749	0.57856	0.079821	0.415435
15	70351081	T	C	ENST00000558939;ENST00000627388;ENST00000317509;ENST00000560589;ENST00000559929;ENST00000559048;ENST00000560939;ENST00000557997;ENST00000539550;ENST00000558201;ENST00000440567;ENST00000557907;ENST00000558379;ENST00000451782	TLE3	0.999914	11.03	0.42451	0.27927	0.089	0.799697	0.197047	0.142568	0.210031	0.459767	0.147331	0.38339	0.716601	0.696989	0.125331	0.519697
15	74948257	A	G	ENST00000315127;ENST00000426797;ENST00000568176;ENST00000566219;ENST00000563009	EDC3	0.635931	27.8	0.66068	0.4995	0.542	1.49466	0.778662	0.832833	0.434353	0.744901	0.775089	0.619505	0.92963	0.989734	0.7443	0.968809
15	75704042	G	C	ENST00000394947;ENST00000360439;ENST00000394949	SIN3A	1	11.91	0.16606	0.10043	0.112	0.731766	0.24926	0.158701	0.0524353	0.423096	0.351146	0.174717	0.685886	0.652755	0.396888	0.818304
16	9009113	T	C	ENST00000344836;ENST00000381886;ENST00000563085	USP7	1	18.3	0.53193	0.53335	0.135	1.74758	0.297107	0.292052	0.469793	0.817114	0.515559	0.482459	0.826639	0.861229	0.706755	0.958609
16	9210736	C	G	ENST00000327827	C16orf72	0.986081	27.8	0.68197	0.50755	0.331	1.8668	0.600265	0.832833	0.442775	0.845709	0.257343	0.64278			0.653234	0.941743
16	24105500	G	A	ENST00000321728;ENST00000303531;ENST00000498739	PRKCB	0.999908	34	0.78399	0.75054	0.432	2.12215	0.697084	0.99649	0.700049	0.896412	0.863052	0.754774	0.823709	0.856746	0.609223	0.925851
16	28145164	G	C	ENST00000565698;ENST00000304658	XPO6	0.999999	20.5	0.5768	0.42853	0.194	0.958394	0.406338	0.337427	0.360352	0.5389	0.330667	0.529433	0.823075	0.855778	0.309911	0.753005
16	28948999	T	C	ENST00000538922;ENST00000324662;ENST00000567541	CD19	0.853622	4.321	0.206	0.14204	0.015	0.784736	0.0132284	0.0707356	0.0853938	0.451827	0.262679	0.208099	0.351817	0.182665	0.002893	0.046999
16	30718664	G	A	ENST00000262518	SRCAP	1	23.7	0.95692	0.8908	0.731	1.61661	0.889843	0.526713	0.856654	0.781216	0.816124	0.949262	0.840686	0.882636	0.555117	0.903696
16	49670036	C	T	ENST00000561648;ENST00000563137;ENST00000562871;ENST00000262383;ENST00000535559;ENST00000567169;ENST00000562520	ZNF423	0.990469	22.3	0.20277	0.47083	0.304	0.486956	0.568618	0.387588	0.404357	0.281707	0.229544	0.205445	0.813998	0.841909	0.326917	0.767144
16	49764733	A	C	ENST00000561648;ENST00000563137;ENST00000562871;ENST00000262383;ENST00000562520	ZNF423	0.990469	26.1	0.81659	0.89694	0.689	1.20988	0.867767	0.73429	0.86387	0.647142	0.283272	0.790616	0.807028	0.831268	0.332316	0.771477
16	57201085	C	A	ENST00000309137;ENST00000389447;ENST00000566077;ENST00000569266;ENST00000567439;ENST00000564108;ENST00000562324;ENST00000567044;ENST00000565458;ENST00000562406	FAM192A	0.944099	23.9	0.12581	0.31588	0.086	0.804445	0.189837	0.548493	0.245861	0.462052	0.110392	0.138959	0.569774	0.48826	0.255354	0.701751
16	58031505	C	T	ENST00000299237	ZNF319	0.959545	31	0.00589	0.47419	0.304	2.21629	0.568618	0.937008	0.407868	0.912584	0.444232	0.00750959	0.891929	0.955243	0.449124	0.850403
16	58075688	G	A	ENST00000219271	MMP15	0.651305	20.2	0.08924	0.42694	0.175	0.644634	0.372914	0.330919	0.358698	0.375424	0.289027	0.103234	0.702466	0.676551	0.101525	0.46963
16	70590118	A	C	ENST00000302516	SF3B3	0.999963	19.34	0.10865	0.25447	0.245	1.01147	0.488294	0.31368	0.18623	0.563104	0.845127	0.122658	0.913365	0.977918	0.418337	0.832037
16	70819649	C	A	ENST00000261776	VAC14	0.6297	12.23	0.08544	0.50503	0.073	0.413694	0.157669	0.165027	0.440125	0.236805	0.0675243	0.0992996	0.647052	0.597422	0.28315	0.729093
17	1554575	G	A	ENST00000304992;ENST00000572621	PRPF8	1	25.1	0.99011	0.97389	0.936	1.69445	0.982608	0.660617	0.962441	0.802545	0.975747	0.987796	0.920717	0.98388	0.845884	0.989562
17	1840406	T	A	ENST00000331238	RTN4RL1	0.787531	19.22	0.46038	0.52092	0.1	0.395509	0.222631	0.311175	0.456785	0.225756	0.228066	0.413291	0.43982	0.306597	0.184308	0.616423
17	2595924	C	T	ENST00000570628;ENST00000435359;ENST00000574426	CLUH	0.999702	34	0.87949	0.8999	0.662	0.85742	0.852847	0.99649	0.867384	0.489381	0.629914	0.861059	0.804998	0.82817	0.375797	0.803971
17	7804257	G	A	ENST00000380358;ENST00000358181;ENST00000330494	CHD3	1	22.6	0.77697	0.62683	0.592	1.64249	0.811246	0.404125	0.568055	0.787975	0.927729	0.747103	0.83329	0.871376	0.589821	0.918243
17	21101696	T	C	ENST00000317635	TMEM11	0.784308	0.218	0.10489	0.12439	0.081	0.739889	0.177701	0.0335096	0.0710412	0.427619	0.0430775	0.118986	0.612333	0.548289	0.039461	0.278089
17	29684348	C	T	ENST00000358273;ENST00000356175;ENST00000456735	NF1	1	33	0.77748	0.98155	0.297	1.40564	0.559898	0.981778	0.973481	0.717813	0.878818	0.747663	0.855196	0.904494	0.75308	0.971001
17	45820445	C	G	ENST00000177694	TBX21	0.963243	11.85	0.53742	0.50246	0.166	0.96622	0.356486	0.157546	0.43745	0.542487	0.535087	0.48813	0.517066	0.413549	0.031499	0.241566
17	49302425	G	A	ENST00000586178;ENST00000415868	MBTD1	0.99518	23.4	0.11396	0.52311	0.326	0.798411	0.594641	0.492301	0.459064	0.459158	0.387475	0.127787	0.893105	0.956668	0.54736	0.90026
17	75484879	C	T	ENST00000427177;ENST00000591198;ENST00000431235;ENST00000449803;ENST00000590294;ENST00000329047;ENST00000588690;ENST00000423034;ENST00000427674;ENST00000585930;ENST00000591020;ENST00000588958;ENST00000541152;ENST00000591704;ENST00000591088;ENST00000592951;ENST00000586433;ENST00000585929;ENST00000593189;ENST00000427180	SEPT9	0.892006	35	0.91242	0.88352	0.786	1.84574	0.916806	0.999687	0.848177	0.841039	0.894215	0.898751	0.84989	0.896557	0.762859	0.973352
17	80529622	C	T	ENST00000622867;ENST00000335255;ENST00000531030;ENST00000526383	FOXK2	0.918748	27.2	0.98737	0.96964	0.961	2.44451	0.99273	0.801479	0.956421	0.943771	0.986415	0.984581	0.899001	0.963509	0.496394	0.875949
19	1582654	C	T	ENST00000156825;ENST00000590550;ENST00000434436;ENST00000585967;ENST00000592361	MBD3	0.919324	24	0.88463	0.83344	0.445	1.26387	0.707663	0.559033	0.791189	0.666957	0.246926	0.866926	0.671274	0.631869	0.066679	0.377189
19	4013122	C	A	ENST00000262971	PIAS4	0.994351	10.15	0.14917	0.30585	0.047	0.663981	0.089273	0.128633	0.235939	0.385978	0.282416	0.160019	0.387841	0.234572	0.115679	0.500386
2	29754921	C	T	ENST00000389048	ALK	0.522363	23	0.61492	0.44422	0.103	0.200827	0.229417	0.443442	0.376648	0.0958116	0.576093	0.570167	0.544386	0.452312	0.145655	0.55671
2	32314636	C	G	ENST00000345662;ENST00000615843;ENST00000315285;ENST00000621856	SPAST	0.997075	25	0.76596	0.69148	0.29	0.419544	0.550924	0.652403	0.636642	0.2403	0.685315	0.735041	0.695149	0.666026	0.499959	0.877763
2	32692733	G	A	ENST00000421745	BIRC6	1	27.1	0.87875	0.82586	0.596	0.709797	0.813742	0.795902	0.782748	0.411896	0.907937	0.860214	0.838426	0.879213	0.456128	0.854384
2	32693818	G	T	ENST00000421745	BIRC6	1	27.1	0.88187	0.82104	0.709	0.792688	0.878433	0.795902	0.777395	0.456393	0.948847	0.863769	0.794293	0.811951	0.638045	0.936467
2	37121152	C	T	ENST00000263918;ENST00000379213	STRN	0.969336	23.2	0.80134	0.60945	0.169	0.0740338	0.361999	0.46815	0.549759	0.024814	0.673907	0.773806	0.414748	0.272143	0.165653	0.5891
2	61709651	G	C	ENST00000401558;ENST00000404992;ENST00000406957	XPO1	1	27.2	0.89511	0.80881	0.723	2.47156	0.885737	0.801479	0.763823	0.947462	0.887369	0.878971	0.813694	0.841448	0.879919	0.99426
2	96967339	T	C	ENST00000323853	SNRNP200	1	21.5	0.46907	0.61288	0.292	1.69653	0.553515	0.361217	0.55338	0.803262	0.419361	0.420663	0.858213	0.908976	0.456002	0.854315
2	134060646	G	T	ENST00000409261;ENST00000317721;ENST00000405974;ENST00000409213;ENST00000358991	NCKAP5	0.524874	22.4	0.35641	0.44851	0.121	0.28349	0.268424	0.392296	0.381118	0.149775	0.0430775	0.328046	0.626591	0.568421	0.009426	0.106801
2	149227283	C	G	ENST00000407073;ENST00000627651;ENST00000404807	MBD5	0.999852	19.62	0.58141	0.342	0.228	0.203153	0.462219	0.319579	0.271898	0.0973747	0.464188	0.53434	0.819618	0.850507	0.314722	0.757085
2	160231217	A	C	ENST00000392782;ENST00000392783	BAZ2B	0.999921	26.4	0.56837	0.52343	0.195	1.01206	0.408052	0.753919	0.4594	0.56339	0.755634	0.520508	0.687012	0.654373	0.195238	0.631319
2	166854654	A	C	ENST00000303395;ENST00000423058;ENST00000375405;ENST00000409050	SCN1A	1	27.1	0.99825	0.99377	0.914	2.10514	0.972795	0.795902	0.99124	0.893214	0.876863	0.997797	0.732737	0.720456	0.599026	0.921901
2	170062840	C	T	ENST00000263816	LRP2	1	22.8	0.85226	0.74849	0.318	0.281893	0.585424	0.420836	0.697837	0.148842	0.523079	0.830231	0.269677	0.0613073	0.244348	0.690092
2	192250616	A	G	ENST00000339514;ENST00000392318;ENST00000304164;ENST00000392316	MYO1B	0.878004	17.39	0.57132	0.4596	0.185	0.343442	0.390691	0.27342	0.39267	0.190927	0.474369	0.523616	0.759581	0.7599	0.115123	0.499235
2	207422202	G	A	ENST00000264377;ENST00000374415	ADAM23	0.995404	32	0.71965	0.5965	0.412	1.42401	0.680109	0.962025	0.536131	0.723579	0.757697	0.684105	0.901399	0.966143	0.54842	0.900733
2	210559290	G	A	ENST00000360351;ENST00000447185	MAP2	0.999983	26.3	0.54925	0.43855	0.439	0.420232	0.702802	0.747483	0.370752	0.240677	0.683306	0.500422	0.733539	0.721624	0.486374	0.870793
2	219130141	T	A	ENST00000248450;ENST00000444053;ENST00000420660	AAMP	0.531201	31	0.14298	0.36816	0.357	1.68093	0.628107	0.937008	0.298366	0.798707	0.723191	0.154533	0.795457	0.81371	0.513434	0.884425
2	223781140	A	G	ENST00000357430;ENST00000392066;ENST00000540115	ACSL3	0.530103	24.3	0.27471	0.33513	0.074	0.631368	0.160202	0.589352	0.265031	0.367276	0.604853	0.263011	0.556502	0.469482	0.176878	0.60584
2	241973186	G	A	ENST00000401884;ENST00000405547;ENST00000310397	SNED1	0.983763	27.2	0.87984	0.92004	0.621	1.38393	0.829036	0.801479	0.89157	0.710035	0.803677	0.861459	0.542018	0.448946	0.632972	0.934666
2	242619679	C	G	ENST00000305784	DTYMK	0.546091	28.6	0.79088	0.40248	0.483	1.08348	0.736906	0.869411	0.333452	0.595518	0.418401	0.762362	0.574295	0.494655	0.248273	0.694304
20	19664943	C	G	ENST00000328041;ENST00000613834	SLC24A3	0.959518	25.3	0.79196	0.70896	0.309	1.07699	0.574725	0.676518	0.655307	0.592885	0.600891	0.763561	0.770866	0.776709	0.43361	0.84133
20	32246540	C	T	ENST00000246190;ENST00000375238;ENST00000480994;ENST00000606690;ENST00000439478	NECAB3	0.797631	23.9	0.19889	0.30719	0.062	0.907786	0.129217	0.548493	0.237269	0.514159	0.232442	0.202253	0.525384	0.425335	0.050267	0.321449
20	37150314	A	G	ENST00000262879;ENST00000397042;ENST00000397040;ENST00000438490	RALGAPB	1	25.5	0.78846	0.71011	0.522	1.02746	0.764888	0.691802	0.656542	0.570121	0.428493	0.759685	0.668514	0.627939	0.615407	0.928201
20	40143580	C	T	ENST00000373233;ENST00000373222	CHD6	1	25.8	0.94739	0.83357	0.363	0.403551	0.634229	0.713612	0.791341	0.23054	0.685137	0.938507	0.74398	0.736909	0.389164	0.81314
20	42331253	C	A	ENST00000396863;ENST00000217026	MYBL2	0.992108	10.55	0.3646	0.16187	0.027	0.306553	0.0379459	0.134699	0.102139	0.165932	0.151263	0.334662	0.248761	0.0365842	0.12461	0.5183
21	35467898	A	G	ENST00000381151	SLC5A3	0.849465	23.3	0.94856	0.93355	0.799	1.60464	0.922811	0.480339	0.908402	0.776916	0.332277	0.939827	0.885979	0.947802	0.637816	0.936385
21	44839867	A	T	ENST00000270162	SIK1	0.99383	25.4	0.86687	0.89321	0.735	0.791229	0.891889	0.684221	0.859481	0.455492	0.673163	0.846705	0.717463	0.698238	0.509872	0.882689
21	44840121	G	A	ENST00000270162	SIK1	0.99383	27.2	0.87488	0.85115	0.489	0.623947	0.74135	0.801479	0.811086	0.362726	0.554854	0.855814	0.542843	0.450117	0.47672	0.865692
22	37699352	C	T	ENST00000248901	CYTH4	0.572495	28.7	0.84418	0.76543	0.531	1.21595	0.771144	0.873583	0.716196	0.649664	0.605982	0.821215	0.750377	0.746311	0.543755	0.898637
22	37770205	T	C	ENST00000402918;ENST00000613079	ELFN2	0.849015	20.2	0.53056	0.47225	0.13	1.09148	0.287	0.330919	0.405857	0.598897	0.65685	0.48104	0.665014	0.622956	0.187883	0.621383
22	42294709	C	G	ENST00000361204	SREBF2	0.996272	27.1	0.19538	0.39074	0.218	0.709234	0.446286	0.795902	0.321382	0.411464	0.260581	0.199358	0.476077	0.356357	0.343376	0.780125
22	46832173	C	G	ENST00000262738	CELSR1	0.999991	23.2	0.68514	0.64313	0.318	0.614749	0.585424	0.46815	0.585272	0.356792	0.647455	0.646267	0.535048	0.439035	0.079265	0.413908
3	9477532	A	G	ENST00000402198;ENST00000406341;ENST00000407969;ENST00000442373;ENST00000302463	SETD5	1	26	0.96458	0.83767	0.566	1.28941	0.794574	0.727525	0.795927	0.676644	0.903561	0.958107	0.777471	0.786587	0.302095	0.746236
3	14974184	A	C	ENST00000285046;ENST00000543601	FGD5	0.994387	27	0.439	0.75974	0.56	0.840193	0.790648	0.79022	0.710026	0.480372	0.716208	0.3954	0.70708	0.68322	0.472218	0.863272
3	38648263	T	A	ENST00000414099;ENST00000423572;ENST00000413689;ENST00000451551;ENST00000425664;ENST00000333535;ENST00000455624;ENST00000450102;ENST00000449557	SCN5A	0.995748	19.78	0.96572	0.9774	0.506	0.601558	0.753616	0.32294	0.967482	0.349591	0.767981	0.959434	0.387602	0.234231	0.144569	0.554843
3	49692945	G	A	ENST00000296452	BSN	1	19.98	0.57461	0.50344	0.38	0.270655	0.65093	0.327168	0.438462	0.141178	0.793577	0.527106	0.882483	0.943257	0.245355	0.691184
3	50223736	C	T	ENST00000413852;ENST00000002829;ENST00000434342	SEMA3F	0.999918	34	0.58316	0.62692	0.206	1.88974	0.426653	0.99649	0.568153	0.850342	0.559429	0.53618	0.6766	0.639468	0.632518	0.934504
3	52485412	T	C	ENST00000232975	TNNC1	0.510486	25.1	0.86712	0.88589	0.841	1.62536	0.941311	0.660617	0.850936	0.783664	0.792663	0.846988	0.894691	0.95855	0.538977	0.896473
3	128969525	G	T	ENST00000314797	COPG1	0.998499	23.1	0.29511	0.83032	0.259	0.540088	0.508771	0.455781	0.787708	0.313453	0.370645	0.2791	0.741103	0.732702	0.296262	0.741092
3	129303005	C	A	ENST00000324093	PLXND1	0.99999	27.6	0.75514	0.89806	0.425	1.08063	0.69125	0.822768	0.865205	0.594456	0.554786	0.723156	0.471807	0.350457	0.598565	0.921721
3	134959990	G	A	ENST00000398015;ENST00000493838	EPHB1	0.998399	31	0.8741	0.88523	0.893	1.50208	0.963513	0.937008	0.850162	0.746796	0.93837	0.854929	0.932176	0.991118	0.551788	0.902233
3	141884477	T	C	ENST00000392993	GK5	0.519888	26	0.93245	0.84276	0.639	1.67149	0.83967	0.727525	0.801631	0.796416	0.428053	0.921572	0.662559	0.61946	0.193133	0.628514
3	151083738	A	C	ENST00000474524;ENST00000273432	MED12L	0.999999	23.9	0.54895	0.6095	0.251	0.896005	0.497211	0.548493	0.549814	0.508752	0.134008	0.500119	0.696602	0.668104	0.454706	0.853585
3	152165430	C	T	ENST00000282486;ENST00000282488;ENST00000355460;ENST00000493459;ENST00000324210;ENST00000498502;ENST00000545754;ENST00000357472;ENST00000485910;ENST00000463374;ENST00000465907;ENST00000492948	MBNL1	0.981578	14.4	0.57346	0.13032	0.127	0.994753	0.280886	0.210935	0.0758172	0.555163	0.31253	0.52588	0.715684	0.695656	0.312965	0.755613
3	169854333	T	C	ENST00000495893;ENST00000494943;ENST00000467570;ENST00000466189	PHC3	0.999956	14.89	0.27657	0.08101	0.136	0.335172	0.299099	0.221446	0.0384513	0.185199	0.326276	0.264483	0.580469	0.503343	0.226973	0.670667
3	184040619	G	C	ENST00000346169;ENST00000352767;ENST00000414031;ENST00000392537;ENST00000450424;ENST00000421110;ENST00000382330;ENST00000426123;ENST00000350481;ENST00000427845;ENST00000342981;ENST00000424196;ENST00000411531;ENST00000444861;ENST00000441154;ENST00000434061;ENST00000319274;ENST00000435046	EIF4G1	1	23.1	0.53943	0.42061	0.155	0.107033	0.335987	0.455781	0.352166	0.0406761	0.590354	0.490213	0.726408	0.711242	0.447473	0.849455
4	6114519	T	C	ENST00000409021;ENST00000409371;ENST00000282924;ENST00000409831;ENST00000410077	JAKMIP1	0.993167	23.2	0.52827	0.39522	0.182	1.49597	0.385432	0.46815	0.325991	0.745297	0.588702	0.478649	0.591864	0.519408	0.334132	0.77292
4	48542756	C	T	ENST00000503238;ENST00000358350	FRYL	1	0.003	0.22852	0.11022	0.033	0.23509	0.052556	0.0115081	0.0598977	0.117531	0.147331	0.226322	0.298239	0.101882	0.005445	0.0728172
4	54324896	G	C	ENST00000337488;ENST00000358575;ENST00000306932;ENST00000504094	FIP1L1	0.60079	23.1	0.90964	0.81063	0.357	1.45023	0.628107	0.455781	0.765845	0.731357	0.827557	0.895605	0.303084	0.109136	0.468153	0.861061
4	68514853	A	G	ENST00000322244	UBA6	0.932318	24	0.60462	0.59562	0.297	0.231282	0.559898	0.559033	0.535199	0.115221	0.21524	0.559078	0.464907	0.340969	0.289151	0.734645
4	126411443	G	A	ENST00000394329;ENST00000335110	FAT4	1	24.5	0.94571	0.94	0.769	0.852695	0.908733	0.608398	0.916629	0.487178	0.939553	0.936609	0.804278	0.827082	0.360593	0.79308
4	143235911	C	T	ENST00000513000;ENST00000262992;ENST00000508116;ENST00000509777;ENST00000510812	INPP4B	0.998611	23.3	0.21088	0.19966	0.045	0.224872	0.083911	0.480339	0.135457	0.111151	0.151263	0.212086	0.486796	0.371178	0.045579	0.303407
5	32052739	C	T	ENST00000438447	PDZD2	0.999645	33	0.00457	0.4018	0.183	1.02993	0.387178	0.981778	0.332756	0.571097	0.275349	0.00588815	0.671839	0.63267	0.32742	0.767552
5	37329315	A	G	ENST00000231498;ENST00000381843;ENST00000513532	NUP155	0.990594	14.38	0.66357	0.46163	0.307	0.177074	0.572296	0.210511	0.39479	0.0809489	0.270649	0.622679	0.674119	0.635914	0.090955	0.444433
5	64966114	G	A	ENST00000381007	SGTB	0.991634	34	0.78128	0.72061	0.463	1.74408	0.721771	0.99649	0.667776	0.815918	0.702614	0.751816	0.75771	0.757134	0.504071	0.879824
5	71494926	C	T	ENST00000296755	MAP1B	0.999986	23.8	0.46943	0.29686	0.198	0.839903	0.413167	0.537727	0.227139	0.480076	0.303872	0.420974	0.37333	0.213946	0.194287	0.630051
5	74647066	A	T	ENST00000511206;ENST00000287936;ENST00000343975	HMGCR	0.999837	23.9	0.45594	0.35876	0.098	0.753151	0.218099	0.548493	0.28883	0.434837	0.29447	0.409559	0.274921	0.0682899	0.374178	0.802836
5	114620572	G	C	ENST00000379611	CCDC112	0.821148	29.8	0.01203	0.35892	0.055	0.344679	0.110674	0.91424	0.288989	0.191898	0.0430775	0.0151136	0.344821	0.172303	0.0716	0.392101
5	120021782	A	C	ENST00000407149;ENST00000379551;ENST00000509923;ENST00000505123;ENST00000446965	PRR16	0.526199	18.66	0.08275	0.42011	0.223	0.137944	0.454323	0.299505	0.351649	0.0576775	0.17122	0.0964895	0.367988	0.206266	0.039783	0.279476
5	126993226	C	G	ENST00000379445;ENST00000395322;ENST00000620385	CTXN3	0.544481	3.413	0.02682	0.09917	0.069	0.212414	0.147472	0.064763	0.0514963	0.103302	0.301779	0.0334315	0.35238	0.183493	0.060469	0.357276
5	130840410	T	C	ENST00000509018;ENST00000307984;ENST00000507093;ENST00000296859;ENST00000512052;ENST00000308008;ENST00000510071;ENST00000514667;ENST00000627212	RAPGEF6	0.998026	15.93	0.10512	0.28512	0.316	0.768211	0.583063	0.243334	0.215725	0.44292	0.544095	0.119214	0.850424	0.897357	0.04608	0.305386
5	142287334	A	G	ENST00000274498;ENST00000378004;ENST00000451259	ARHGAP26	0.99886	23.1	0.78508	0.6032	0.44	0.534207	0.703623	0.455781	0.543173	0.310106	0.820326	0.755971	0.696638	0.668158	0.428808	0.838441
5	151173742	A	G	ENST00000394123;ENST00000356245;ENST00000507878	G3BP1	0.988391	22.7	0.92553	0.91227	0.913	0.579132	0.972346	0.411708	0.882137	0.336691	0.881124	0.913706	0.859707	0.911169	0.618349	0.929303
5	167379809	A	G	ENST00000518659;ENST00000519204;ENST00000520394;ENST00000545108;ENST00000403607	TENM2	0.999951	19.21	0.49661	0.36003	0.26	0.57703	0.510195	0.310967	0.290116	0.335313	0.182107	0.446292	0.738938	0.729514
5	174868889	T	G	ENST00000393752	DRD1	0.896432	13.84	0.47874	0.26304	0.178	0.621027	0.378298	0.198878	0.194399	0.360675	0.699641	0.429093	0.455801	0.328481	0.441311	0.845888
5	176715871	C	G	ENST00000354179;ENST00000439151;ENST00000347982	NSD1	1	25.2	0.96345	0.9283	0.766	1.59136	0.907275	0.668661	0.901783	0.772703	0.895309	0.956784	0.791641	0.80794	0.733675	0.966055
6	11575684	T	C	ENST00000379426	TMEM170B	0.674229	24	0.57488	0.11999	0.556	1.77696	0.788038	0.559033	0.0675241	0.824389	0.110392	0.527397	0.87871	0.938217	0.55683	0.904441
6	12124122	G	T	ENST00000379388;ENST00000541134	HIVEP1	0.999987	33	0.56274	0.47449	0.503	0.521512	0.751467	0.981778	0.408184	0.302011	0.551378	0.514585	0.500237	0.389909	0.495596	0.875544
6	12126010	C	G	ENST00000379388;ENST00000541134	HIVEP1	0.999987	6.749	0.43004	0.32432	0.083	0.0979626	0.182582	0.0890505	0.254247	0.0359717	0.259504	0.387959	0.410353	0.266053	0.009165	0.104725
6	13622664	C	T	ENST00000011619	RANBP9	0.999958	26.5	0.74587	0.8289	0.737	0.330058	0.892896	0.760231	0.786117	0.181947	0.446664	0.713005	0.908713	0.973631	0.336633	0.774888
6	24832532	C	T	ENST00000538035;ENST00000613507;ENST00000259698	FAM65B	0.97131	26.8	0.51124	0.58516	0.205	0.567138	0.424989	0.778559	0.524186	0.329238	0.550462	0.461135	0.312873	0.123987	0.070191	0.387888
6	32155879	T	A	ENST00000375050	PBX2	0.889707	23.5	0.10373	0.40044	0.132	1.39277	0.291069	0.504001	0.331345	0.713144	0.640812	0.11784	0.793203	0.810303	0.180406	0.610907
6	34004082	G	A	ENST00000535756;ENST00000374181;ENST00000538487;ENST00000374177;ENST00000609222;ENST00000544773;ENST00000455714	GRM4	0.97935	27	0.96809	0.95803	0.911	1.57159	0.971457	0.79022	0.940423	0.766836	0.935895	0.962204	0.68772	0.65539	0.686079	0.952413
6	35378934	G	A	ENST00000418635;ENST00000360694;ENST00000337400;ENST00000311565	PPARD	0.966868	22.6	0.67464	0.67411	0.198	0.845407	0.413167	0.404125	0.618137	0.483249	0.697535	0.634708	0.385996	0.231948	0.118888	0.506954
6	41771652	C	T	ENST00000394253;ENST00000373009;ENST00000373010;ENST00000373006	USP49	0.943537	27	0.14215	0.29106	0.175	1.826	0.372914	0.79022	0.22149	0.83692	0.110392	0.153799	0.69417	0.66463	0.158819	0.578404
6	42657338	G	T	ENST00000372899;ENST00000372901	UBR2	1	31	0.71455	0.81048	0.486	1.19592	0.739134	0.937008	0.765681	0.641075	0.330667	0.678533	0.875091	0.933261	0.287336	0.732976
6	70040421	G	A	ENST00000370598;ENST00000546190;ENST00000238918	BAI3	1	33	0.676	0.75687	0.505	2.45185	0.752901	0.981778	0.706914	0.944778	0.440933	0.636204	0.90279	0.967624	0.558213	0.905043
6	75843100	C	G	ENST00000322507;ENST00000615798;ENST00000345356;ENST00000416123;ENST00000483888	COL12A1	1	24.6	0.39126	0.52869	0.222	0.341782	0.452717	0.617617	0.464917	0.189751	0.868507	0.356178	0.614048	0.550701	0.152608	0.568366
6	84366512	G	T	ENST00000521485;ENST00000369694;ENST00000195649;ENST00000439399;ENST00000521743;ENST00000520302;ENST00000520213;ENST00000521931	SNAP91	0.974351	23.8	0.50669	0.46227	0.242	0.142457	0.483782	0.537727	0.395448	0.0604007	0.457658	0.456511	0.861066	0.913171	0.276834	0.723111
6	93965574	T	C	ENST00000369303	EPHA7	0.987759	25.3	0.85509	0.8298	0.829	0.959776	0.936171	0.676518	0.787123	0.539488	0.85963	0.833402	0.840293	0.882044	0.351557	0.786358
6	138642275	C	T	ENST00000251691	KIAA1244	0.987423	21.4	0.07789	0.05548	0.165	0.333634	0.354628	0.358605	0.0221433	0.184239	0.0430775	0.0913633	0.521275	0.41951	0.15741	0.576155
6	143094725	G	A	ENST00000367604;ENST00000367603;ENST00000012134	HIVEP2	1	29.4	0.58906	0.4324	0.292	0.647694	0.553515	0.900533	0.36437	0.377272	0.110392	0.542468	0.783177	0.795153	0.481981	0.868479
6	149983364	C	A	ENST00000543571;ENST00000253339	LATS1	0.999927	32	0.58425	0.77529	0.48	2.31993	0.734669	0.962025	0.726948	0.92917	0.853835	0.537332	0.851735	0.899318	0.652406	0.941463
6	160494299	G	A	ENST00000356956	IGF2R	0.999999	7.21	0.43959	0.09728	0.039	0.403471	0.0680368	0.093195	0.0500915	0.23052	0.168255	0.395897	0.231812	0.0211724	0.00188	0.034786
6	168276026	G	A	ENST00000400825;ENST00000344191;ENST00000351017;ENST00000392108;ENST00000392112;ENST00000400824;ENST00000447894;ENST00000400822;ENST00000366806	MLLT4	0.999998	22.7	0.51347	0.26636	0.118	0.393198	0.262129	0.411708	0.197587	0.224138	0.117191	0.463429	0.50088	0.390813	0.06113	0.359458
7	23018042	A	G	ENST00000432176;ENST00000409923;ENST00000409763	FAM126A	0.803308	28.2	0.85153	0.92979	0.736	0.759667	0.892396	0.851842	0.90365	0.4381	0.98945	0.829416	0.874318	0.932189	0.756572	0.971854
7	56123476	G	C	ENST00000275603;ENST00000335503	CCT6A	0.998662	29.4	0.92284	0.89785	0.918	0.646927	0.974587	0.900533	0.864948	0.37678	0.870655	0.910653	0.668177	0.627463	0.315273	0.757548
7	97823256	C	A	ENST00000297293	LMTK2	0.994402	20.8	0.63559	0.75631	0.26	0.582242	0.510195	0.344134	0.706302	0.338431	0.695486	0.592333	0.264709	0.054937	0.128584	0.525939
7	100028771	G	A	ENST00000310512	MEPCE	0.996809	13.84	0.2994	0.07334	0.179	1.18352	0.380085	0.198878	0.0332661	0.636384	0.314436	0.282484	0.633172	0.57774	0.077401	0.408745
7	103205917	C	T	ENST00000428762;ENST00000343529;ENST00000424685	RELN	1	24.1	0.47678	0.28471	0.128	0.660444	0.282934	0.569382	0.215317	0.384284	0.469311	0.427351	0.582313	0.505939	0.343306	0.78007
7	106519965	T	G	ENST00000440650;ENST00000496166;ENST00000473541;ENST00000359195	PIK3CG	0.563964	23.2	0.81757	0.82213	0.691	0.566308	0.868851	0.46815	0.778612	0.328758	0.626864	0.791688	0.399521	0.250979	0.377882	0.805427
7	131870222	C	A	ENST00000321063;ENST00000359827	PLXNA4	1	18.49	0.43721	-1	0.342	0.669989	0.612331	0.295973	0	0.389326	0.523079	0.393915	0.499178	0.388423	0.383114	0.809033
7	135078802	G	A	ENST00000451834;ENST00000541284;ENST00000423368;ENST00000361528;ENST00000428680;ENST00000315544	CNOT4	0.996014	19.69	0.49409	0.30795	0.351	0.502564	0.621883	0.321048	0.238019	0.290794	0.828175	0.443775	0.792858	0.809776	0.580887	0.914619
8	22862104	G	T	ENST00000519685;ENST00000524077;ENST00000522948;ENST00000251822	RHOBTB2	0.508425	28.5	0.89398	0.84747	0.77	2.48736	0.909211	0.865163	0.806947	0.948817	0.878224	0.877686	0.863985	0.917441	0.557153	0.904581
8	87424009	G	T	ENST00000517970;ENST00000265428	WWP1	0.956844	11.98	0.35797	0.11306	0.056	0.0960377	0.113338	0.160076	0.0620916	0.0350354	0.23662	0.329307	0.305138	0.112251	0.148459	0.561467
8	116616371	C	T	ENST00000395715;ENST00000220888;ENST00000520276;ENST00000519674	TRPS1	0.990109	29.3	0.00439	0.23496	0.319	0.478396	0.586596	0.896924	0.167867	0.276521	0.143184	0.00566259	0.766752	0.770567	0.337878	0.775861
8	116616940	C	A	ENST00000395715;ENST00000220888;ENST00000519076;ENST00000520276;ENST00000519674;ENST00000517323	TRPS1	0.990109	26.7	0.94821	0.86209	0.469	0.465817	0.726368	0.772557	0.823518	0.26884	0.567855	0.939426	0.528027	0.429081	0.155639	0.573296
8	120772889	A	G	ENST00000378164;ENST00000529653	TAF2	0.566087	23.5	0.41887	0.61263	0.443	0.505607	0.706055	0.504001	0.55311	0.292339	0.64376	0.378738	0.743697	0.736494	0.635203	0.935458
8	141542671	T	C	ENST00000220592;ENST00000519980	AGO2	0.999992	24.4	0.32035	0.45351	0.194	3.14057	0.406338	0.598982	0.386316	0.988623	0.613854	0.299083	0.778849	0.788649	0.770703	0.975166
9	3271045	G	C	ENST00000382004;ENST00000617270;ENST00000358730;ENST00000302303	RFX3	0.999773	23.3	0.00086	0.24191	0.302	1.68395	0.566155	0.480339	0.174363	0.799764	0.266724	0.00118588	0.65623	0.610432	0.848696	0.989998
9	3330330	A	C	ENST00000382004;ENST00000617270;ENST00000358730;ENST00000302303;ENST00000457373;ENST00000451859;ENST00000442560;ENST00000420720;ENST00000449190	RFX3	0.999773	26.2	0.52521	0.54	0.483	1.67124	0.736906	0.740957	0.476758	0.796395	0.390913	0.475497	0.90078	0.965472	0.837647	0.988245
9	35057454	C	T	ENST00000358901	VCP	0.999992	24.6	0.94803	0.95102	0.731	2.0632	0.889843	0.617617	0.931018	0.884348	0.94739	0.939233	0.914583	0.978973	0.862124	0.991954
9	87338563	T	C	ENST00000376214;ENST00000376213;ENST00000395882;ENST00000376208;ENST00000304053;ENST00000277120;ENST00000323115;ENST00000359847	NTRK2	0.999893	2.324	0.41523	0.31661	0.239	0.83547	0.479233	0.0573575	0.246588	0.477902	0.562312	0.37574	0.568868	0.486975	0.194665	0.630555
9	98229664	A	T	ENST00000331920;ENST00000418258;ENST00000437951;ENST00000421141;ENST00000430669;ENST00000429896;ENST00000375274	PTCH1	0.999999	26.9	0.93841	0.94989	0.961	1.69161	0.99273	0.784445	0.929522	0.801644	0.916375	0.928358	0.874053	0.931818	0.666761	0.946253
9	128118025	C	A	ENST00000394105;ENST00000470056;ENST00000394083;ENST00000495955;ENST00000297933;ENST00000394104;ENST00000312123	GAPVD1	1	35	0.53736	0.65394	0.449	2.15604	0.710853	0.999687	0.596704	0.902947	0.783589	0.488064	0.856927	0.907067	0.541366	0.897563
9	129641830	A	G	ENST00000319119;ENST00000373452	ZBTB34	0.829623	25.4	0.58281	0.51303	0.316	1.6418	0.583063	0.684221	0.448533	0.787882	0.508148	0.535809	0.858624	0.909577	0.485452	0.870311
9	131454235	A	G	ENST00000372692;ENST00000409104;ENST00000322030;ENST00000372688;ENST00000372686	SET	0.963364	21	0.09666	0.47093	0.247	1.6994	0.491281	0.348792	0.404461	0.803974	0.58465	0.110813	0.883889	0.945102	0.173041	0.600225
9	133759724	T	C	ENST00000372348;ENST00000318560	ABL1	0.999883	23.7	0.03324	0.13898	0.098	0.901313	0.218099	0.526713	0.0828692	0.510958	0.476521	0.0411357	0.547917	0.457324	0.162393	0.584039
9	140056433	C	A	ENST00000371561;ENST00000371550;ENST00000371546;ENST00000371555;ENST00000371553;ENST00000371559;ENST00000371560	GRIN1	0.972709	14	0.24092	0.31307	0.097	1.57788	0.215794	0.202319	0.243083	0.769527	0.51036	0.23626	0.877845	0.937052	0.440169	0.845219
9	140166617	C	T	ENST00000343053	NELFB	0.748854	24.9	0.54193	0.32214	0.102	0.769257	0.227172	0.644002	0.252079	0.443542	0.233853	0.492808	0.564031	0.480145	0.188931	0.622814
X	12828150	G	A	ENST00000380668;ENST00000398491;ENST00000489404;ENST00000461630	PRPS2	0.922707	22.2	0.83341	0.9756	0.267	1.48034	0.520086	0.38336	0.964883	0.740709	0.858692	0.809234	0.88258	0.943387	0.17981	0.610055
X	16847829	A	T	ENST00000380122;ENST00000398155	TXLNG	0.99221	23.1	0.23375	0.87284	0.227	0.504384	0.460649	0.455781	0.83583	0.29173	0.352034	0.230515	0.692649	0.662452	0.221911	0.664732
X	18925137	C	G	ENST00000379942	PHKA2	0.908082	24.7	0.929	0.96516	0.571	0.5877	0.797838	0.626604	0.950175	0.34165	0.865077	0.91763	0.43363	0.298114	0.330675	0.77017
X	53223460	T	A	ENST00000452825;ENST00000375401;ENST00000404049;ENST00000375379;ENST00000375383	KDM5C	0.997843	21.8	0.52541	0.73884	0.179	1.07319	0.380085	0.36964	0.687397	0.591104	0.390293	0.475701	0.570493	0.48928	0.65491	0.942309
X	54037669	G	A	ENST00000338154;ENST00000357988;ENST00000338946;ENST00000322659	PHF8	0.99824	26.3	0.77412	0.84251	0.332	2.80813	0.601378	0.747483	0.801354	0.978095	0.864393	0.743985	0.653057	0.605938	0.79632	0.980677
X	70776554	C	T	ENST00000373719;ENST00000373701	OGT	0.999947	24.4	0.50935	0.952	0.445	2.75735	0.707663	0.598982	0.932314	0.973929	0.91877	0.459207	0.890944	0.954042	0.756109	0.97174
X	73964160	G	C	ENST00000055682;ENST00000616200	KIAA2022	0.950542	0.718	0.29074	0.41642	0.142	0.414428	0.310953	0.0427476	0.347831	0.237271	0.184605	0.275643	0.402005	0.254456	0.506451	0.881001
X	110654033	G	A	ENST00000338081	DCX	0.863196	22.5	0.13776	0.32558	0.041	0.117641	0.0733023	0.397744	0.255513	0.0462186	0.382275	0.149853	0.447461	0.317072	0.158933	0.578585
X	130408069	C	A	ENST00000370910;ENST00000361420;ENST00000370904;ENST00000370903	IGSF1	0.99686	33	0.37294	0.62496	0.127	0.74893	0.280886	0.981778	0.566091	0.432584	0.189391	0.341412	0.474256	0.353839	0.26681	0.713368
X	153184737	G	A	ENST00000370028;ENST00000350060;ENST00000370016;ENST00000422918;ENST00000461052;ENST00000488269	ARHGAP4	0.983662	32	0.74071	-1	0.363	1.40577	0.634229	0.962025	0	0.717845	0.731861	0.707304	0.674641	0.636664	0.367558	0.798135
12	6859040	C	T	ENST00000203630;ENST00000435120;ENST00000542154;ENST00000539187	MLF2	0.921485	31	0.55084	0.734	0.284	1.91397	0.543097	0.937008	0.682176	0.854773	0.546911	0.502088	0.811661	0.838339	0.385061	0.810364
8	66534524	C	A	ENST00000276569;ENST00000518908;ENST00000519352	ARMC1	0.876352	23.5	0.60079	0.77917	0.175	0.547913	0.372914	0.504001	0.731192	0.318216	0.413953	0.554978	0.888193	0.95062	0.245458	0.691295
1	1246368	G	C	ENST00000379031;ENST00000467712	PUSL1	6.58682e-12	23.2	0.44106	0.6977	0.121	0.266021	0.387581	0.561849	0.727346	0.380652	0.428976	0.464972	0.493672	0.380745	0.007832	0.0938346
1	1558774	G	A	ENST00000520777;ENST00000518681;ENST00000505820	MIB2	0.000158543	10.51	0.28659	0.27246	0.029	0.530959	0.089479	0.233972	0.310063	0.619595	0.27089	0.29451	0.523455	0.422599	0.012301	0.128582
1	5987744	C	T	ENST00000378156;ENST00000622020	NPHP4	1.29374e-17	10.1	0.60543	0.6185	0.183	0.0732148	0.507431	0.226109	0.650759	0.117541	0.795496	0.630088	0.273669	0.0665882	0.007486	0.0909158
1	17953942	G	A	ENST00000361221;ENST00000375415;ENST00000375408	ARHGEF10L	0.0383063	16.93	0.18186	0.15143	0.019	0.621575	0.0477192	0.373763	0.183152	0.680441	0.211221	0.178622	0.566005	0.482931	0.020708	0.183594
1	22816653	T	C	ENST00000404138;ENST00000374651;ENST00000400239;ENST00000375647	ZBTB40	1.21208e-05	28.8	0.90217	0.80682	0.874	0.667425	0.968198	0.912264	0.831451	0.709179	0.950608	0.910388	0.738388	0.72871	0.692386	0.954346
1	23760755	A	G	ENST00000495646;ENST00000336689;ENST00000437606	ASAP3	2.35907e-10	7.074	0.52494	0.67766	0.259	0.273772	0.617266	0.175723	0.708042	0.389072	0.204665	0.551899	0.352137	0.183138	0.032209	0.245008
1	26135190	G	T	ENST00000361547;ENST00000354177;ENST00000374315	SEPN1	1.08497e-07	9.345	0.56064	0.71854	0.203	0.217171	0.53959	0.212203	0.747406	0.321694	0.797205	0.586818	0.447288	0.316838	0.01852	0.170296
1	26299052	G	C	ENST00000374282;ENST00000374284	PAFAH2	2.6854e-07	25.3	0.62711	0.48844	0.276	0.402954	0.637461	0.747123	0.524213	0.518232	0.676096	0.650914	0.511593	0.405823	0.042897	0.292558
1	32566110	G	A	ENST00000336294	TMEM39B	0.0214504	18.68	0.15926	0.12061	0.055	0.413613	0.195358	0.407451	0.149311	0.527292	0.230579	0.154198	0.536939	0.441732	0.078396	0.411506
1	35477530	T	C	ENST00000357182	ZMYM6	1.40246e-08	24.3	0.08132	0.21364	0.202	0.637416	0.538035	0.671392	0.249342	0.691104	0.0954504	0.0739771	0.432006	0.295886	0.080713	0.417859
1	35900589	C	T	ENST00000325722;ENST00000373266;ENST00000426982	KIAA0319L	0.188544	28.1	0.35461	0.25103	0.079	1.02335	0.277074	0.888766	0.288121	0.855938	0.440811	0.369974	0.375303	0.216767	0.048948	0.316498
1	38047837	C	T	ENST00000373062	GNL2	0.453032	35	0.48132	0.71917	0.444	0.424122	0.777403	0.999617	0.748012	0.536037	0.415564	0.508381	0.826003	0.860258	0.130873	0.530256
1	43665169	G	A	ENST00000372492;ENST00000528956;ENST00000610710	CFAP57	8.58277e-09	33	0.50193	0.672	0.51	0.699216	0.815853	0.987631	0.702578	0.726994	0.325533	0.529198	0.681194	0.646035	0.371469	0.800924
1	47075778	T	A	ENST00000319928;ENST00000271139;ENST00000371940	MOB3C	0.034005	23.4	0.74726	0.22232	0.889	0.981104	0.973071	0.584058	0.258409	0.844077	0.793206	0.765013	0.836653	0.876512	0.047533	0.311064
1	47610399	G	A	ENST00000294337;ENST00000371891;ENST00000620131	CYP4A22	1.42218e-08	1.488	0.2833	0.20922	0.017	0.210089	0.039905	0.107061	0.244715	0.312613	0.0716867	0.290841	0.360823	0.195869	0.000355	0.0105249
1	48697782	G	A	ENST00000533824;ENST00000438567;ENST00000236495	SLC5A9	6.4196e-13	34	0.9826	0.84216	0.952	0.921773	0.993007	0.997518	0.864607	0.824891	0.568822	0.984556	0.797002	0.816047	0.25626	0.702696
1	53513562	G	C	ENST00000371514;ENST00000528311;ENST00000371509;ENST00000407246;ENST00000430330;ENST00000435345	SCP2	0.00013976	33	0.71032	0.76654	0.705	1.30193	0.908369	0.987631	0.79331	0.914413	0.640061	0.730119	0.734783	0.72344	0.370645	0.800344
1	53975561	A	C	ENST00000312233;ENST00000628545	GLIS1	0.0999809	27.4	0.38306	0.38414	0.125	0.363144	0.396556	0.861095	0.422014	0.48136	0.411002	0.401364	0.619041	0.557756	0.018401	0.169554
1	63876903	G	A	ENST00000371108;ENST00000263440	ALG6	0.0553676	26.9	0.90215	0.80878	0.697	1.2889	0.905115	0.83844	0.833293	0.912332	0.958523	0.910375	0.691227	0.660425	0.261756	0.708318
1	68903958	C	T	ENST00000262340	RPE65	1.4584e-07	35	0.94311	0.83121	0.641	0.378681	0.881166	0.999617	0.854367	0.496288	0.986601	0.94826	0.597242	0.526992	0.060941	0.358833
1	79392717	C	T	ENST00000370742	ELTD1	5.25882e-07	9.666	0.27096	0.17295	0.077	0.0383373	0.270872	0.218054	0.206329	0.0605042	0.265011	0.277076	0.366946	0.204759	0.005473	0.0730823
1	91977407	C	T	ENST00000234626;ENST00000428239	CDC7	0.352414	35	0.65147	0.63422	0.559	0.806721	0.841796	0.999617	0.666008	0.779976	0.828439	0.674241	0.532563	0.435516	0.185054	0.617462
1	94495150	G	C	ENST00000536513;ENST00000370225	ABCA4	1.26763e-28	23.7	0.92333	0.95635	0.618	0.458667	0.870643	0.615492	0.96625	0.564725	0.976	0.92992	0.505292	0.396984	0.097509	0.460306
1	102270081	T	C	ENST00000370103;ENST00000338858	OLFM3	6.9679e-05	22.1	0.9234	0.8115	0.731	0.464899	0.91861	0.480332	0.835855	0.569766	0.900457	0.929981	0.627195	0.569279	0.467593	0.860755
1	114454397	C	T	ENST00000369563	DCLRE1B	0.107858	22.6	0.42146	0.39522	0.269	0.161706	0.629329	0.502818	0.432942	0.247631	0.584551	0.443586	0.182433	0.00119699	0.040503	0.282548
1	120298147	A	G	ENST00000369406;ENST00000544913	HMGCS2	1.06117e-08	29.5	0.83037	0.74354	0.723	0.352014	0.915514	0.932137	0.771361	0.471027	0.940108	0.843672	0.654881	0.60852	0.366021	0.797028
1	150484919	G	A	ENST00000369049;ENST00000369047;ENST00000346569	ECM1	7.32851e-08	23.1	0.80999	0.68803	0.598	0.552299	0.861192	0.550432	0.718047	0.634694	0.973185	0.824468	0.387678	0.234339	0.050568	0.322572
1	151337466	G	A	ENST00000368868;ENST00000447402;ENST00000426705	SELENBP1	1.22411e-06	34	0.71932	0.72399	0.457	0.55215	0.78539	0.997518	0.752642	0.634575	0.476365	0.73862	0.681516	0.646493	0.120877	0.510943
1	152127798	C	T	ENST00000316073	RPTN	3.17532e-18	5.566	0.38147	0.07122	0.031	0.0260099	0.0980053	0.156392	0.0927245	0.0399845	0.293853	0.399608	0.283001	0.0795413	0.171293	0.597639
1	152975717	G	C	ENST00000331860;ENST00000443178;ENST00000295367	SPRR3	0.00604297	0.002	0.46195	0.06045	0.034	0.000639354	0.110805	0.0223682	0.0797813	0.00122304	0.0297737	0.487675	0.191684	0.00258394	0.045745	0.304067
1	154407519	C	T	ENST00000368485;ENST00000622330;ENST00000344086	IL6R	0.047869	29.2	0.16458	0.23031	0.182	0.991763	0.505758	0.924027	0.266719	0.847011	0.515548	0.159903	0.246472	0.0342456	0.20773	0.647445
1	154920144	C	T	ENST00000368465;ENST00000368463;ENST00000368460	PBXIP1	5.79844e-07	0.897	0.34045	0.22004	0.007	0.182876	0.0083051	0.0961148	0.256036	0.27659	0.128392	0.354338	0.491571	0.377811	0.000128	0.00483174
1	154991093	G	A	ENST00000368424	DCST2	1.45882e-09	13.39	0.36481	0.06341	0.021	0.223232	0.0557743	0.297989	0.083369	0.329181	0.0138822	0.381234	0.345304	0.173023	0.007665	0.0924337
1	159827660	A	G	ENST00000368100	VSIG8	0.00316	27	0.44077	0.59512	0.397	1.51099	0.746144	0.843184	0.628049	0.940876	0.573065	0.464657	0.468672	0.346132	0.344492	0.780987
1	160460440	G	C	ENST00000368059;ENST00000368057;ENST00000368055	SLAMF6	0.35688	0.001	0.11841	0.07979	0.019	0.252607	0.0477192	0.01241	0.102833	0.365109	0.1074	0.111132	0.265583	0.0560306	0.000237	0.00776851
1	163131737	C	T	ENST00000313961;ENST00000367903;ENST00000530507;ENST00000531476	RGS5	0.0404999	25.3	0.7352	0.52214	0.176	0.294048	0.495543	0.747123	0.557056	0.411641	0.85852	0.753608	0.367718	0.205878	0.093894	0.451654
1	179311252	C	A	ENST00000540564;ENST00000539888;ENST00000367619	SOAT1	1.665e-05	34	0.56143	0.57651	0.42	0.727998	0.761977	0.997518	0.609976	0.742551	0.490214	0.587587	0.539953	0.446006	0.367857	0.798349
1	182025606	G	A	ENST00000339948	ZNF648	8.27115e-06	33	0.22133	0.34166	0.147	1.34296	0.442288	0.987631	0.379853	0.920138	0.104623	0.221946	0.7022	0.676168	0.011887	0.125556
1	183184672	C	T	ENST00000493293;ENST00000264144	LAMC2	7.933e-05	24.9	0.76578	0.72389	0.382	0.194553	0.735207	0.719045	0.752552	0.291731	0.81642	0.782566	0.486944	0.371381	0.168143	0.592897
1	200567527	A	G	ENST00000614960;ENST00000367350	KIF14	6.02749e-05	23.6	0.65006	0.5945	0.345	0.198092	0.705652	0.605275	0.627447	0.296545	0.770617	0.672891	0.478092	0.359129	0.085363	0.430208
1	202710688	G	A	ENST00000367265;ENST00000367264;ENST00000235790	KDM5B	5.0942e-05	35	0.69709	0.65607	0.352	0.941822	0.711553	0.999617	0.687184	0.831425	0.43115	0.717544	0.259832	0.0489711	0.189077	0.623011
1	202746219	A	G	ENST00000367265;ENST00000367264	KDM5B	5.0942e-05	28.9	0.97454	0.96598	0.887	2.26841	0.972423	0.915318	0.973963	0.985329	0.734895	0.977193	0.923155	0.985636	0.500105	0.877837
1	203452982	A	G	ENST00000343110	PRELP	0.00373649	4.646	0.20083	0.23761	0.07	0.335047	0.248294	0.145689	0.274269	0.453715	0.727797	0.199361	0.53054	0.432647	0.01612	0.154935
1	210012388	T	A	ENST00000491415	DIEXF	0.0492349	15.68	0.04372	0.14234	0.006	0.112787	0.00624441	0.348595	0.17327	0.177237	0.414671	0.0385211	0.518183	0.415127	0.017679	0.164999
1	211093245	A	G	ENST00000271751;ENST00000367007	KCNH1	0.333015	26.8	0.99176	0.97196	0.968	2.82181	0.996916	0.833597	0.978631	0.995221	0.994754	0.992901	0.758864	0.758843	0.813252	0.983968
1	222697001	A	G	ENST00000343410	HHIPL2	1.14241e-17	10.71	0.36307	0.10518	0.027	0.209418	0.0809393	0.237933	0.132014	0.31163	0.0551356	0.379309	0.457468	0.330761	0.011454	0.122362
1	227076735	G	T	ENST00000366783;ENST00000422240;ENST00000460775;ENST00000366782;ENST00000626989;ENST00000472139	PSEN2	0.0270142	26	0.98254	0.95546	0.799	0.790194	0.943425	0.79085	0.96553	0.77276	0.966991	0.984496	0.827561	0.862638	0.191444	0.626222
1	228005101	C	T	ENST00000366757	PRSS38	0.0302666	27.5	0.84021	0.58632	0.531	0.371945	0.827208	0.865324	0.619507	0.489829	0.843546	0.852943	0.514854	0.410428	0.080977	0.41857
1	228601547	C	G	ENST00000366697;ENST00000366698;ENST00000295033;ENST00000456946;ENST00000479800;ENST00000355586	TRIM17	2.40299e-05	8.732	0.15374	0.14509	0.034	0.354364	0.110805	0.201576	0.176269	0.473044	0.318541	0.148273	0.317185	0.130542	0.010395	0.11435
1	231360146	T	C	ENST00000366649;ENST00000366651;ENST00000451322	C1orf131	1.77283e-07	19.93	0.24611	0.16482	0.06	0.356965	0.213705	0.431515	0.197619	0.475491	0.626172	0.249424			0.004733	0.0660733
1	231406633	T	C	ENST00000366647;ENST00000416000	GNPAT	0.291273	5.776	0.17602	0.36568	0.088	0.366724	0.303824	0.158925	0.403731	0.484648	0.248418	0.172274	0.495156	0.382804	0.042905	0.29259
1	236706890	C	A	ENST00000527974;ENST00000352231;ENST00000526589;ENST00000341872;ENST00000450372;ENST00000416919;ENST00000366584;ENST00000238181;ENST00000323938;ENST00000526634;ENST00000525042	LGALS8	0.000188797	14.09	0.2827	0.17867	0.057	0.272819	0.202773	0.314062	0.212425	0.38811	0.32902	0.290167	0.293105	0.0942208	0.004595	0.0647344
1	246921631	C	T	ENST00000366510	SCCPDH	0.0119007	24.3	0.62789	0.67882	0.307	0.270196	0.670596	0.671392	0.709155	0.385223	0.58112	0.651673	0.484165	0.367523	0.157731	0.57667
1	247615262	A	G	ENST00000318749	OR2B11	0.0215165	0.002	0.15926	0.01544	0.023	0.0993032	0.0640599	0.0223682	0.0217134	0.15756	0.1074	0.154198	0.344153	0.17131	0.020093	0.179921
1	248344242	T	A	ENST00000359682	OR2M2	0.000216665	0.002	0.20148	0.00843	0.05	0.200943	0.176271	0.0223682	0.0120246	0.300307	0.0297737	0.200069	0.515817	0.411785	0.006461	0.0820272
1	249149951	G	A	ENST00000306601;ENST00000366471;ENST00000451251	ZNF692	3.97066e-07	6.793	0.44884	0.0885	0.014	0.189792	0.0288649	0.171874	0.112961	0.285653	0.0138822	0.473434	0.351936	0.182841	0.030136	0.234842
10	3207621	G	A	ENST00000224949;ENST00000451104;ENST00000380989	PITRM1	7.16195e-16	33	0.69297	0.72227	0.314	0.376183	0.677478	0.987631	0.75099	0.493872	0.545347	0.713643	0.702145	0.676089	0.074163	0.399583
10	12257793	G	A	ENST00000429258;ENST00000281141;ENST00000378900	CDC123	0.239628	29	0.89093	0.67436	0.794	1.37527	0.941686	0.918289	0.704843	0.924978	0.703273	0.900038	0.834432	0.873121	0.546179	0.899731
10	14951129	C	T	ENST00000378246;ENST00000357717;ENST00000378249;ENST00000396817;ENST00000378255;ENST00000378254;ENST00000378278;ENST00000378258;ENST00000378242	DCLRE1C	0.00286936	23.3	0.44856	0.24238	0.063	0.116976	0.224368	0.573067	0.279208	0.183102	0.377274	0.473127	0.467841	0.344993	0.198594	0.635735
10	16806500	G	A	ENST00000377921;ENST00000345264;ENST00000602389	RSU1	0.0477657	24	0.42371	0.77215	0.229	0.307838	0.577877	0.644577	0.798651	0.425976	0.613773	0.446048	0.546864	0.455823	0.304994	0.748769
10	17089529	G	T	ENST00000377833	CUBN	3.03433e-28	17.73	0.21805	0.16512	0.188	0.164787	0.515706	0.389253	0.197938	0.251931	0.61866	0.218326	0.527418	0.428222	0.247514	0.693495
10	18903392	A	C	ENST00000377304	NSUN6	1.72775e-14	11.11	0.20051	0.16423	0.125	0.00373938	0.396556	0.246199	0.19699	0.00531327	0.281381	0.199011	0.465465	0.341738	0.011836	0.12518
10	28971295	A	G	ENST00000375533	BAMBI	0.00217666	12.31	0.48417	0.06163	0.19	0.101845	0.51897	0.272877	0.0812236	0.161566	0.502506	0.51132	0.645088	0.594634	0.020085	0.179875
10	32106768	T	C	ENST00000375245;ENST00000396144;ENST00000311380;ENST00000375250;ENST00000344936	ARHGAP12	0.00231777	24	0.89776	0.82954	0.879	0.257876	0.969824	0.644577	0.852805	0.371205	0.923539	0.906321	0.606534	0.5401	0.391809	0.814921
10	59955895	C	A	ENST00000373935	IPMK	0.426106	29.2	0.22917	0.60971	0.431	0.711923	0.769174	0.924027	0.64222	0.734161	0.472103	0.230627	0.65632	0.61056	0.458921	0.855954
10	69934150	C	A	ENST00000540630;ENST00000354393;ENST00000358913;ENST00000613327	MYPN	0.0652214	1.463	0.206	0.2058	0.063	0.235171	0.224368	0.106655	0.241129	0.343657	0.389126	0.205045	0.366954	0.204771	0.001067	0.0233773
10	73039593	G	C	ENST00000335350;ENST00000373192	UNC5B	0.000746121	9.762	0.08336	0.09791	0.068	0.134647	0.241608	0.219834	0.123766	0.208473	0.440605	0.0759643	0.516883	0.413291	0.008942	0.102937
10	74701046	T	C	ENST00000373032	PLA2G12B	0.059869	28	0.86708	0.63165	0.769	1.12556	0.932806	0.885079	0.663517	0.881506	0.546001	0.878023	0.715408	0.695257	0.553063	0.902797
10	75264682	G	A	ENST00000339859;ENST00000408019	USP54	3.94252e-05	24.2	0.4504	0.17867	0.053	0.220004	0.187804	0.662685	0.212425	0.325463	0.294918	0.475125	0.197157	0.00381959	0.081741	0.42063
10	86131994	G	A	ENST00000359979;ENST00000372088;ENST00000224756	CCSER2	0.475105	23.6	0.61716	0.39536	0.128	0.0845368	0.403136	0.605275	0.433078	0.135597	0.714809	0.641343	0.527774	0.428724	0.147506	0.559853
10	88478538	G	T	ENST00000429277;ENST00000623056;ENST00000361373;ENST00000263066;ENST00000477489	LDB3	0.00021485	29.4	0.86304	0.55163	0.392	0.728138	0.742551	0.929499	0.585785	0.742591	0.926377	0.874257	0.748721	0.743881	0.110706	0.489934
10	96970504	G	A	ENST00000341686;ENST00000394005	ACSM6	0.0112102	0.049	0.24935	0.0885	0.055	0.0243341	0.195358	0.0555997	0.112961	0.0372527	0.0611885	0.253015			0.000362	0.0106757
10	99211655	G	A	ENST00000393760;ENST00000370854;ENST00000414567;ENST00000370846;ENST00000352634;ENST00000353979;ENST00000370842;ENST00000345745;ENST00000433086	ZDHHC16	0.0180658	18.74	0.05898	0.29146	0.008	0.294399	0.0106312	0.408605	0.32938	0.412118	0.484546	0.0526758	0.615396	0.552601	0.025017	0.208143
10	99426263	C	T	ENST00000370649;ENST00000370631	RP11-548K23.11	-1	32	0.9382	0.84568	0.767	2.37839	0.932081	0.973955	0.867893	0.988258	0.815528	0.943692	0.771383	0.777475	0.703264	0.957589
10	101715714	G	A	ENST00000324109	DNMBP	1.15012e-09	2.627	0.35461	0.17668	0.023	0.15061	0.0640599	0.122668	0.210307	0.23154	0.40147	0.369974	0.235045	0.0237536	0.016209	0.155516
10	101716819	C	T	ENST00000324109	DNMBP	1.15012e-09	15.11	0.35393	0.37575	0.029	0.136637	0.089479	0.336541	0.413718	0.211557	0.362563	0.369222	0.329496	0.149242	0.007268	0.0890594
10	103771485	T	C	ENST00000370033	C10orf76	0.0553398	23.9	0.64765	0.4349	0.17	0.669891	0.485069	0.635136	0.471924	0.710455	0.778027	0.670598			0.275256	0.721598
10	103827308	C	T	ENST00000299238	HPS6	0.301742	23	0.59403	0.55071	0.117	0.657864	0.378434	0.538993	0.58489	0.703734	0.707348	0.619119	0.402833	0.255607	0.030254	0.235429
10	105184868	G	A	ENST00000369797	PDCD11	0.468449	22.4	0.17056	0.13343	0.015	0.259548	0.0324473	0.492022	0.16349	0.373133	0.249502	0.166353	0.203155	0.00558306	0.003918	0.0579838
10	105890027	C	G	ENST00000357060	CFAP43	1.11043e-14	31	0.51905	0.37695	0.25	0.58685	0.605978	0.956214	0.414906	0.658086	0.461496	0.546105	0.299741	0.104121	0.077953	0.410278
10	112650336	G	A	ENST00000393104;ENST00000280154	PDCD4	0.000577684	28.4	0.55308	0.67892	0.168	0.318632	0.481523	0.899314	0.709251	0.437434	0.587237	0.579464	0.704756	0.679859	0.080719	0.417872
10	115338511	A	T	ENST00000542051;ENST00000351270	HABP2	1.17395e-14	23.1	0.56229	0.61429	0.174	0.026906	0.492085	0.550432	0.646666	0.0413592	0.563656	0.588418	0.465586	0.341904	0.003534	0.0540038
10	123985965	C	T	ENST00000369005;ENST00000513429;ENST00000515273;ENST00000515603;ENST00000334433;ENST00000358010;ENST00000453444;ENST00000369001;ENST00000369000;ENST00000360561;ENST00000368999;ENST00000369004;ENST00000260733;ENST00000514539;ENST00000496913	TACC2	3.52233e-19	23	0.06003	0.42186	0.16	0.502015	0.467015	0.538993	0.459135	0.597848	0.558227	0.053662	0.382066	0.226393	0.041451	0.286566
11	212684	C	T	ENST00000526104;ENST00000325207;ENST00000527696	RIC8A	0.000378553	35	0.75388	0.71434	0.664	1.06563	0.891259	0.999617	0.743376	0.867366	0.949457	0.7713	0.736613	0.726114	0.123743	0.516604
11	418794	G	T	ENST00000332826	ANO9	4.59378e-11	12.07	0.51498	0.89688	0.084	0.268901	0.292166	0.267383	0.914903	0.383622	0.237489	0.542097	0.300139	0.104714	0.059808	0.355075
11	498026	C	T	ENST00000534797;ENST00000397614;ENST00000397615;ENST00000397604;ENST00000529768;ENST00000533410;ENST00000438658;ENST00000354420;ENST00000356187	RNH1	0.000213432	13.46	0.46051	0.62002	0.242	0.233563	0.595552	0.299623	0.652233	0.341753	0.597428	0.486111	0.462475	0.337645	0.102557	0.471974
11	800598	C	T	ENST00000411829;ENST00000347755	PIDD1	1.60116e-09	14.44	0.13237	0.36969	0.025	0.0426891	0.0724558	0.321901	0.407705	0.0676893	0.321673	0.125636	0.554488	0.466628	0.006784	0.0848753
11	1018420	T	G	ENST00000421673	MUC6	1.08684e-32	2.284	0.23668	0.01645	0.023	0.116626	0.0640599	0.118392	0.0231049	0.182717	0.218845	0.238942	0.181329	0.00108036	0.061471	0.360571
11	5699639	T	C	ENST00000380034;ENST00000380027;ENST00000396847;ENST00000412903	TRIM5	4.3697e-08	0.001	0.23798	0.28984	0.065	0.0964037	0.231358	0.01241	0.327732	0.153084	0.693577	0.240385	0.333681	0.155578	0.001372	0.027922
11	6231119	C	T	ENST00000316375	C11orf42	3.04761e-06	23	0.57308	0.23105	0.286	0.523116	0.648639	0.538993	0.267482	0.613318	0.778978	0.598904			0.198951	0.636199
11	10540638	C	T	ENST00000265981;ENST00000528665;ENST00000533412	RNF141	0.000702153	23.9	0.51059	0.27843	0.096	0.447445	0.326026	0.635136	0.31614	0.555207	0.68231	0.537772	0.547388	0.456571	0.101553	0.469693
11	16863104	A	C	ENST00000531066;ENST00000355661	PLEKHA7	0.000173041	11.39	0.33493	0.09413	0.063	0.177169	0.224368	0.252191	0.119444	0.26878	0.503374	0.348241	0.47469	0.354444	0.040214	0.281321
11	17122938	T	C	ENST00000265970	PIK3C2A	0.148703	25.6	0.82913	0.6394	0.637	0.310036	0.879369	0.766638	0.671043	0.428676	0.788226	0.8425	0.856633	0.906632	0.142632	0.551466
11	18057667	T	G	ENST00000250018;ENST00000528338	TPH1	2.67305e-05	27.3	0.99271	0.94337	0.981	0.938946	0.999139	0.85676	0.955559	0.830566	0.985745	0.993754	0.74555	0.739215	0.301569	0.745777
11	21135209	C	T	ENST00000325319;ENST00000298925;ENST00000357134;ENST00000532434;ENST00000619031	NELL1	2.16982e-09	32	0.94798	0.78301	0.846	0.524744	0.959132	0.973955	0.808951	0.61472	0.967046	0.95278	0.55884	0.472799	0.124147	0.517396
11	34182470	C	T	ENST00000435224	ABTB2	0.12465	17.5	0.25996	0.19317	0.06	0.151551	0.213705	0.384828	0.22781	0.233036	0.599778	0.264806	0.525523	0.425531	0.003996	0.0587766
11	43905540	G	A	ENST00000302708;ENST00000529366	ALKBH3	2.55797e-09	28.9	0.66008	0.63129	0.262	0.328215	0.620935	0.915318	0.663161	0.447203	0.638057	0.682448	0.485612	0.369531	0.061475	0.360585
11	47296389	G	T	ENST00000342922;ENST00000402799;ENST00000406482;ENST00000349238;ENST00000311027;ENST00000407859;ENST00000395344;ENST00000444117;ENST00000395336;ENST00000402192;ENST00000422579	MADD	0.000901823	11.77	0.44997	0.14539	0.057	0.461522	0.202773	0.260576	0.176597	0.566994	0.354822	0.474664	0.375208	0.216629	0.080508	0.4173
11	47345246	C	A	ENST00000342922;ENST00000402799;ENST00000406482;ENST00000349238;ENST00000311027;ENST00000407859;ENST00000395344;ENST00000395336;ENST00000402192;ENST00000405573	MADD	0.000901823	33	0.83096	0.85882	0.584	1.62958	0.854378	0.987631	0.880089	0.951854	0.82522	0.844229	0.841745	0.884241	0.394836	0.816945
11	47470384	C	T	ENST00000298854;ENST00000352508;ENST00000524487;ENST00000529341	RAPSN	0.0326445	33	0.8746	0.72377	0.685	0.640815	0.900163	0.987631	0.752436	0.693386	0.858922	0.884977	0.807618	0.83217	0.143485	0.55296
11	48161047	C	T	ENST00000613246;ENST00000418331;ENST00000615445	PTPRJ	2.38654e-05	23.9	0.08861	0.38804	0.113	0.663715	0.369048	0.635136	0.425867	0.706917	0.48184	0.0810995	0.310565	0.120486	0.093397	0.450449
11	48185164	A	G	ENST00000613246;ENST00000418331;ENST00000615445	PTPRJ	2.38654e-05	27.2	0.86813	0.78985	0.68	0.946334	0.898066	0.85234	0.815428	0.832988	0.679188	0.878988	0.784725	0.797491	0.413526	0.829024
11	55541191	C	A	ENST00000361760;ENST00000623618	OR5D13	1.73556e-07	12.21	0.22296	0.09697	0.06	0.0291739	0.213705	0.270579	0.122693	0.0450899	0.30573	0.223745	0.211398	0.00877779	0.088402	0.438018
11	57268502	G	A	ENST00000278426;ENST00000528450;ENST00000533066	SLC43A1	7.85327e-05	7.808	0.12425	0.50246	0.104	0.340748	0.346933	0.186539	0.537884	0.459423	0.590288	0.117155	0.419269	0.278386	0.055332	0.339754
11	57995977	T	C	ENST00000316770	OR10Q1	0.254569	4.699	0.02787	0.08381	0.093	0.251849	0.317877	0.146292	0.107521	0.364265	0.270448	0.0241942	0.320212	0.135153	0.012009	0.126455
11	58477393	A	C	ENST00000611865;ENST00000344743;ENST00000529732	GLYAT	8.03824e-05	22.3	0.18872	0.52924	0.218	0.105902	0.562149	0.487681	0.563977	0.167529	0.301122	0.186101	0.307973	0.116556	0.054464	0.336696
11	61557978	C	T	ENST00000537328;ENST00000543510	TMEM258	0.000864646	24.6	0.54752	0.82239	0.252	0.205391	0.608515	0.696156	0.846086	0.306047	0.358745	0.57403	0.865679	0.919897	0.121301	0.511785
11	63585765	C	T	ENST00000294244	C11orf84	0.471419	25.7	0.72978	0.73323	0.129	1.01471	0.405301	0.772879	0.7615	0.853547	0.745918	0.748488			0.147317	0.559531
11	63719959	C	T	ENST00000377793;ENST00000542163	NAA40	0.00544668	31	0.5688	0.53088	0.289	1.04055	0.651886	0.956214	0.565576	0.860735	0.791546	0.594747	0.695444	0.666444	0.216471	0.658233
11	64702860	C	T	ENST00000279168;ENST00000533257;ENST00000532246	GPHA2	2.06937e-05	15.7	0.25	0.19912	0.035	0.29269	0.115033	0.349015	0.234098	0.410115	0.261217	0.253732	0.283916	0.0808476	0.035325	0.259669
11	64974022	G	A	ENST00000533820;ENST00000533129;ENST00000524773;ENST00000279247;ENST00000527323	CAPN1	5.0044e-05	34	0.96057	0.8533	0.911	1.11309	0.980243	0.997518	0.874979	0.878921	0.969978	0.96445	0.650133	0.601794	0.128614	0.525996
11	66052363	G	A	ENST00000496746;ENST00000471387;ENST00000359461;ENST00000376901	YIF1A	2.08232e-09	17.91	0.32035	0.18627	0.119	0.0569369	0.383027	0.392701	0.22051	0.0908804	0.360363	0.332066	0.61622	0.553766	0.01935	0.175409
11	66055332	G	A	ENST00000359461;ENST00000376901;ENST00000431556;ENST00000528575;ENST00000616458	YIF1A	2.08232e-09	20.9	0.09845	0.22857	0.048	0.0633969	0.168432	0.450077	0.264916	0.10156	0.494099	0.0908546	0.564095	0.480235	0.01744	0.163472
11	71152300	T	G	ENST00000407721;ENST00000355527;ENST00000527316	DHCR7	5.04266e-08	24.1	0.95478	0.83061	0.849	0.382884	0.960114	0.653752	0.853812	0.500149	0.931407	0.959113	0.541429	0.448104	0.088115	0.437285
11	82571020	G	A	ENST00000313010;ENST00000393399;ENST00000529671;ENST00000532809	PRCP	3.33653e-08	32	0.57569	0.60872	0.554	0.222532	0.839237	0.973955	0.641264	0.328395	0.65719	0.601408	0.747426	0.741978	0.141745	0.54991
11	86518792	G	A	ENST00000527521;ENST00000280258	PRSS23	1.26863e-06	17.88	0.29482	0.26812	0.066	0.234344	0.234809	0.392124	0.305635	0.342804	0.256794	0.303668	0.411137	0.267141	0.056283	0.343062
11	89924826	C	T	ENST00000534061;ENST00000321955	NAALAD2	7.0245e-15	23.2	0.13776	0.32432	0.071	0.245333	0.251581	0.561849	0.3625	0.355941	0.469334	0.131307	0.20974	0.00805909	0.008234	0.0971758
11	92714792	G	A	ENST00000257068	MTNR1B	0.00870273	25.4	0.85072	0.5121	0.722	0.394118	0.915122	0.753766	0.54727	0.510765	0.8634	0.862781	0.567617	0.485206	0.154494	0.571445
11	99827672	C	G	ENST00000527185;ENST00000528682;ENST00000524871;ENST00000418526;ENST00000279463;ENST00000619298	CNTN5	0.00135406	16.67	0.41473	0.49842	0.186	0.254494	0.512409	0.368646	0.53395	0.367324	0.78075	0.436203	0.802624	0.824571	0.012801	0.13218
11	103024187	A	C	ENST00000375735;ENST00000398093	DYNC2H1	2.17854e-21	24.7	0.39332	0.61698	0.159	0.307126	0.46518	0.703986	0.649273	0.425234	0.582765	0.412701	0.546203	0.454884	0.066445	0.376461
11	107207297	G	A	ENST00000282251	CWF19L2	9.64691e-09	32	0.64521	0.70078	0.476	0.108557	0.796672	0.973955	0.730318	0.171022	0.583303	0.668284	0.776853	0.785662	0.131468	0.531366
11	109294676	G	A	ENST00000327419	C11orf87	0.245099	24	0.64844	0.24779	0.295	1.64043	0.658315	0.644577	0.284787	0.952772	0.367425	0.671345			0.404272	0.823119
11	111630612	C	G	ENST00000311129;ENST00000426998;ENST00000527614;ENST00000341980	PPP2R1B	2.18829e-07	26.1	0.68943	0.5308	0.387	0.488437	0.738913	0.796604	0.565499	0.58797	0.706557	0.710301	0.835198	0.87429	0.14235	0.550972
11	113196288	A	T	ENST00000529221;ENST00000442859;ENST00000531164;ENST00000529850;ENST00000525965;ENST00000393020;ENST00000455306;ENST00000314756;ENST00000483239	TTC12	1.44727e-07	13.61	0.65909	0.36723	0.4	0.166182	0.748278	0.303084	0.40526	0.253907	0.766565	0.681513	0.467501	0.344527	0.028083	0.224421
11	113631634	G	A	ENST00000200135	ZW10	0.0472629	29.6	0.52447	0.69814	0.241	0.510923	0.594225	0.934714	0.727773	0.604403	0.247322	0.551439	0.375311	0.216776	0.029369	0.230983
11	114569219	C	A	ENST00000389586	NXPE2	0.244912	26.1	0.68673	0.48251	0.273	0.0690755	0.634008	0.796604	0.518438	0.11091	0.257787	0.707747	0.518067	0.414962	0.103092	0.473188
11	117100406	G	A	ENST00000320934;ENST00000540028;ENST00000525027;ENST00000524507;ENST00000532301;ENST00000530269	PCSK7	0.19137	12.3	0.26154	0.3043	0.153	0.521373	0.453886	0.272646	0.342385	0.612081	0.249502	0.266576	0.332341	0.153561	0.050631	0.322806
11	121424766	A	G	ENST00000260197	SORL1	0.0174141	29.1	0.97607	0.81699	0.934	0.835291	0.987653	0.921191	0.841017	0.791835	0.935057	0.97858	0.699417	0.672153	0.514922	0.885147
11	123676657	A	G	ENST00000309154	OR6M1	0.00196365	22.9	0.16636	0.13929	0.18	0.242138	0.502394	0.528031	0.169928	0.351906	0.659297	0.161824	0.400744	0.252687	0.07804	0.41052
11	124742963	C	T	ENST00000397801;ENST00000538940	ROBO3	0.028612	24.3	0.73895	0.54506	0.507	0.355134	0.814213	0.671392	0.57939	0.473786	0.85332	0.75717	0.524702	0.424371	0.176926	0.605907
11	124754806	G	A	ENST00000306534;ENST00000533054	ROBO4	1.66866e-09	23.7	0.53304	0.45842	0.112	0.232005	0.366669	0.615492	0.494917	0.340086	0.728719	0.559845	0.322695	0.138918	0.05892	0.352098
11	124857453	A	G	ENST00000529051;ENST00000344762	CCDC15	3.2121e-16	2.901	0.24935	0.00889	0.012	0.0166376	0.0221163	0.125937	0.0126578	0.0245363	0.0806253	0.253015	0.290814	0.0908535	0.001559	0.0305201
11	125791158	A	G	ENST00000263576;ENST00000530414	DDX25	4.23434e-09	24.3	0.69113	0.59506	0.31	0.743994	0.673572	0.671392	0.627994	0.75054	0.812455	0.71191	0.604438	0.537145	0.027579	0.221812
11	134072722	A	G	ENST00000534548	NCAPD3	0.0731521	7.248	0.17388	0.10991	0.008	0.0883773	0.0106312	0.178189	0.137336	0.141452	0.128392	0.169958	0.254546	0.0428505	0.012054	0.126784
12	6128067	G	A	ENST00000261405	VWF	1.52411e-11	29.2	0.98127	0.98821	0.796	0.887475	0.942382	0.924027	0.990926	0.812455	0.953257	0.983338	0.611761	0.547479	0.461997	0.857669
12	6669269	T	C	ENST00000537442;ENST00000616948;ENST00000620535;ENST00000382421;ENST00000545200;ENST00000399466;ENST00000322166;ENST00000541778;ENST00000617555	NOP2	0.0489276	0.207	0.30363	0.0954	0.018	0.0952023	0.0437731	0.0731652	0.120898	0.151353	0.048228	0.313477	0.248148	0.0359531	0.039961	0.280235
12	9265970	A	G	ENST00000318602;ENST00000404455	A2M	0.000540115	24	0.28659	0.58865	0.442	1.07618	0.776161	0.644577	0.621769	0.870156	0.901357	0.29451	0.562689	0.478245	0.263166	0.709735
12	30862954	T	C	ENST00000298892	CAPRIN2	0.0120891	23.9	0.89229	0.73836	0.81	2.52252	0.947186	0.635136	0.766406	0.99097	0.749128	0.901278	0.785973	0.799367	0.363517	0.795216
12	39695328	T	C	ENST00000361961;ENST00000551264;ENST00000544797;ENST00000361418;ENST00000541463	KIF21A	6.18013e-05	22.2	0.55284	0.21467	0.114	0.40732	0.371424	0.483837	0.250418	0.522136	0.516994	0.579231	0.470533	0.348699	0.186761	0.61983
12	45797004	G	A	ENST00000425752;ENST00000423947;ENST00000320560;ENST00000441606	ANO6	4.52445e-20	25.4	0.84986	0.84085	0.637	0.840555	0.879369	0.753766	0.863388	0.794117	0.572002	0.861973	0.809084	0.834412	0.290884	0.736229
12	48528577	G	A	ENST00000340802;ENST00000359794;ENST00000548345;ENST00000551804;ENST00000547587;ENST00000312352	PFKM	6.03263e-07	22.9	0.6443	0.51664	0.2	0.579728	0.534929	0.528031	0.551689	0.653419	0.67927	0.667407	0.544655	0.452693	0.029583	0.232071
12	48919485	G	A	ENST00000310194	OR8S1	3.08155e-06	1.711	0.15403	0.00565	0.059	0.0493555	0.21009	0.110515	0.00811563	0.0785931	0.0986584	0.148582	0.180108	0.000959371	0.002903	0.0471106
12	49458906	G	A	ENST00000301068	RHEBL1	3.29299e-06	22.9	0.50736	0.59771	0.112	0.575294	0.366669	0.528031	0.630566	0.650318	0.574775	0.534576	0.358751	0.192836	0.017892	0.166353
12	52789568	G	C	ENST00000257974	KRT82	2.61198e-16	24.7	0.7493	0.84131	0.536	0.241965	0.829856	0.703986	0.863821	0.351718	0.541557	0.766962	0.439933	0.306752	0.016049	0.154465
12	55688247	T	C	ENST00000358433	OR6C6	0.0658376	25.5	0.30082	0.01773	0.158	0.0320792	0.463308	0.760262	0.024847	0.0500708	0.471052	0.310349	0.347374	0.176104	0.030612	0.237203
12	56349277	G	T	ENST00000449260;ENST00000552882;ENST00000550464;ENST00000548747;ENST00000548493;ENST00000550447	PMEL	1.12363e-07	29.8	0.58425	0.62104	0.524	0.609816	0.823464	0.939672	0.653223	0.672754	0.730715	0.609694	0.539105	0.444804	0.200746	0.638534
12	57397603	C	A	ENST00000300101	ZBTB39	0.00973093	20.5	0.22526	0.11464	0.119	0.576694	0.383027	0.44185	0.142649	0.65125	0.348102	0.226287	0.836723	0.876619	0.055157	0.339136
12	57625518	G	A	ENST00000328923;ENST00000557487;ENST00000556689;ENST00000414700;ENST00000557703;ENST00000553529;ENST00000554310;ENST00000557427;ENST00000553474;ENST00000555773;ENST00000554975;ENST00000449049;ENST00000556737	SHMT2	0.00748753	28.3	0.87044	-1	0.441	1.40737	0.775539	0.895884	0	0.929391	0.782965	0.881136	0.711073	0.688987	0.300436	0.744786
12	69252843	C	A	ENST00000551568;ENST00000338356;ENST00000546373	CPM	8.07121e-07	33	0.89936	0.91209	0.812	1.52287	0.947857	0.987631	0.928525	0.942143	0.941062	0.907796	0.61603	0.553495	0.483115	0.869074
12	70004291	G	A	ENST00000361484	LRRC10	0.00919177	25.8	0.31614	0.4433	0.303	0.799697	0.66656	0.778995	0.480136	0.776949	0.81095	0.327387	0.666407	0.624947	0.1213	0.511783
12	71977456	G	C	ENST00000266674;ENST00000536515;ENST00000540815	LGR5	1.13571e-05	23	0.87709	0.54244	0.447	0.110059	0.779267	0.538993	0.576835	0.173248	0.936311	0.887293	0.441949	0.309521	0.169942	0.595616
12	101680146	A	G	ENST00000261637	UTP20	0.170231	23.7	0.62728	0.46311	0.33	0.467827	0.69246	0.615492	0.499501	0.571947	0.660005	0.65108	0.496888	0.385219	0.241431	0.686921
12	109877458	C	T	ENST00000310903;ENST00000431443	MYO1H	2.91611e-17	34	0.96476	0.84288	0.778	0.531974	0.936048	0.997518	0.865279	0.620216	0.873929	0.96828	0.420618	0.280236	0.027294	0.220326
12	113711426	T	G	ENST00000335509;ENST00000550785;ENST00000541517;ENST00000392569	TPCN1	0.00385892	31	0.99852	0.95198	0.919	2.82181	0.982857	0.956214	0.962697	0.995221	0.950269	0.998722	0.868885	0.924516	0.5251	0.890026
12	118852189	G	A	ENST00000543473	SUDS3	0.00759611	25.6	0.73364	0.22156	0.451	3.32766	0.781742	0.766638	0.257615	0.997925	0.657992	0.752137	0.893331	0.956937	0.377959	0.80548
12	123341266	C	T	ENST00000253083	HIP1R	1.44297e-06	11.12	0.21479	0.11621	0.02	0.103736	0.0517325	0.24641	0.14441	0.164421	0.115124	0.214715	0.407126	0.261576	0.022947	0.196609
12	123466510	C	G	ENST00000543566;ENST00000315580;ENST00000453766;ENST00000542099;ENST00000392435;ENST00000413381;ENST00000426960;ENST00000454885;ENST00000439686;ENST00000456762	ARL6IP4	0.0112342	31	0.7729	0.70552	0.521	0.0124464	0.821844	0.956214	0.73489	0.0181314	0.850575	0.789324	0.803324	0.825641
12	123920711	A	G	ENST00000280571	RILPL2	0.0608722	11.89	0.18403	0.42949	0.058	1.10162	0.206456	0.263289	0.466621	0.876246	0.0884993	0.180989	0.324949	0.142346	0.00933	0.106039
12	130941155	C	A	ENST00000261655	RIMBP2	0.292582	22.9	0.17755	0.16687	0.064	0.278937	0.22788	0.528031	0.19982	0.394845	0.351615	0.173946	0.378236	0.220935	0.162309	0.583909
12	133197689	G	A	ENST00000389110;ENST00000449132;ENST00000343948;ENST00000352418;ENST00000350048;ENST00000351222;ENST00000348800;ENST00000542301	P2RX2	9.6942e-12	20.4	0.18999	0.26125	0.033	0.364827	0.106559	0.439847	0.298611	0.482965	0.250579	0.187483	0.281641	0.0776118	0.005117	0.0697406
12	133197699	C	T	ENST00000389110;ENST00000449132;ENST00000343948;ENST00000352418;ENST00000350048;ENST00000351222;ENST00000348800;ENST00000542301	P2RX2	9.6942e-12	32	0.25452	0.57553	0.162	0.473741	0.47069	0.973955	0.609021	0.576622	0.670728	0.258765	0.465327	0.34155	0.126094	0.521172
13	24167578	G	T	ENST00000248484;ENST00000382258;ENST00000382263	TNFRSF19	0.0198825	27.3	0.95169	0.79125	0.517	0.538258	0.819678	0.85676	0.816749	0.624642	0.998263	0.956245	0.656315	0.610552	0.36095	0.793342
13	28122540	G	C	ENST00000316334	LNX2	0.215282	23.7	0.18999	0.67591	0.301	1.28535	0.664537	0.615492	0.706348	0.911745	0.593886	0.187483	0.811431	0.837987	0.080025	0.415992
13	42259219	G	A	ENST00000379310	VWA8	2.93154e-40	17.29	0.07551	0.26636	0.066	0.0574566	0.234809	0.380763	0.303833	0.0917946	0.18168	0.0683626	0.34213	0.168299	0.014996	0.147427
13	78477482	C	T	ENST00000377211;ENST00000334286;ENST00000626030	EDNRB	0.0193615	26.4	0.39389	0.34368	0.177	0.885983	0.497269	0.813135	0.381867	0.811846	0.466314	0.413323	0.821707	0.853689	0.27985	0.725989
13	103492086	G	T	ENST00000257336;ENST00000448849	BIVM	6.43353e-06	10.34	0.12554	0.04528	0.067	0.254155	0.238218	0.23069	0.0610126	0.366916	0.0716867	0.118501			0.009163	0.104705
13	103514754	A	G	ENST00000355739;ENST00000610537	ERCC5	4.6477e-06	0.001	0.37231	0.09068	0.008	0.115012	0.0106312	0.01241	0.115475	0.180345	0.0920863	0.389506			0.000146	0.00534883
14	23244691	C	T	ENST00000285850;ENST00000555702;ENST00000397532;ENST00000397529;ENST00000397528;ENST00000554517	SLC7A7	0.00209119	16.12	0.7377	0.33893	0.194	0.157208	0.525419	0.357626	0.377119	0.241255	0.407902	0.755983	0.53089	0.433144	0.015022	0.147604
14	23456632	T	C	ENST00000299088;ENST00000397379;ENST00000397382;ENST00000397377	C14orf93	0.0321278	24.8	0.62953	0.63714	0.179	1.09291	0.500689	0.711614	0.668845	0.874217	0.821175	0.653257			0.195027	0.631038
14	23855269	C	G	ENST00000405093;ENST00000356287	MYH6	1.27599e-17	23.2	0.71975	0.85323	0.365	0.263161	0.722116	0.561849	0.874917	0.377386	0.781976	0.739031	0.674233	0.636077	0.235744	0.680655
14	24656632	C	T	ENST00000354464	IPO4	3.2247e-06	17.69	0.16965	0.11148	0.065	0.250905	0.231358	0.388483	0.139101	0.363185	0.278556	0.165382	0.423927	0.284803	0.054655	0.33737
14	24680773	C	G	ENST00000530611;ENST00000347519;ENST00000556387;ENST00000609024;ENST00000533011	RP11-468E2.1	-1	28	0.9305	0.37545	0.726	0.290814	0.916682	0.885079	0.413419	0.407792	0.726519	0.936574	0.622506	0.562642	0.491564	0.873479
14	24683528	C	T	ENST00000288087;ENST00000534348	MDP1	0.00152616	23.9	0.92948	0.81499	0.412	0.256219	0.75659	0.635136	0.839135	0.369415	0.593286	0.93563			0.022889	0.196285
14	24705309	A	G	ENST00000355299;ENST00000620807;ENST00000559836;ENST00000348719;ENST00000561035;ENST00000559409;ENST00000399440;ENST00000420554;ENST00000557854;ENST00000456667;ENST00000558483	GMPR2	0.000987613	15.43	0.56526	0.42174	0.294	0.142864	0.657259	0.34335	0.459013	0.220523	0.773696	0.591308	0.685148	0.651705	0.006663	0.0838206
14	24897550	C	T	ENST00000267406;ENST00000555436	CBLN3	0.000188311	28.1	0.35393	0.34603	0.13	1.04095	0.407454	0.888766	0.384216	0.860876	0.632487	0.369222	0.58801	0.513965	0.054261	0.335976
14	35596686	G	A	ENST00000604948;ENST00000250377;ENST00000534898;ENST00000603544	KIAA0391	1.77758e-05	29.5	0.85205	0.75133	0.503	0.792039	0.812003	0.932137	0.778799	0.773761	0.851452	0.864029	0.444488	0.312992	0.302385	0.746493
14	45693704	T	C	ENST00000310806	MIS18BP1	2.30009e-05	0.002	0.38147	0.05232	0.019	0.0249437	0.0477192	0.0223682	0.0698077	0.0382233	0.0920863	0.399608	0.237556	0.0258898	0.004213	0.0609667
14	51721116	C	T	ENST00000457354	TMX1	0.00332854	23.9	0.03277	0.19777	0.034	0.202118	0.110805	0.635136	0.232676	0.302015	0.380223	0.0285646	0.391708	0.240033	0.031996	0.243985
14	52937395	G	A	ENST00000281741	TXNDC16	1.68998e-07	12.79	0.26814	0.33772	0.077	0.0284521	0.270872	0.284012	0.37592	0.0439109	0.606648	0.273923	0.449294	0.319575	0.020786	0.184057
14	55836494	G	C	ENST00000247178	ATG14	0.326846	27.4	0.53335	0.50919	0.431	0.471115	0.769174	0.861095	0.544442	0.574486	0.540519	0.560157	0.739904	0.730939	0.328897	0.768749
14	64493421	C	T	ENST00000344113;ENST00000358025;ENST00000357395;ENST00000554584	SYNE2	1.85335e-11	23.2	0.04144	0.28054	0.131	0.334481	0.40959	0.561849	0.318286	0.45314	0.232514	0.036425	0.481377	0.363666	0.084491	0.427926
14	64600841	C	G	ENST00000344113;ENST00000358025;ENST00000357395;ENST00000554584;ENST00000555002;ENST00000394768	SYNE2	1.85335e-11	27	0.57744	0.4396	0.074	0.325746	0.261351	0.843184	0.47652	0.44474	0.630262	0.603103	0.450008	0.320552	0.078143	0.410808
14	68274196	G	A	ENST00000347230;ENST00000555452	ZFYVE26	1.03845e-11	16.57	0.27096	0.30411	0.012	0.168638	0.0221163	0.366659	0.342187	0.25731	0.199425	0.277076	0.218044	0.0120744	0.056151	0.342604
14	74711878	A	G	ENST00000261980	VSX2	0.116077	24	0.99417	0.98349	0.982	0.287522	0.999257	0.644577	0.987398	0.403851	0.928538	0.995056	0.889825	0.952663	0.301467	0.745687
14	75375815	T	C	ENST00000354625;ENST00000555647;ENST00000553789;ENST00000557413	RPS6KL1	0.000674281	27.8	0.80242	0.71073	0.652	0.779883	0.886046	0.877452	0.739895	0.767983	0.790148	0.817312	0.637636	0.584059	0.223483	0.666588
14	92482067	C	G	ENST00000267622	TRIP11	2.34458e-09	25	0.77415	0.71408	0.21	0.516254	0.550306	0.726311	0.74312	0.607883	0.776214	0.790502	0.444925	0.313596	0.119224	0.507636
14	94732223	A	G	ENST00000304338	PPP4R4	0.00567425	6.637	0.06822	0.11999	0.051	0.255295	0.180132	0.169802	0.148618	0.368601	0.0297737	0.0613968	0.329119	0.148671	0.00175	0.0330946
14	100996272	C	T	ENST00000554998;ENST00000402312;ENST00000335290;ENST00000542471	WDR25	0.0422261	14.43	0.53628	0.733	0.092	0.936134	0.315113	0.321677	0.76128	0.829523	0.281781	0.563035	0.72029	0.702345	0.058181	0.349594
15	43579545	C	A	ENST00000452443	TGM7	6.34382e-10	34	0.96843	0.89739	0.862	0.709475	0.964324	0.997518	0.915361	0.733054	0.749345	0.971619	0.6357	0.581323	0.122376	0.513921
15	64701913	A	G	ENST00000261884	TRIP4	3.04197e-07	32	0.76996	0.54845	0.392	0.293379	0.742551	0.973955	0.582701	0.410929	0.326617	0.786538	0.489172	0.374472	0.215991	0.657653
15	65945118	G	A	ENST00000537259;ENST00000261892;ENST00000339868;ENST00000544319;ENST00000399033;ENST00000546330	SLC24A1	0.000127201	32	0.94605	0.93161	0.927	0.942969	0.985438	0.973955	0.945593	0.831759	0.974298	0.950981	0.809072	0.834391	0.513098	0.88426
15	73067338	T	C	ENST00000311669	ADPGK	0.0221563	11.07	0.22101	0.2208	0.146	0.301669	0.440329	0.245347	0.256829	0.419391	0.439019	0.221587	0.281262	0.0770714	0.032439	0.246114
15	77020940	C	T	ENST00000563290;ENST00000538941;ENST00000324767;ENST00000564590;ENST00000565970	SCAPER	0.0392829	34	0.5564	0.67126	0.256	2.62206	0.613549	0.997518	0.701866	0.992862	0.615328	0.582704	0.865512	0.919657	0.522491	0.888792
15	80467407	A	T	ENST00000407106;ENST00000261755;ENST00000561421;ENST00000539156	FAH	2.80762e-11	24.5	0.99094	0.97837	0.914	0.607307	0.98123	0.688132	0.983535	0.671187	0.960679	0.992156	0.442278	0.309969	0.349755	0.784997
15	81595990	C	T	ENST00000394660;ENST00000302987;ENST00000394652;ENST00000559388	IL16	3.12224e-05	33	0.64954	0.72138	0.302	0.547174	0.665555	0.987631	0.750137	0.630926	0.647494	0.672391	0.587674	0.513493	0.186629	0.619649
15	90334290	G	A	ENST00000300060	ANPEP	0.000244242	35	0.54632	0.84233	0.458	0.923175	0.785996	0.999617	0.864766	0.825391	0.743827	0.572858	0.527537	0.428389	0.511111	0.883292
15	91525078	A	G	ENST00000394249;ENST00000361188;ENST00000442656;ENST00000557905	PRC1	0.0159758	16.51	0.0515	0.21978	0.075	0.0956132	0.264545	0.365458	0.255771	0.152006	0.681428	0.0457082	0.587637	0.513442	0.171396	0.597793
15	101609022	G	A	ENST00000388948	LRRK1	1.59095e-05	35	0.86043	0.6591	0.479	1.25118	0.798419	0.999617	0.690111	0.905921	0.897523	0.87184	0.445339	0.314167	0.393049	0.815754
16	239970	T	C	ENST00000293872;ENST00000337351;ENST00000397783;ENST00000429378;ENST00000397780	LUC7L	0.164213	21.6	0.17541	0.33287	0.141	0.708511	0.430352	0.466016	0.371058	0.732347	0.77588	0.171609	0.512053	0.406475	0.33837	0.776248
16	2026915	G	T	ENST00000568546;ENST00000615855	TBL3	1.53647e-06	22.4	0.33541	0.7125	0.054	0.175612	0.191598	0.492022	0.741594	0.266775	0.54487	0.348774	0.280781	0.0763912	0.010202	0.112859
16	2358475	G	A	ENST00000301732	ABCA3	7.47763e-08	9.269	0.47633	0.55401	0.206	0.319396	0.544221	0.210839	0.588109	0.438067	0.788888	0.503145	0.732012	0.719397	0.093935	0.451752
16	3254772	C	T	ENST00000304646	OR1F1	8.87979e-05	12.99	0.01351	0.05118	0.185	0.00241035	0.510754	0.288668	0.0683967	0.00361045	0.252163	0.0116552	0.234239	0.0230929	0.0717	0.392399
16	4743731	T	A	ENST00000304301;ENST00000586252;ENST00000586536;ENST00000405142	NUDT16L1	0.0204494	17.74	0.1329	0.92441	0.033	0.860638	0.106559	0.389445	0.939366	0.802376	0.104623	0.126198	0.820154	0.851319	0.067058	0.378364
16	4743734	A	G	ENST00000304301;ENST00000586252;ENST00000586536;ENST00000405142	NUDT16L1	0.0204494	17.83	0.27842	0.92472	0.025	0.557921	0.0724558	0.39117	0.939637	0.63837	0.0297737	0.285401	0.732603	0.720259	0.009621	0.10834
16	4744147	G	A	ENST00000304301;ENST00000586252;ENST00000586536;ENST00000405142	NUDT16L1	0.0204494	21.6	0.32293	0.72024	0.042	0.460492	0.144243	0.466016	0.749036	0.566104	0.152612	0.334934	0.833356	0.871476	0.156792	0.57516
16	15100370	A	G	ENST00000563679;ENST00000535621;ENST00000455313;ENST00000396410;ENST00000569715;ENST00000627450;ENST00000325823;ENST00000567306;ENST00000450288	PDXDC1	2.3026e-07	15.45	0.20925	0.29942	0.099	0.152354	0.334011	0.343775	0.337446	0.2342	0.463672	0.208609	0.545916	0.454479	0.004705	0.0658031
16	15122788	C	T	ENST00000563679;ENST00000535621;ENST00000455313;ENST00000396410;ENST00000569715;ENST00000627450;ENST00000450288	PDXDC1	2.3026e-07	21.7	0.18778	0.44716	0.053	0.162946	0.187804	0.468585	0.483907	0.249376	0.318541	0.185078	0.267842	0.0589165	0.01294	0.133175
16	19498614	G	A	ENST00000541464;ENST00000381414;ENST00000396229;ENST00000542583;ENST00000219821;ENST00000561503;ENST00000564959	TMC5	0.000196303	34	0.83769	0.86833	0.735	0.764237	0.920151	0.997518	0.888857	0.760083	0.718999	0.850562	0.690501	0.65938	0.274279	0.720654
16	19702791	G	A	ENST00000438132;ENST00000251143;ENST00000542263;ENST00000417362;ENST00000543152;ENST00000448695	C16orf62	1.28585e-05	26	0.39974	0.54067	0.132	0.26181	0.411715	0.79085	0.575111	0.375747	0.587179	0.419765			0.031558	0.241853
16	28603695	G	A	ENST00000533150;ENST00000335715;ENST00000395630	SULT1A2	1.83502e-08	8.229	0.55798	0.51472	0.211	0.0766436	0.551801	0.193218	0.549813	0.122939	0.890464	0.58424	0.237331	0.025693	0.0012	0.0254064
16	46638006	G	A	ENST00000303383	SHCBP1	5.52659e-06	24.2	0.48242	0.34469	0.328	1.04505	0.690638	0.662685	0.382876	0.861926	0.251117	0.509521	0.510269	0.403972	0.172702	0.599728
16	48261823	C	T	ENST00000353782;ENST00000356608;ENST00000394747;ENST00000394748;ENST00000569991	ABCC11	5.69831e-25	0.084	0.51182	0.32702	0.242	0.0908232	0.595552	0.0619705	0.365197	0.144926	0.449088	0.538985	0.24375	0.0315541	3.4e-05	0.00173969
16	48595473	G	T	ENST00000262384	N4BP1	0.361227	14.71	0.32396	0.3045	0.147	0.230107	0.442288	0.327867	0.342581	0.337776	0.64739	0.336077	0.521383	0.419666	0.30549	0.749201
16	56857629	A	C	ENST00000308159;ENST00000563858;ENST00000569842;ENST00000569863;ENST00000564887;ENST00000567641;ENST00000542526	NUP93	0.00486804	20.5	0.45729	0.41758	0.282	0.427641	0.644224	0.44185	0.454927	0.538895	0.601975	0.482623	0.580963	0.504042	0.144485	0.554699
16	58713960	C	T	ENST00000570101;ENST00000219320;ENST00000564100;ENST00000562397;ENST00000563196;ENST00000564391	SLC38A7	0.0314057	23.6	0.18559	0.36349	0.104	0.564787	0.346933	0.605275	0.401558	0.643161	0.256794	0.182686	0.510831	0.40476	0.023046	0.197172
16	66945824	C	T	ENST00000394055;ENST00000299752;ENST00000568632;ENST00000570262;ENST00000565796	CDH16	6.80363e-13	19.41	0.72505	0.85579	0.241	0.0814052	0.594225	0.421469	0.877285	0.130466	0.852525	0.744032	0.34764	0.176495	0.082056	0.421474
16	67304643	A	G	ENST00000299798	SLC9A5	0.0362519	10.28	0.11494	0.4754	0.074	0.549655	0.261351	0.229542	0.511497	0.63275	0.791121	0.10755	0.388378	0.235333	0.041751	0.287818
16	67979433	G	T	ENST00000316341;ENST00000422611;ENST00000572037;ENST00000541864;ENST00000576616;ENST00000537830	SLC12A4	1.82559e-07	15.05	0.04575	0.3477	0.129	0.343488	0.405301	0.335252	0.385881	0.462408	0.401327	0.0403821	0.67956	0.643691	0.033154	0.249528
16	68721498	C	G	ENST00000264012;ENST00000429102	CDH3	1.80603e-08	0.002	0.28986	0.14143	0.031	0.21944	0.0980053	0.0223682	0.172276	0.324757	0.307332	0.298143	0.25698	0.0456243	0.000251	0.00809994
16	68729247	G	T	ENST00000264012;ENST00000429102	CDH3	1.80603e-08	32	0.88093	0.82319	0.63	0.909144	0.876181	0.973955	0.846838	0.820571	0.927322	0.890841	0.692841	0.662726	0.17329	0.600591
17	556648	G	A	ENST00000437048;ENST00000291074;ENST00000571805;ENST00000576019	VPS53	4.99655e-05	23	0.04059	0.46617	0.226	0.344934	0.573656	0.538993	0.502489	0.46398	0.199425	0.0356558	0.793949	0.811433	0.275673	0.721999
17	1370862	C	A	ENST00000359786;ENST00000438665;ENST00000575158;ENST00000361007;ENST00000545534	MYO1C	3.89021e-08	22.9	0.11519	0.54193	0.129	0.179807	0.405301	0.528031	0.576332	0.272397	0.580348	0.107809	0.804999	0.828172	0.058086	0.349269
17	1399154	C	T	ENST00000421807;ENST00000406424;ENST00000320345	INPP5K	0.0133887	1.506	0.85295	0.77725	0.232	0.290446	0.582032	0.107354	0.803487	0.407369	0.47722	0.86487	0.250702	0.0386336	0.00052	0.0139433
17	3101296	C	A	ENST00000381951	OR1A2	0.0132147	25.6	0.23896	0.02706	0.136	0.441876	0.420122	0.766638	0.0374263	0.550596	0.38124	0.241473			0.15076	0.565316
17	5993684	T	G	ENST00000574946;ENST00000573634;ENST00000317744;ENST00000574232;ENST00000539421	WSCD1	2.91262e-06	24.3	0.93059	0.87987	0.798	0.89547	0.943075	0.671392	0.899445	0.815765	0.903189	0.936653	0.466609	0.343309	0.293747	0.738829
17	6499494	C	T	ENST00000361413;ENST00000572370	KIAA0753	3.16923e-19	35	0.66683	0.70211	0.139	0.464258	0.426291	0.999617	0.731604	0.569316	0.683575	0.688849	0.452916	0.324533	0.109801	0.487993
17	6913580	C	A	ENST00000251535	ALOX12	6.34478e-10	27.3	0.82681	0.67814	0.477	0.963853	0.797253	0.85676	0.708498	0.838715	0.895116	0.840316	0.560638	0.475349	0.216619	0.658417
17	6941540	C	A	ENST00000308027	SLC16A13	7.50511e-07	25.7	0.64359	0.58963	0.276	0.878634	0.637461	0.772879	0.622717	0.808941	0.219574	0.666733	0.455128	0.327562	0.182976	0.614559
17	7664160	G	A	ENST00000572933;ENST00000389173	DNAH2	2.48852e-21	25.9	0.36503	0.14751	0.135	0.602941	0.418031	0.784986	0.178904	0.668533	0.527909	0.381473	0.388465	0.235455	0.083979	0.426588
17	7760118	C	T	ENST00000575071;ENST00000333775;ENST00000575771;ENST00000575208;ENST00000576861;ENST00000576384	NAA38	0.00287648	25.7	0.13131	0.39784	0.482	1.24801	0.800148	0.772879	0.435525	0.905471	0.40304	0.124525	0.72596	0.710592	0.155874	0.573675
17	8273378	G	A	ENST00000396267;ENST00000331336	KRBA2	3.93219e-07	21	0.14606	0.08474	0.203	0.154912	0.53959	0.452198	0.108608	0.238036	0.190953	0.140096	0.327574	0.146337	0.069376	0.38544
17	9515706	C	T	ENST00000396219;ENST00000352665	CFAP52	-1	24.6	0.92264	0.72696	0.103	0.210284	0.344381	0.696156	0.755494	0.312943	0.438064	0.929282	0.475282	0.35526	0.045828	0.304391
17	15620432	C	T	ENST00000421016;ENST00000593105;ENST00000583566;ENST00000464847	ZNF286A	0.0129106	27.4	0.43051	0.57842	0.323	2.42596	0.686031	0.861095	0.611834	0.989214	0.46097	0.453471	0.774528	0.782166	0.245761	0.691618
17	18149364	T	G	ENST00000577398;ENST00000327031;ENST00000545457;ENST00000579294	FLII	3.31007e-06	22.5	0.05846	0.55739	0.249	0.331685	0.604697	0.496997	0.591394	0.450578	0.541016	0.0521876	0.835595	0.874897	0.070827	0.389799
17	18220895	C	T	ENST00000406438	SMCR8	0.31942	0.001	0.25677	0.19426	0.085	0.0480842	0.29511	0.01241	0.22897	0.0763751	0.124217	0.261267	0.239882	0.0279571	0.033188	0.249693
17	19232957	A	G	ENST00000314728;ENST00000347697;ENST00000395618;ENST00000494192;ENST00000575595;ENST00000395620;ENST00000395626;ENST00000571254	EPN2	0.177427	0.04	0.16695	0.16571	0.048	0.29942	0.168432	0.053268	0.198572	0.417206	0.197625	0.162466	0.24707	0.0348487	0.000802	0.0190737
17	26820670	G	T	ENST00000444914;ENST00000314669;ENST00000545060	SLC13A2	8.28516e-07	14.54	0.45011	0.24072	0.031	0.482464	0.0980053	0.324125	0.277489	0.583372	0.174936	0.474818	0.249671	0.0375381	0.016483	0.157314
17	26919018	G	T	ENST00000321765	SPAG5	7.25669e-06	18.89	0.5393	0.47739	0.172	0.323017	0.488572	0.411481	0.513441	0.441859	0.648329	0.565995	0.432774	0.296935	0.224408	0.667675
17	33289423	G	A	ENST00000361952	ZNF830	0.447637	25.7	0.00598	0.16276	0.19	1.19972	0.51897	0.772879	0.195398	0.896668	0.328222	0.00510081	0.553997	0.465936	0.255747	0.702159
17	33313130	G	A	ENST00000378526;ENST00000585941;ENST00000262327;ENST00000592690	LIG3	2.83468e-06	24.9	0.61684	0.79284	0.123	0.603676	0.392093	0.719045	0.818255	0.669027	0.639181	0.641037	0.354114	0.186041	0.08674	0.43377
17	33747329	G	T	ENST00000394562;ENST00000304905;ENST00000452764	SLFN12	5.03596e-10	0.003	0.42641	0.02134	0.027	0.0529787	0.0809393	0.0267817	0.0297562	0.084581	0.0884993	0.448996	0.331832	0.152788	0.000862	0.020082
17	39394306	G	A	ENST00000254072	KRTAP9-8	0.0437541	20.4	0.53824	0.42571	0.244	-1	0.59819	0.439847	0.462908	0	0.0401083	0.564953			0.010703	0.116709
17	39595033	G	C	ENST00000246646	KRT38	2.17177e-05	19.54	0.77014	0.52271	0.296	0.0626884	0.659365	0.423969	0.55761	0.100429	0.712499	0.786714	0.303306	0.109475	0.065736	0.374242
17	40734733	T	C	ENST00000309428;ENST00000585894	FAM134C	0.145899	23.6	0.59701	0.4756	0.138	0.65355	0.424253	0.605275	0.511693	0.701371	0.78392	0.622004	0.733272	0.721232	0.110915	0.49038
17	45368327	G	A	ENST00000559488;ENST00000571680	ITGB3	0.1417	32	0.99694	0.96047	0.873	1.34585	0.967878	0.973955	0.969576	0.920677	0.98179	0.997459	0.77204	0.778463	0.281834	0.727859
17	48603317	G	A	ENST00000323776;ENST00000436259	MYCBPAP	0.00173301	1.002	0.31535	0.17611	0.053	0.176476	0.187804	0.0983221	0.209697	0.267918	0.0846916	0.326516	0.26792	0.0590175	0.000586	0.0152081
17	48627406	G	A	ENST00000006658;ENST00000619622;ENST00000356488	SPATA20	1.10605e-05	23	0.19857	0.0885	0.044	0.260558	0.152414	0.538993	0.112961	0.374414	0.259272	0.196887	0.447284	0.316833	0.015963	0.153896
17	48917850	C	T	ENST00000426127;ENST00000311378	WFIKKN2	0.0258785	32	0.85707	0.87723	0.557	0.816803	0.840777	0.973955	0.897035	0.784328	0.730898	0.868716	0.838098	0.878708	0.237025	0.682072
17	56404108	A	G	ENST00000268893;ENST00000343736	BZRAP1	0.0566264	26.8	0.02352	0.63507	0.443	1.03762	0.776786	0.833597	0.666831	0.859815	0.482937	0.0203557	0.6597	0.615376	0.310212	0.753265
17	57165739	T	G	ENST00000393066;ENST00000262294;ENST00000393065;ENST00000584889	TRIM37	0.172389	28.1	0.04996	0.40099	0.31	1.31928	0.673572	0.888766	0.438622	0.916928	0.38785	0.044275	0.852873	0.901022	0.291551	0.736836
17	61958042	A	T	ENST00000332800	GH2	3.3859e-05	17.87	0.63474	0.46269	0.114	0.297193	0.371424	0.391937	0.499087	0.414838	0.0763	0.658245	0.280586	0.0761167	0.138742	0.544629
17	62082473	C	T	ENST00000578379;ENST00000578892;ENST00000449662;ENST00000579788;ENST00000412356;ENST00000418105;ENST00000579687;ENST00000578313;ENST00000583366;ENST00000584084	ICAM2	0.0232669	23.5	0.25323	0.27546	0.225	0.886789	0.572236	0.594804	0.313121	0.812157	0.29059	0.257325	0.502435	0.392983	0.000782	0.0187221
17	73626754	G	A	ENST00000423245;ENST00000317905;ENST00000580707	RECQL5	3.0094e-07	22.6	0.57171	0.78323	0.192	0.236676	0.522212	0.502818	0.80916	0.345608	0.564057	0.59758	0.241147	0.029106	0.022969	0.196732
17	74470557	G	C	ENST00000313080;ENST00000591885	RHBDF2	0.000966721	24	0.54662	0.75581	0.194	0.959824	0.525419	0.644577	0.783081	0.837521	0.594425	0.573151	0.454019	0.326049	0.339463	0.777097
17	78395756	G	T	ENST00000518137;ENST00000523228;ENST00000522200;ENST00000521565;ENST00000518644;ENST00000517295	ENDOV	2.62833e-06	19.39	0.13398	0.2058	0.023	0.0256987	0.0640599	0.421079	0.241129	0.0395225	0.46255	0.127333	0.325165	0.142674	0.010541	0.115472
18	2589301	A	G	ENST00000261597	NDC80	0.00148617	15.53	0.22917	0.17611	0.068	0.210395	0.241608	0.345465	0.209697	0.313113	0.276899	0.230627	0.372196	0.212322	0.102929	0.472819
18	5398114	A	G	ENST00000544123;ENST00000342933;ENST00000341928	EPB41L3	0.0292784	11.69	0.79869	0.54966	0.278	0.213509	0.639736	0.258791	0.58387	0.317196	0.852859	0.81378	0.608609	0.543018	0.19617	0.632555
18	7023327	C	A	ENST00000389658	LAMA1	1.39176e-24	31	0.9912	0.95243	0.95	0.665748	0.992449	0.956214	0.963066	0.708261	0.982508	0.992384	0.716336	0.696601	0.397516	0.818715
18	7050797	G	A	ENST00000389658	LAMA1	1.39176e-24	34	0.86793	0.75916	0.56	0.583244	0.84231	0.997518	0.786274	0.655692	0.948284	0.878802	0.327913	0.146848	0.22356	0.66668
18	40503710	G	A	ENST00000326695;ENST00000589109	RIT2	0.0600485	26.9	0.9241	0.85986	0.659	1.40047	0.889103	0.83844	0.881044	0.928436	0.839786	0.930634	0.762633	0.764434	0.531802	0.893155
18	40854059	G	A	ENST00000255224;ENST00000590752	SYT4	0.127605	7.298	0.0763	0.13404	0.058	0.0994744	0.206456	0.178904	0.16417	0.157717	0.528912	0.0691158	0.283137	0.0797362	0.102261	0.471305
18	43479407	C	T	ENST00000282041	EPG5	6.93637e-07	24.1	0.22264	0.20606	0.086	0.637712	0.298027	0.653752	0.241405	0.691395	0.398727	0.223388	0.333844	0.155821	0.06841	0.382498
18	51795993	T	C	ENST00000579534;ENST00000406285	POLI	4.26967e-09	3.571	0.07512	0.60202	0.136	0.0125973	0.420122	0.133639	0.634752	0.0183733	0.458735	0.0679869	0.595413	0.524406	0.004326	0.0620926
18	61305234	T	C	ENST00000341074;ENST00000356424	SERPINB4	1.2762e-11	0.631	0.54353	0.22907	0.272	0.0108917	0.632844	0.0896529	0.265432	0.015647	0.251117	0.570129			0.006348	0.0810318
19	425225	G	A	ENST00000264554	SHC2	1.22486e-05	11.58	0.12094	0.46637	0.059	0.0761753	0.21009	0.256344	0.502692	0.122244	0.412064	0.113735	0.758986	0.759024	0.033595	0.251618
19	501831	G	C	ENST00000587541;ENST00000613880;ENST00000617201;ENST00000622462;ENST00000619333;ENST00000215637;ENST00000621286	MADCAM1	0.428375	0.202	0.30166	0.05664	0.036	0.698379	0.119259	0.0728452	0.075143	0.726447	0.048228	0.311288	0.216351	0.0111698	0.005499	0.0733136
19	1486929	C	T	ENST00000300954	PCSK4	6.59246e-13	25	0.89551	0.88475	0.425	0.5958	0.765279	0.726311	0.903899	0.663902	0.807183	0.904248	0.640063	0.587508	0.033079	0.249169
19	2043578	T	A	ENST00000591601;ENST00000309340;ENST00000250896	MKNK2	9.33658e-06	31	0.62229	0.70619	0.498	1.44146	0.80923	0.956214	0.735535	0.933306	0.798241	0.646268	0.631834	0.575848	0.372164	0.801418
19	2933528	C	A	ENST00000314531	ZNF77	4.31245e-13	0.026	0.35775	0.0492	0.02	0.044687	0.0517325	0.0484942	0.0659327	0.0706932	0.205498	0.373443	0.293769	0.0952113	0.040038	0.280568
19	3767317	C	T	ENST00000330133	MRPL54	0.0856959	22.5	0.32801	0.34402	0.099	0.262087	0.334011	0.496997	0.382206	0.376252	0.134242	0.340571	0.329771	0.149661	0.033862	0.252877
19	3819169	G	C	ENST00000262961	ZFR2	5.37164e-09	24.2	0.57807	0.75473	0.429	0.421931	0.767876	0.662685	0.782041	0.53439	0.565205	0.60371	0.577459	0.499103	0.114384	0.497693
19	5737199	G	A	ENST00000381624	CATSPERD	1.06714e-08	1.95	0.38107	0.07	0.01	0.208275	0.0159818	0.113945	0.0912765	0.31026	0.0986584	0.399168	0.275333	0.0688535	0.019851	0.178451
19	7619512	C	T	ENST00000221249;ENST00000545201;ENST00000414982;ENST00000450331;ENST00000600737	PNPLA6	1.58992e-08	27.5	0.42689	0.70191	0.277	1.93016	0.638604	0.865324	0.731409	0.97172	0.500176	0.449518	0.805247	0.828551	0.617427	0.928963
19	7743083	C	A	ENST00000333598;ENST00000597445	MCEMP1	0.00958136	19.1	0.12374	0.25674	0.103	0.718118	0.344381	0.415506	0.293995	0.737491	0.0986584	0.116626			0.16632	0.590123
19	8320710	A	T	ENST00000558331;ENST00000251363;ENST00000559450;ENST00000559336;ENST00000558877	CERS4	2.04163e-13	26	0.91289	0.87284	0.68	0.358313	0.898066	0.79085	0.893005	0.476775	0.65668	0.920288	0.604362	0.537036	0.084372	0.427613
19	9577895	T	G	ENST00000301480	ZNF560	7.36421e-10	17.58	0.08357	0.00934	0.038	0.0545078	0.127652	0.386372	0.0132943	0.0872703	0.163833	0.0761642	0.232696	0.0218605	0.040905	0.284255
19	9921616	T	C	ENST00000247977;ENST00000585379;ENST00000591009	FBXL12	0.0145183	0.083	0.25291	0.03019	0.044	0.222392	0.152414	0.0618242	0.0415823	0.328218	0.31561	0.25697	0.599475	0.530138	0.022451	0.193775
19	10823679	C	T	ENST00000250237;ENST00000592376	QTRT1	0.00022325	24.9	0.73961	0.86578	0.43	0.705763	0.768524	0.719045	0.886508	0.730929	0.458284	0.757801	0.54398	0.451734	0.26376	0.710331
19	11218109	G	A	ENST00000558518;ENST00000557933;ENST00000455727;ENST00000535915;ENST00000545707;ENST00000558013	LDLR	2.59266e-16	28.2	0.99235	0.96928	0.902	0.922561	0.977308	0.892366	0.976553	0.825154	0.999651	0.993425	0.553219	0.464837	0.295236	0.740175
19	11725441	G	A	ENST00000585493;ENST00000361113;ENST00000587939;ENST00000588174	ZNF627	0.00564415	28.9	0.49938	0.02497	0.216	0.896088	0.559235	0.915318	0.0346503	0.815983	0.576048	0.526668	0.410657	0.266478	0.320521	0.761921
19	12244345	C	T	ENST00000334213	ZNF20	0.0235724	24.6	0.17878	0.0549	0.037	0.502714	0.123474	0.696156	0.0729977	0.598452	0.348983	0.17527	0.233371	0.0223965	0.213132	0.654156
19	12383869	C	T	ENST00000356109;ENST00000355684	ZNF44	8.93828e-07	11.91	0.23439	0.01747	0.018	0.085709	0.0437731	0.263743	0.0244968	0.13738	0.166415	0.23641	0.286135	0.0840394	0.023261	0.198387
19	12460757	C	T	ENST00000242804;ENST00000438182;ENST00000545749	ZNF442	1.47368e-07	21.3	0.37828	0.01269	0.02	0.0741828	0.0517325	0.458842	0.0179264	0.119018	0.185907	0.396092	0.247891	0.0356886	0.018108	0.167717
19	12790273	T	C	ENST00000210060;ENST00000600864;ENST00000351660;ENST00000594424;ENST00000614126;ENST00000597152;ENST00000596162	DHPS	0.00345215	27.9	0.66288	0.70633	0.465	0.799466	0.790186	0.881315	0.735669	0.776801	0.402044	0.685095	0.797383	0.816625	0.166339	0.590154
19	13910723	G	A	ENST00000254323	ZSWIM4	0.165803	28.8	0.75117	0.83456	0.299	1.433	0.662483	0.912264	0.85751	0.932474	0.70765	0.768731	0.885677	0.947415	0.147785	0.560324
19	13915878	G	A	ENST00000254323;ENST00000590508	ZSWIM4	0.165803	21.7	0.02111	0.33704	0.066	0.593186	0.234809	0.468585	0.375235	0.662266	0.352476	0.018257	0.806145	0.829914	0.124826	0.518719
19	15794481	C	T	ENST00000550308;ENST00000324632	CYP4F12	1.17932e-09	19.41	0.51512	0.55854	0.089	0.0848232	0.306673	0.421469	0.592513	0.136048	0.58449	0.542237	0.408613	0.263639	0.005595	0.0742142
19	22846836	T	G	ENST00000456783	ZNF492	0.0174306	22.9	0.43811	0.01594	0.098	2.48575	0.331376	0.528031	0.0224101	0.990289	0.737044	0.461755	0.512026	0.406436	0.039497	0.278242
19	36018849	G	T	ENST00000588674;ENST00000452271;ENST00000518157	SBSN	0.0351453	26.1	0.52601	0.19723	0.175	1.02088	0.493824	0.796604	0.232108	0.855333	0.710049	0.552958	0.330092	0.150146	0.372552	0.801687
19	36230667	G	A	ENST00000246532;ENST00000588992;ENST00000592537	IGFLR1	0.000164884	13.45	0.22852	0.3765	0.106	0.0929586	0.351982	0.299393	0.41446	0.148116	0.351398	0.229899	0.211026	0.00861443	0.006292	0.0805313
19	37129862	A	G	ENST00000618437;ENST00000588268;ENST00000360357;ENST00000614133	ZNF461	3.15673e-06	23.2	0.286	0.07243	0.033	0.512966	0.106559	0.561849	0.0941626	0.605693	0.307648	0.293846	0.619107	0.557848	0.027751	0.222704
19	37368889	T	C	ENST00000589046;ENST00000614069;ENST00000420450;ENST00000529555;ENST00000612719	ZNF345	2.3315e-11	0.001	0.30834	0.01696	0.015	0.194635	0.0324473	0.01241	0.0238008	0.29183	0.122053	0.318711	0.375375	0.216868	0.034948	0.257934
19	38876253	T	G	ENST00000334928	GGN	0.134074	13.33	0.21217	0.60288	0.046	0.361444	0.160483	0.296592	0.635588	0.479633	0.126345	0.21183	0.57746	0.499105	0.017113	0.161387
19	39362308	C	T	ENST00000598904;ENST00000591812	RINL	0.0301105	10.64	0.21316	0.31137	0.016	0.136414	0.0361251	0.236526	0.349494	0.211271	0.373358	0.212915	0.326869	0.145266	0.034465	0.255695
19	40553282	C	T	ENST00000434248;ENST00000617676	ZNF780B	3.89668e-13	22.7	0.08648	0.01244	0.061	0.194963	0.217288	0.509803	0.0175873	0.292216	0.507272	0.0790145	0.323651	0.140374	0.014172	0.141813
19	40580566	G	C	ENST00000450241;ENST00000340963;ENST00000455521;ENST00000595687;ENST00000594395	ZNF780A	1.73286e-06	10.51	0.24806	0.00754	0.011	0.140781	0.0189563	0.233972	0.0107747	0.217513	0.146415	0.251581	0.265906	0.0564414	0.043752	0.296057
19	40581783	C	T	ENST00000450241;ENST00000340963;ENST00000455521;ENST00000595687;ENST00000594395	ZNF780A	1.73286e-06	23.4	0.38048	0.07	0.06	0.434664	0.213705	0.584058	0.0912765	0.544312	0.184868	0.398515	0.228779	0.0188987	0.075523	0.403455
19	41201931	C	T	ENST00000324464;ENST00000243583	ADCK4	1.82147e-07	26.5	0.76188	0.51312	0.449	0.325447	0.780508	0.818425	0.548257	0.444414	0.725171	0.778864	0.321847	0.13764	0.078125	0.410757
19	42730427	G	A	ENST00000301215	ZNF526	0.068125	27.1	0.44253	0.17668	0.063	1.02033	0.224368	0.847812	0.210307	0.855108	0.3424	0.466566	0.856225	0.906024	0.158644	0.578128
19	43689056	G	A	ENST00000366175;ENST00000407356;ENST00000407568;ENST00000599812;ENST00000342951;ENST00000404580	PSG5	1.20872e-10	20.8	0.25964	0.00414	0.059	0.194651	0.21009	0.447966	0.00597436	0.291875	0.265471	0.264451			0.022123	0.191887
19	44005902	C	T	ENST00000292140;ENST00000599242	PHLDB3	9.97222e-17	12.55	0.18186	0.20473	0.107	0.134547	0.35447	0.278422	0.240013	0.208254	0.255777	0.178622	0.344697	0.172119	0.000178	0.0062289
19	44116938	C	T	ENST00000607544;ENST00000417606	SRRM5	7.19142e-06	0.038	0.32164	0.05005	0.055	0.0134283	0.195358	0.0526867	0.0669883	0.0196925	0.0297737	0.333505	0.274458	0.0676569	0.003834	0.0571216
19	44500368	A	G	ENST00000611002;ENST00000591532;ENST00000407951;ENST00000270014;ENST00000590615	ZNF155	1.33953e-09	0.002	0.47394	0.00889	0.023	0.0345387	0.0640599	0.0223682	0.0126578	0.054287	0.170166	0.500598	0.214877	0.0104204	0.006399	0.0814743
19	44792636	G	A	ENST00000291182;ENST00000616224	ZNF235	1.8582e-10	26	0.60581	0.52375	0.229	0.466767	0.577877	0.79085	0.558627	0.571151	0.563099	0.630458	0.377558	0.219973	0.088421	0.438067
19	44792789	C	G	ENST00000291182;ENST00000616224	ZNF235	1.8582e-10	2.148	0.33468	0.01824	0.01	0.0713901	0.0159818	0.116624	0.0255507	0.11451	0.233151	0.347968	0.180934	0.00103879	0.008139	0.0963886
19	46915119	C	T	ENST00000307522	CCDC8	0.167397	10.12	0.2836	0.09131	0.116	0.24266	0.376116	0.226483	0.116194	0.352435	0.326617	0.291175	0.237078	0.0254776	0.03895	0.275875
19	48543924	G	A	ENST00000293255	CABP5	0.0042208	32	0.75563	0.64649	0.596	0.876147	0.860227	0.973955	0.677915	0.808054	0.888365	0.772964	0.764395	0.767053	0.17444	0.602289
19	50360983	G	A	ENST00000594151;ENST00000600603;ENST00000601638;ENST00000391842;ENST00000599732;ENST00000601675	PTOV1	0.358457	16.11	0.15751	0.67491	0.114	0.0811968	0.371424	0.357424	0.70538	0.130075	0.748044	0.152315	0.521663	0.42006	0.029061	0.229435
19	50368520	C	G	ENST00000600910;ENST00000322344;ENST00000631020;ENST00000596014;ENST00000600573;ENST00000599543;ENST00000596726	PNKP	2.88445e-07	9.173	0.26469	0.11527	0.045	0.11139	0.156468	0.209147	0.143356	0.17522	0.353975	0.270071	0.372779	0.213159	0.008332	0.0979815
19	51631235	G	A	ENST00000250360;ENST00000440804	SIGLEC9	0.000328335	22.2	0.25581	0.07304	0.023	0.469676	0.0640599	0.483837	0.0948829	0.573257	0.176092	0.260204	0.282664	0.079064	0.014657	0.145131
19	52327160	C	G	ENST00000339223;ENST00000595991	FPR3	0.113913	24.7	0.57504	0.04307	0.221	1.04657	0.5665	0.703986	0.0582232	0.862284	0.663999	0.60079	0.535574	0.439789	0.290278	0.735678
19	53269999	G	C	ENST00000338230	ZNF600	1.47729e-13	5.412	0.40226	0.00843	0.065	0.0414833	0.231358	0.154561	0.0120246	0.0656163	0.156987	0.422518	0.386936	0.233284	0.002729	0.0451165
19	53384807	C	T	ENST00000391781;ENST00000595635	ZNF320	0.0184497	24.3	0.9396	0.09508	0.32	0.559646	0.68322	0.671392	0.120536	0.639534	0.819101	0.944987	0.595268	0.524203	0.343865	0.780501
19	54697162	C	T	ENST00000302937;ENST00000429671;ENST00000396383;ENST00000396388	TSEN34	0.396481	27.6	0.56929	0.57682	0.2	0.985843	0.534929	0.869462	0.61028	0.845386	0.724788	0.595229	0.701853	0.675668	0.146941	0.558898
19	55447735	T	C	ENST00000340844;ENST00000328092;ENST00000590030;ENST00000588756;ENST00000592784	NLRP7	1.09578e-12	19.02	0.44484	0.1871	0.089	0.641136	0.306673	0.413977	0.221399	0.693496	0.344711	0.46909	0.333633	0.155507	0.304464	0.748311
19	55505737	A	G	ENST00000543010;ENST00000391721;ENST00000339757;ENST00000448584;ENST00000537859;ENST00000427260;ENST00000263437	NLRP2	1.87505e-20	17.09	0.50609	0.13063	0.202	0.283419	0.538035	0.376884	0.1604	0.399614	0.534046	0.533313	0.357306	0.190724	0.031825	0.243151
19	59010174	G	T	ENST00000594786;ENST00000263093;ENST00000601355	SLC27A5	7.70729e-08	5.138	0.27719	0.3762	0.029	0.315004	0.089479	0.151344	0.414167	0.433951	0.275642	0.284028	0.288284	0.0871578	0.001057	0.0232227
2	9621532	C	T	ENST00000496603;ENST00000482918;ENST00000497473;ENST00000470914;ENST00000481688;ENST00000495797	IAH1	0.000119135	23.3	0.14606	0.24615	0.216	0.167867	0.559235	0.573067	0.283103	0.256138	0.450442	0.140096	0.307817	0.116322	0.051664	0.326613
2	24469704	C	T	ENST00000361999;ENST00000355123;ENST00000622089;ENST00000406921	ITSN2	0.0244337	25.8	0.45864	0.37454	0.139	0.148445	0.426291	0.778995	0.412517	0.228471	0.700564	0.484086	0.789432	0.804599	0.066695	0.377242
2	27277605	G	A	ENST00000323064;ENST00000360131	AGBL5	0.0206949	28.3	0.03965	0.40003	0.26	1.45647	0.618495	0.895884	0.437689	0.935007	0.765866	0.0347946	0.495232	0.382911	0.291888	0.737141
2	27669186	G	A	ENST00000260570	IFT172	2.29012e-18	34	0.92681	0.92349	0.902	0.852061	0.977308	0.997518	0.938564	0.799063	0.874383	0.93315	0.706297	0.682091	0.398363	0.819271
2	29222115	G	A	ENST00000379558	FAM179A	2.5321e-20	11.95	0.3498	0.2572	0.049	0.0754644	0.172369	0.264651	0.294461	0.12105	0.242245	0.36468	0.286504	0.0845741	0.014271	0.142501
2	32445535	C	G	ENST00000357055;ENST00000435660;ENST00000379343;ENST00000282587;ENST00000406369	SLC30A6	0.0126596	22.9	0.74661	0.75394	0.276	0.0876142	0.637461	0.528031	0.781292	0.140083	0.545611	0.764397	0.524595	0.424221	0.05963	0.354481
2	32983503	A	G	ENST00000317907	TTC27	6.54258e-09	24.9	0.62763	0.55526	0.379	0.0383202	0.732955	0.719045	0.589319	0.0604589	0.83749	0.651421	0.568384	0.48629	0.046346	0.30644
2	37302699	G	A	ENST00000233099	HEATR5B	8.10479e-10	33	0.79098	0.77149	0.607	1.53634	0.865486	0.987631	0.798022	0.943298	0.740971	0.806453	0.843264	0.886547	0.345107	0.781456
2	38796397	T	C	ENST00000449105;ENST00000409636;ENST00000358367;ENST00000608859;ENST00000378915;ENST00000409328	HNRNPLL	0.00539439	13.83	0.55664	0.086	0.125	0.740234	0.396556	0.308136	0.110065	0.748668	0.63651	0.582933	0.644747	0.594153	0.160752	0.581464
2	47205937	A	C	ENST00000409245;ENST00000319190;ENST00000394850	TTC7A	1.9562e-09	11.36	0.44106	0.22156	0.073	0.0636211	0.258118	0.251541	0.257615	0.101908	0.453963	0.464972	0.380556	0.224243	0.108887	0.486011
2	55436920	T	G	ENST00000407122;ENST00000401408;ENST00000406076	CLHC1	4.15102e-15	6.286	0.42626	0.0549	0.043	0.00914472	0.14833	0.165263	0.0729977	0.0129701	0.0138822	0.448824	0.322482	0.138594	0.001479	0.0294174
2	64113658	A	G	ENST00000394417;ENST00000467648;ENST00000337130;ENST00000445915;ENST00000613823	UGP2	0.00102013	24	0.05473	0.48872	0.339	0.697856	0.700474	0.644577	0.524488	0.726111	0.273503	0.0487023	0.754304	0.752091	0.445821	0.8485
2	70504331	C	G	ENST00000433351	PCYOX1	6.73323e-12	23.6	0.0789	0.27779	0.196	0.447768	0.528617	0.605275	0.315495	0.555631	0.550128	0.0716273	0.437681	0.303677	0.05181	0.327152
2	73961682	A	T	ENST00000272424;ENST00000409716;ENST00000318190	TPRKB	0.020618	8.206	0.09401	0.11936	0.026	0.0286086	0.0766734	0.192846	0.147912	0.0441972	0.332386	0.0864368	0.48284	0.365688	0.003206	0.0504708
2	75116467	C	T	ENST00000290573;ENST00000409174	HK2	0.0209328	24.7	0.95813	0.88503	0.573	1.06284	0.848878	0.703986	0.904155	0.866717	0.948353	0.962208	0.661029	0.617274	0.225539	0.669001
2	86338280	G	C	ENST00000254630;ENST00000409783	PTCD3	1.02556e-06	26.6	0.59863	0.42124	0.321	0.245204	0.684167	0.823603	0.458519	0.355802	0.448697	0.623559	0.508145	0.400978	0.07544	0.40322
2	96690211	C	T	ENST00000359548;ENST00000434632;ENST00000453542	GPAT2	0.0016123	23.1	0.57461	0.68526	0.172	0.888446	0.488572	0.550432	0.715373	0.812872	0.691915	0.600371	0.552473	0.463784	0.012369	0.129076
2	96993597	G	A	ENST00000536814;ENST00000439118;ENST00000361124	ITPRIPL1	1.10905e-07	24.9	0.40297	0.08537	0.093	0.730779	0.317877	0.719045	0.109334	0.743806	0.568609	0.423306	0.596382	0.525771	0.034951	0.257946
2	97020087	T	G	ENST00000240423;ENST00000427946;ENST00000435975;ENST00000455200	NCAPH	0.0321636	25.8	0.55548	0.53716	0.301	0.834969	0.664537	0.778995	0.571688	0.791697	0.744443	0.581806	0.364434	0.201127	0.024353	0.204498
2	112873709	A	G	ENST00000283206	TMEM87B	7.9764e-08	28.6	0.76357	0.37843	0.128	0.521512	0.403136	0.905944	0.416372	0.612194	0.180583	0.780464	0.760395	0.761106	0.013297	0.135708
2	120003136	G	T	ENST00000393110;ENST00000393106;ENST00000409811;ENST00000393107	STEAP3	3.93788e-07	3.736	0.23114	0.09917	0.045	0.212457	0.156468	0.13549	0.125201	0.315723	0.194819	0.23281	0.359564	0.194025	0.009787	0.109633
2	127958789	C	T	ENST00000335247;ENST00000409327	CYP27C1	0.000184567	24.4	0.45675	0.39187	0.225	0.887394	0.572236	0.679873	0.429639	0.812421	0.258284	0.482038	0.553623	0.465408	0.028045	0.224227
2	135676549	A	G	ENST00000295238;ENST00000264157	CCNT2	0.498104	23.2	0.03827	0.51522	0.159	1.08526	0.46518	0.561849	0.550306	0.872379	0.567352	0.0335446	0.601029	0.53233	0.218554	0.660744
2	136473202	G	A	ENST00000409478;ENST00000264160;ENST00000410054;ENST00000628915;ENST00000409606	R3HDM1	0.00602514	19.66	0.23766	0.48386	0.145	0.303656	0.438342	0.426285	0.519757	0.421567	0.490144	0.240023	0.319196	0.133601	0.023659	0.20063
2	158272559	C	T	ENST00000264192;ENST00000418920	CYTIP	0.0487987	23	0.26406	0.12814	0.091	0.187811	0.312313	0.538993	0.157646	0.283234	0.267299	0.269368	0.299023	0.10305	0.03468	0.256695
2	158971622	G	A	ENST00000605860;ENST00000005756	UPP2	0.00202492	11.11	0.86694	0.55464	0.442	0.150624	0.776161	0.246199	0.588716	0.231563	0.747353	0.877889	0.288677	0.0877303	0.020274	0.181011
2	159481858	G	C	ENST00000628904;ENST00000389757;ENST00000389759	PKP4	1.5982e-05	13.84	0.53622	0.12564	0.188	0.174406	0.515706	0.308365	0.15489	0.265134	0.59005	0.562972	0.533453	0.436779	0.013142	0.134608
2	162728881	T	C	ENST00000375514;ENST00000415876;ENST00000272716;ENST00000446997;ENST00000421911	SLC4A10	0.00263554	23.5	0.71046	0.69452	0.346	0.960445	0.706505	0.594804	0.724281	0.83773	0.80671	0.730245	0.753688	0.75118	0.298431	0.743019
2	165542467	C	T	ENST00000392717;ENST00000375458;ENST00000342193;ENST00000409184;ENST00000629362	COBLL1	0.0121974	21.5	0.16935	0.31457	0.202	0.246513	0.538035	0.463541	0.352716	0.357432	0.462111	0.165056	0.306163	0.113811	0.013191	0.134957
2	168100145	C	T	ENST00000409195;ENST00000628543;ENST00000409273	XIRP2	2.85559e-37	7.237	0.41064	0.03871	0.028	0.0190876	0.0851967	0.17803	0.0526564	0.0283555	0.0611885	0.431731	0.271071	0.0631338	0.002075	0.0372784
2	169780296	G	A	ENST00000263817	ABCB11	2.18849e-10	35	0.95554	0.90788	0.882	0.643365	0.9708	0.999617	0.924774	0.695081	0.977459	0.95982	0.829666	0.865842	0.357253	0.790619
2	190531879	C	T	ENST00000260952;ENST00000420250	ASNSD1	1.63756e-08	22.8	0.70786	0.53443	0.223	0.246615	0.56938	0.518183	0.569029	0.357568	0.58371	0.727798	0.232245	0.0215096	0.032554	0.246667
2	196674474	G	A	ENST00000312428	DNAH7	1.0374e-47	22.5	0.5667	0.56164	0.158	0.06559	0.463308	0.496997	0.595514	0.105132	0.167679	0.592711	0.236294	0.0248017	0.011602	0.123459
2	197641291	G	T	ENST00000263956;ENST00000435252	GTF3C3	5.3581e-06	9.847	0.17878	0.06789	0.045	0.432079	0.156468	0.221424	0.0887573	0.542006	0.397986	0.17527	0.593779	0.522106	0.133503	0.535142
2	207171918	T	C	ENST00000374423;ENST00000611847	ZDBF2	1.37874e-07	10.42	0.2848	0.17668	0.098	0.193448	0.331376	0.232229	0.210307	0.290245	0.128392	0.29251	0.36061	0.195558	0.029912	0.233717
2	207823094	A	T	ENST00000272852	CPO	1.82892e-13	29.1	0.74485	0.57309	0.471	0.551888	0.793734	0.921191	0.606655	0.634418	0.384919	0.76274	0.565832	0.482687	0.247182	0.693143
2	210962818	A	C	ENST00000281772;ENST00000418791;ENST00000457374;ENST00000452086	KANSL1L	0.47693	24.6	0.38246	0.11464	0.02	0.279933	0.0517325	0.696156	0.142649	0.396009	0.0884993	0.400704	0.53138	0.433839	0.044255	0.298103
2	215917234	C	T	ENST00000272895	ABCA12	2.02271e-07	15.22	0.52727	0.53858	0.17	0.176138	0.485069	0.338897	0.57308	0.267496	0.492405	0.554203	0.309051	0.118191	0.012522	0.130186
2	219894385	C	G	ENST00000341552;ENST00000453220;ENST00000409865;ENST00000410037	CCDC108	2.33292e-18	14	0.06728	0.17036	0.116	0.0972414	0.376116	0.312023	0.203554	0.154459	0.526078	0.0605108	0.279353	0.0743956	0.029177	0.230019
2	220028163	A	G	ENST00000295738;ENST00000409878;ENST00000455516	SLC23A3	0.00231262	18.67	0.10026	0.63919	0.189	0.337866	0.51734	0.407258	0.670829	0.456621	0.336892	0.0926701	0.66242	0.619262	0.193609	0.629148
2	225672438	G	A	ENST00000409592;ENST00000258390	DOCK10	0.0291925	23	0.01727	0.36475	0.19	0.625846	0.51897	0.538993	0.402801	0.683561	0.434046	0.0149093	0.716423	0.696727	0.133804	0.535699
2	228476258	G	T	ENST00000264387	C2orf83	0.0501106	6.395	0.15693	0.12439	0.032	0.708484	0.10228	0.16666	0.153504	0.732308	0.0551356	0.151691			0.01517	0.1486
2	231101835	C	A	ENST00000420434;ENST00000392045;ENST00000417495;ENST00000343805;ENST00000373645	SP140	1.99687e-08	0.025	0.43283	0.12061	0.081	0.0775692	0.283185	0.0480708	0.149311	0.124526	0.451408	0.455992	0.274752	0.0680575	0.009493	0.107332
2	238303503	T	C	ENST00000295550;ENST00000433762	COL6A3	7.79331e-11	1.052	0.31509	0.4053	0.183	0.269475	0.507431	0.0993274	0.442861	0.384387	0.404316	0.32622	0.292153	0.0928158	0.004705	0.0658031
2	239025605	C	T	ENST00000343063	ESPNL	3.87785e-10	23.9	0.83138	0.94002	0.536	0.485048	0.829856	0.635136	0.952738	0.585393	0.603746	0.844625	0.435631	0.300861	0.222871	0.665866
2	242046783	G	C	ENST00000234040;ENST00000544142;ENST00000405260;ENST00000358649	PASK	9.06472e-20	17.75	0.23375	0.23031	0.043	0.641365	0.14833	0.389639	0.266719	0.693604	0.595186	0.235688	0.170335	0.000337726	0.081678	0.420463
20	2321207	T	C	ENST00000381458	TGM3	9.8675e-06	12.38	0.16458	0.43336	0.046	0.101633	0.160483	0.274485	0.470404	0.16118	0.630325	0.159903	0.489889	0.375469	0.01344	0.136721
20	2842706	G	A	ENST00000380445;ENST00000417508	VPS16	2.29458e-05	22.5	0.1077	0.25195	0.098	0.363579	0.331376	0.496997	0.289071	0.481739	0.568036	0.100177	0.575402	0.496204	0.139165	0.545377
20	3128268	C	A	ENST00000380266	FASTKD5	3.42508e-06	15.29	0.38326	0.44388	0.105	0.274717	0.349465	0.340389	0.480695	0.390065	0.518255	0.401589	0.36515	0.202159	0.040158	0.281087
20	13695681	C	T	ENST00000202816	ESF1	0.0844453	12.03	0.34092	0.13435	0.015	0.0834185	0.0324473	0.266467	0.164509	0.133799	0.223847	0.354867	0.201894	0.00517882	0.00095	0.0215125
20	20505529	G	A	ENST00000202677	RALGAPA2	8.48776e-06	27.3	0.82866	0.81593	0.667	0.455367	0.892548	0.85676	0.840023	0.561922	0.809093	0.84206	0.713511	0.69251	0.131099	0.53068
20	20571871	C	T	ENST00000202677	RALGAPA2	8.48776e-06	27.6	0.84569	0.71687	0.359	0.295142	0.717309	0.869462	0.745801	0.412784	0.767393	0.858068	0.487942	0.372767	0.082845	0.423582
20	23433337	T	C	ENST00000377009;ENST00000377007	CST11	0.00483331	0.001	0.36307	0.01028	0.014	0.00800704	0.0288649	0.01241	0.0145926	0.0114076	0.0401083	0.379309	0.328882	0.148313	0.002406	0.0413274
20	24950240	C	T	ENST00000217456	APMAP	2.35566e-07	19.95	0.05985	0.3391	0.044	0.249638	0.152414	0.431902	0.377291	0.36173	0.30573	0.0534995	0.251784	0.0397993	0.002541	0.0429301
20	30525216	A	G	ENST00000375938;ENST00000535842;ENST00000620043	TTLL9	4.48655e-10	26.1	0.79204	0.61058	0.594	0.493481	0.859265	0.796604	0.643067	0.59123	0.262662	0.807451	0.648683	0.599742	0.119476	0.508142
20	31021191	G	A	ENST00000613218;ENST00000375687;ENST00000620121;ENST00000306058	ASXL1	1.3737e-18	23	0.06397	0.17553	0.081	0.846546	0.283185	0.538993	0.209084	0.796816	0.51526	0.0573722	0.496371	0.3845	0.221352	0.66407
20	33589105	A	C	ENST00000262873;ENST00000618182;ENST00000446156;ENST00000453028;ENST00000435272;ENST00000433934;ENST00000456649	MYH7B	1.33081e-23	24.6	0.96367	0.58574	0.725	0.689655	0.916296	0.696156	0.618941	0.721751	0.782816	0.967288	0.689172	0.657475	0.062993	0.365517
20	33714064	G	A	ENST00000374492;ENST00000374491	EDEM2	0.000137533	33	0.86735	0.7889	0.672	1.09931	0.894682	0.987631	0.814527	0.875638	0.901446	0.878269	0.845472	0.889904	0.448355	0.849961
20	34130278	A	G	ENST00000348547;ENST00000357394;ENST00000411577	ERGIC3	0.00385908	26.6	0.53316	0.66927	0.247	1.4055	0.602119	0.823603	0.699939	0.929182	0.781728	0.55997	0.865172	0.919166	0.114432	0.497794
20	36993348	C	T	ENST00000217407	LBP	5.69197e-14	26.5	0.36913	0.30681	0.204	0.396161	0.541143	0.818425	0.34491	0.512524	0.620998	0.385996	0.327092	0.145604	0.185905	0.61865
20	61596986	G	A	ENST00000370351;ENST00000370349	SLC17A9	5.26687e-08	0.01	0.27812	0.35652	0.021	0.356536	0.0557743	0.0386874	0.394634	0.475057	0.0138822	0.285057	0.29377	0.0952139	0.000412	0.0117639
20	62198459	C	G	ENST00000427522;ENST00000467148	HELZ2	1.25629e-09	0.171	0.51717	0.42889	0.2	0.167936	0.534929	0.0707035	0.466028	0.256282	0.41569	0.544247	0.27425	0.0673731	0.060403	0.357059
21	18937982	C	T	ENST00000284878	CXADR	0.342891	33	0.97498	0.87805	0.628	0.312266	0.875271	0.987631	0.897782	0.4311	0.936281	0.977587	0.713882	0.69305	0.435556	0.842492
21	19725228	T	C	ENST00000284885	TMPRSS15	1.28977e-18	25.4	0.3704	0.39729	0.313	0.234182	0.676507	0.753766	0.434985	0.342618	0.738723	0.387394	0.544505	0.452481	0.055691	0.341009
21	19725237	G	C	ENST00000284885	TMPRSS15	1.28977e-18	27.7	0.00193	0.42111	0.374	0.217794	0.729143	0.8735	0.458398	0.322672	0.752921	0.00158497	0.473165	0.352329	0.074299	0.399972
21	30959815	A	G	ENST00000327783;ENST00000389125;ENST00000399913;ENST00000399914;ENST00000535441;ENST00000389124;ENST00000399907;ENST00000399909;ENST00000309434	GRIK1	3.20559e-05	27.8	0.42705	0.63296	0.684	0.91307	0.899745	0.877452	0.664791	0.821836	0.642362	0.449693	0.897519	0.961831	0.456609	0.854655
21	34889753	T	C	ENST00000381815;ENST00000381831;ENST00000381839	GART	0.0630561	23.4	0.77852	0.62162	0.376	0.235765	0.730677	0.584058	0.653788	0.344485	0.705257	0.794648	0.493415	0.380384	0.233701	0.678367
21	37612069	G	T	ENST00000399151	DOPEY2	9.61165e-08	27.5	0.66164	0.6886	0.402	0.741908	0.749686	0.865324	0.718593	0.749511	0.655785	0.683918	0.662845	0.619864	0.228515	0.67245
21	44323370	C	T	ENST00000354250	NDUFV3	4.32516e-09	23.9	0.42033	0.33995	0.107	0.458606	0.35447	0.635136	0.378147	0.564651	0.481765	0.442351	0.289056	0.0882851	0.081668	0.420435
22	21304053	G	A	ENST00000354336	CRKL	0.163454	34	0.42957	0.53686	0.51	2.23209	0.815853	0.997518	0.571397	0.984061	0.800812	0.452447	0.844684	0.888702	0.564075	0.907563
22	21337368	G	A	ENST00000215739	LZTR1	3.38323e-52	33	0.98055	0.96905	0.932	1.92927	0.987025	0.987631	0.976372	0.97168	0.923703	0.982677	0.928225	0.988911	0.30285	0.746903
22	21350343	G	A	ENST00000215739	LZTR1	3.38323e-52	20.5	0.096	0.60825	0.143	0.0644465	0.434371	0.44185	0.640812	0.10333	0.351398	0.0884052	0.781375	0.792439	0.033625	0.251759
22	24982234	T	C	ENST00000318753	LRRC75B	1.90289e-11	23.7	0.14077	0.33129	0.168	0.372834	0.481523	0.615492	0.369476	0.490622	0.340753	0.134492	0.566049	0.482993	0.178073	0.607571
22	29879475	T	C	ENST00000310624	NEFH	0.00126104	23.6	0.99226	0.93068	0.92	0.167358	0.983182	0.605275	0.944791	0.255528	0.986861	0.993353	0.732232	0.71972	0.218475	0.660648
22	29884893	C	G	ENST00000310624	NEFH	0.00126104	16.32	0.57271	0.47154	0.184	0.102441	0.509094	0.361662	0.507738	0.162476	0.716532	0.598541	0.349789	0.179672	0.023652	0.20059
22	32804767	T	A	ENST00000216038	RTCB	0.0587292	23.4	0.27439	0.36984	0.273	1.21005	0.634008	0.584058	0.407855	0.898924	0.307017	0.280909	0.83755	0.877873	0.186667	0.619701
22	36587662	C	T	ENST00000352371;ENST00000616056;ENST00000332987	APOL4	9.93032e-05	22.1	0.06935	0.02056	0.096	0.428188	0.326026	0.480332	0.028704	0.539332	0.166415	0.0624696
22	37328933	C	T	ENST00000403662;ENST00000262825;ENST00000406230	CSF2RB	0.00186665	7.297	0.21152	0.35892	0.051	0.177791	0.180132	0.178891	0.397016	0.269653	0.553307	0.211111	0.315991	0.128727	0.044729	0.300012
22	39918091	A	C	ENST00000404241;ENST00000337304;ENST00000396680	ATF4	0.411468	24	0.65418	0.60411	0.416	0.0165179	0.759301	0.644577	0.636785	0.0243082	0.642981	0.676832	0.59571	0.524824	0.021638	0.189068
22	40757513	A	T	ENST00000623063;ENST00000342312;ENST00000216194;ENST00000623978	ADSL	0.000212575	31	0.97063	0.97711	0.948	1.15164	0.991879	0.956214	0.982578	0.887273	0.993223	0.973614	0.797923	0.817439	0.588854	0.917851
22	43464527	G	A	ENST00000266254;ENST00000331018	TTLL1	0.005633	34	0.85632	0.65994	0.784	1.1951	0.938199	0.997518	0.690922	0.895771	0.233151	0.868017	0.864386	0.918022	0.504457	0.880015
22	50555726	G	T	ENST00000545383;ENST00000262794;ENST00000395858;ENST00000540615	MOV10L1	5.74816e-10	5.255	0.56609	0.52861	0.188	0.105969	0.515706	0.152709	0.563363	0.167588	0.671374	0.592118	0.341773	0.167762	0.14693	0.55888
3	431032	C	T	ENST00000256509;ENST00000397491;ENST00000620033	CHL1	2.05382e-06	24.7	0.4205	0.51929	0.098	0.0465309	0.331376	0.703986	0.554272	0.0738419	0.503807	0.442528	0.501852	0.392169	0.100014	0.466163
3	1363474	A	G	ENST00000446702;ENST00000350110	CNTN6	3.58671e-22	27.4	0.90366	0.84176	0.812	0.0231173	0.947857	0.861095	0.864241	0.0353962	0.916124	0.911761	0.479051	0.360454	0.058971	0.35227
3	10276192	C	G	ENST00000256458	IRAK2	2.89786e-08	14.24	0.21152	0.28305	0.088	0.252242	0.303824	0.317446	0.320834	0.364667	0.554438	0.211111	0.328255	0.147366	0.01616	0.155194
3	13413397	C	T	ENST00000254508	NUP210	1.45347e-10	28.9	0.04935	0.47429	0.315	0.684939	0.678448	0.915318	0.510416	0.719265	0.522345	0.0437033	0.666778	0.625475	0.162039	0.583483
3	39307946	C	G	ENST00000399220;ENST00000541347;ENST00000542107;ENST00000358309;ENST00000435290;ENST00000412814	CX3CR1	0.107292	16.84	0.5843	0.59281	0.182	0.878951	0.505758	0.371993	0.625806	0.809124	0.85437	0.609744	0.349115	0.17868	0.103535	0.474186
3	43602722	C	T	ENST00000292246;ENST00000350459;ENST00000396091;ENST00000414522;ENST00000451430	ANO10	1.9226e-06	12.51	0.36699	0.39312	0.035	0.162215	0.115033	0.277491	0.430874	0.248262	0.344945	0.383629	0.568899	0.487018	0.030373	0.236017
3	45943151	G	T	ENST00000357632;ENST00000355983;ENST00000395963	CCR9	0.00464031	0.016	0.24741	0.40809	0.109	0.417553	0.35938	0.0433895	0.445607	0.530754	0.627132	0.25086	0.237115	0.0255082	0.00117	0.0249642
3	46491365	C	G	ENST00000231751;ENST00000426532;ENST00000417439;ENST00000443496	LTF	1.76023e-13	23.5	0.53425	0.51117	0.161	0.446668	0.468856	0.594804	0.546357	0.554535	0.526943	0.561036	0.38453	0.229878	0.059081	0.352637
3	48336165	G	A	ENST00000421967;ENST00000426689;ENST00000452211;ENST00000415644;ENST00000415053;ENST00000442597;ENST00000447314	NME6	9.21636e-05	24.1	0.74802	0.54565	0.208	0.980403	0.547279	0.653752	0.579957	0.84387	0.684639	0.765736	0.626233	0.567915	0.06353	0.367239
3	50378858	C	G	ENST00000231749;ENST00000360165	ZMYND10	3.6024e-07	23.7	0.52899	0.30738	0.056	0.354956	0.199076	0.615492	0.345484	0.473592	0.048228	0.555885	0.485139	0.368873	0.032611	0.246939
3	50379869	G	A	ENST00000231749;ENST00000360165;ENST00000442887	ZMYND10	3.6024e-07	26.5	0.5842	0.23423	0.245	0.431895	0.599503	0.818425	0.270771	0.541899	0.167679	0.609642	0.362737	0.198658	0.212634	0.653546
3	52727771	A	G	ENST00000418458;ENST00000394799	GNL3	1.5396e-09	13.31	0.27034	0.18234	0.037	0.119147	0.123474	0.296129	0.216328	0.186049	0.387042	0.276375	0.231598	0.0210061	0.047958	0.312701
3	52813031	G	C	ENST00000273283	ITIH1	4.79132e-18	26.5	0.17358	0.17867	0.197	0.752588	0.530206	0.818425	0.212425	0.754751	0.607256	0.169628	0.449926	0.320441	0.032119	0.244574
3	58095814	C	T	ENST00000490882;ENST00000295956;ENST00000358537;ENST00000429972;ENST00000493452	FLNB	0.00243124	23.8	0.85969	0.49959	0.378	0.349348	0.732201	0.625437	0.535087	0.468239	0.909726	0.871153	0.761585	0.762868	0.119382	0.507952
3	62467506	T	C	ENST00000383710	CADPS	0.0528165	7.801	0.25837	0.13218	0.088	0.854451	0.303824	0.18643	0.162119	0.80005	0.523601	0.263049	0.632276	0.576472	0.106968	0.481818
3	63542352	G	C	ENST00000478300;ENST00000295894;ENST00000479198;ENST00000460711;ENST00000465156	SYNPR	0.171706	28.2	0.55577	0.48777	0.359	0.309597	0.717309	0.892366	0.523562	0.428127	0.168933	0.582091	0.69437	0.664914	0.175609	0.603996
3	66313775	G	A	ENST00000354883;ENST00000336733;ENST00000413054	SLC25A26	4.24372e-09	28.5	0.89984	0.86851	0.713	0.0734194	0.911571	0.902665	0.889025	0.117862	0.42667	0.908241	0.517838	0.41464	0.049064	0.316931
3	111805385	C	G	ENST00000480282;ENST00000431717;ENST00000264848	C3orf52	1.27245e-08	23.4	0.39332	0.40636	0.054	0.51727	0.191598	0.584058	0.44391	0.60878	0.288728	0.412701			0.057467	0.347159
3	112647684	G	C	ENST00000471858;ENST00000308611;ENST00000295863	CD200R1	7.03843e-09	24.1	0.42498	0.30411	0.075	0.905548	0.264545	0.653752	0.342187	0.819187	0.339317	0.447426	0.270126	0.0618912	0.075268	0.402731
3	113063433	C	G	ENST00000393845	CFAP44	4.18629e-06	2.461	0.11008	0.12345	0.045	0.0839836	0.156468	0.120626	0.152459	0.134596	0.112649	0.102589	0.398478	0.249519	0.006749	0.0845726
3	113187080	C	T	ENST00000295872	SPICE1	5.13621e-08	23.6	0.52079	0.34919	0.257	0.221449	0.614795	0.605275	0.387355	0.327128	0.597511	0.547817	0.494563	0.381983	0.152291	0.567845
3	113724640	G	C	ENST00000295878;ENST00000491000	KIAA1407	3.28847e-23	1.846	0.36263	0.12595	0.034	0.201718	0.110805	0.112483	0.155236	0.301381	0.168933	0.378823	0.247266	0.0350452	0.01718	0.161819
3	119533869	G	C	ENST00000393716;ENST00000466380;ENST00000337940	NR1I2	0.000129417	24.2	0.90046	0.82034	0.575	0.507203	0.849884	0.662685	0.844155	0.601368	0.804617	0.908806	0.290716	0.0907084	0.024412	0.204825
3	121413433	C	A	ENST00000340645;ENST00000393667;ENST00000614479	GOLGB1	4.23237e-06	24.7	0.38819	0.22932	0.092	0.507641	0.315113	0.703986	0.26569	0.601853	0.36116	0.407046	0.490345	0.376106	0.324506	0.765193
3	122641182	G	C	ENST00000451055;ENST00000616742;ENST00000195173;ENST00000357599;ENST00000393583	SEMA5B	0.0003315	26.3	0.82652	0.80179	0.717	1.03963	0.913155	0.807749	0.826708	0.860475	0.880281	0.840046	0.679538	0.64366	0.396385	0.817972
3	124716599	C	T	ENST00000311127;ENST00000487661	HEG1	6.9896e-06	34	0.98332	0.89482	0.768	0.513837	0.932447	0.997518	0.91305	0.606208	0.954587	0.985209	0.548625	0.458327	0.200046	0.637625
3	126071150	C	G	ENST00000296233	KLF15	0.435176	13.99	0.29511	0.42162	0.03	0.143614	0.093741	0.311795	0.45889	0.221709	0.152612	0.30399	0.404359	0.257731	0.03852	0.273993
3	136046531	A	G	ENST00000251654;ENST00000490504;ENST00000483687;ENST00000468777;ENST00000462637;ENST00000466072;ENST00000482086;ENST00000471595;ENST00000469217	PCCB	0.000735839	26.9	0.99769	0.96599	0.919	0.462235	0.982857	0.83844	0.97397	0.56774	0.985183	0.998074	0.619425	0.558298	0.160874	0.581657
3	141328778	A	G	ENST00000286364;ENST00000452898	RASA2	5.31667e-17	16.28	0.37767	0.3756	0.109	0.284618	0.35938	0.360852	0.413566	0.400751	0.516381	0.395416	0.55066	0.461207	0.022921	0.196466
3	142840188	C	G	ENST00000309575	CHST2	0.123806	32	0.95273	0.9744	0.936	2.54765	0.988279	0.973955	0.980512	0.9914	0.987419	0.957211	0.714129	0.693408	0.628707	0.933117
3	150916551	C	A	ENST00000309180;ENST00000617554	GPR171	0.00167512	27.4	0.46771	0.46596	0.276	1.07536	0.637461	0.861095	0.502285	0.869875	0.64363	0.493905	0.323269	0.13979	0.503173	0.879375
3	150916559	C	A	ENST00000309180;ENST00000617554	GPR171	0.00167512	13.43	0.19157	0.25788	0.112	0.234317	0.366669	0.298929	0.295158	0.342757	0.404174	0.189218	0.413919	0.270994	0.135671	0.539104
3	155208647	G	C	ENST00000494598;ENST00000460012;ENST00000447496;ENST00000340059;ENST00000334686	PLCH1	0.425541	28.7	0.95957	0.9277	0.827	1.14369	0.95289	0.909143	0.942223	0.8857	0.882901	0.963541	0.850046	0.896789	0.726441	0.964118
3	160148506	T	C	ENST00000357388;ENST00000469762;ENST00000462787;ENST00000344722	SMC4	0.105531	21.5	0.87633	0.77825	0.378	0.240605	0.732201	0.463541	0.804434	0.350392	0.826699	0.886574	0.497967	0.38673	0.126663	0.522266
3	166958690	G	T	ENST00000392766;ENST00000392767;ENST00000307529;ENST00000455345;ENST00000392764	ZBBX	4.3316e-11	22.1	0.18372	0.35247	0.042	0.182924	0.144243	0.480332	0.390615	0.276668	0.292423	0.180647	0.391773	0.240125	0.019739	0.177766
3	180379659	C	T	ENST00000442201	CCDC39	5.10299e-05	0.001	0.3237	0.03389	0.059	0.0495022	0.21009	0.01241	0.0464307	0.0788453	0.187945	0.335793	0.340682	0.166123	0.000332	0.0100073
3	183535206	T	C	ENST00000318631	MAP6D1	0.051828	29.2	0.03654	0.44111	0.134	0.0439853	0.415932	0.924027	0.477991	0.0694226	0.344483	0.0319667	0.436833	0.302516	0.036849	0.266591
3	186006628	C	A	ENST00000265022;ENST00000344484;ENST00000382164	DGKG	5.43821e-06	8.186	0.20568	0.24872	0.145	0.0715877	0.438342	0.19252	0.285745	0.114855	0.40147	0.204684	0.271442	0.063626	0.01102	0.119104
4	1807344	G	A	ENST00000481110;ENST00000340107;ENST00000412135;ENST00000440486;ENST00000260795;ENST00000352904	FGFR3	0.00290912	18.87	0.83791	0.89738	0.557	0.339259	0.840777	0.411096	0.915352	0.457915	0.86253	0.850772	0.82058	0.851963	0.103623	0.474384
4	4199650	A	G	ENST00000296358	OTOP1	7.31471e-16	0.002	0.32851	0.10423	0.033	0.0398271	0.106559	0.0223682	0.130949	0.0629503	0.0666544	0.341126	0.310083	0.119756	0.050205	0.321216
4	8412052	C	T	ENST00000356406;ENST00000413009;ENST00000503233;ENST00000514423	ACOX3	3.03157e-12	33	0.99422	0.88788	0.901	0.491187	0.976983	0.987631	0.906745	0.589771	0.991368	0.995098	0.701499	0.675151	0.239713	0.685045
4	38046047	T	G	ENST00000508802;ENST00000261439;ENST00000446803	TBC1D1	3.93946e-08	32	0.58517	0.51962	0.25	0.710361	0.605978	0.973955	0.554593	0.733489	0.629739	0.61058	0.715107	0.69482	0.190808	0.625361
4	38117541	G	A	ENST00000508802;ENST00000261439;ENST00000615497	TBC1D1	3.93946e-08	34	0.24158	0.52703	0.525	0.63157	0.824004	0.997518	0.561818	0.687264	0.635186	0.244377	0.657867	0.612765	0.305847	0.749512
4	39217743	G	A	ENST00000399820;ENST00000506503	WDR19	1.73111e-07	25.3	0.9431	0.8998	0.527	0.414591	0.825077	0.747123	0.917526	0.528133	0.910631	0.94825	0.562298	0.477694	0.057797	0.348284
4	47939223	T	A	ENST00000402813;ENST00000514170;ENST00000544810;ENST00000358519;ENST00000420489	CNGA1	5.70945e-10	0.046	0.68631	0.75008	0.265	0.0982711	0.624565	0.0548722	0.777608	0.155892	0.809774	0.70734	0.598872	0.529284	0.008852	0.102217
4	69795679	T	G	ENST00000251566	UGT2A3	5.00169e-06	23.6	0.80018	0.29307	0.26	0.0209411	0.618495	0.605275	0.331004	0.0313985	0.691135	0.815191	0.420165	0.279612	0.067591	0.379999
4	70346405	G	T	ENST00000305107	UGT2B4	8.44719e-11	11.24	0.52393	0.26013	0.1	0.0367444	0.336635	0.248958	0.297462	0.057947	0.136095	0.550903	0.292931	0.093964	0.009499	0.107375
4	70361241	T	G	ENST00000512583;ENST00000305107	UGT2B4	8.44719e-11	12.39	0.26657	0.18931	0.039	0.0731962	0.131832	0.274714	0.223739	0.117522	0.136095	0.272172	0.270978	0.0630143	0.016825	0.159525
4	71509897	G	T	ENST00000396073	ENAM	5.6705e-07	0.001	0.41557	0.04334	0.066	0.0216066	0.234809	0.01241	0.0585688	0.0325759	0.174936	0.437123	0.365599	0.202815	0.000529	0.0141182
4	79847790	G	A	ENST00000512733	PAQR3	0.0203917	25.5	0.36656	0.60851	0.146	0.396996	0.440329	0.760262	0.641062	0.51332	0.452641	0.383159	0.614018	0.550659	0.114768	0.498497
4	83839760	C	A	ENST00000302236	THAP9	7.47715e-10	22.8	0.73842	0.53926	0.221	1.01737	0.5665	0.518183	0.573738	0.85432	0.658944	0.756669	0.464172	0.339966	0.064452	0.370194
4	84231950	G	A	ENST00000311412;ENST00000405413;ENST00000512196;ENST00000513463	HPSE	1.81464e-08	9.418	0.11967	0.17725	0.032	0.110079	0.10228	0.213515	0.210908	0.1733	0.179489	0.11243	0.400733	0.252671	0.015522	0.150963
4	100137360	C	A	ENST00000394897;ENST00000394899;ENST00000237653;ENST00000508558	ADH6	0.00201652	11.78	0.39013	0.19912	0.041	0.0883773	0.140123	0.260801	0.234098	0.141452	0.372994	0.409182	0.313334	0.124687	0.033418	0.250777
4	106858265	T	C	ENST00000504304;ENST00000379987;ENST00000453617;ENST00000427316;ENST00000514622;ENST00000305572;ENST00000506666;ENST00000503451	NPNT	7.28478e-06	19.56	0.70852	0.57546	0.263	0.0658519	0.622144	0.424357	0.608962	0.105556	0.539479	0.728426	0.682873	0.64844	0.039494	0.278229
4	107151532	G	A	ENST00000273980;ENST00000432496;ENST00000361687;ENST00000394706;ENST00000394708	TBCK	3.21548e-06	24.6	0.00134	0.20154	0.231	0.331505	0.580652	0.696156	0.236641	0.450457	0.408308	0.00109369	0.87443	0.932345	0.103953	0.475128
4	113303646	G	A	ENST00000458497;ENST00000177648	ALPK1	9.99914e-08	17.34	0.05829	0.19777	0.061	0.110957	0.217288	0.381729	0.232676	0.174604	0.204665	0.0520274	0.255997	0.0444965	0.013774	0.139052
4	118005909	T	A	ENST00000310754	TRAM1L1	0.0302314	23.9	0.78621	0.73175	0.371	0.683977	0.726833	0.635136	0.760074	0.71872	0.589785	0.801952	0.457297	0.330525	0.106604	0.481018
4	140454414	C	T	ENST00000506866;ENST00000274031;ENST00000404104;ENST00000608795	SETD7	0.29326	27.8	0.98251	0.87112	0.844	1.07282	0.958483	0.877452	0.891425	0.869237	0.977649	0.984474	0.798631	0.81851	0.651865	0.941276
4	140640596	C	T	ENST00000509479	MAML3	0.329895	22.1	0.08052	0.38975	0.104	0.599741	0.346933	0.480332	0.427548	0.66636	0.306695	0.0731996	0.432333	0.296338	0.094844	0.453946
4	141294800	G	A	ENST00000608372;ENST00000614192;ENST00000506597	SCOC	0.280617	13.25	0.17694	0.11527	0.022	0.527487	0.0598916	0.294723	0.143356	0.616793	0.0138822	0.173276			0.020895	0.184707
4	159091467	C	T	ENST00000393807	FAM198B	2.49582e-06	11.41	0.06253	0.17639	0.028	0.145426	0.0851967	0.252625	0.210001	0.224538	0.238706	0.0560098			0.008884	0.102476
4	166996084	C	T	ENST00000061240;ENST00000507499	TLL1	0.327496	28.5	0.98477	0.94837	0.846	0.627953	0.959132	0.902665	0.959723	0.68479	0.963239	0.98654	0.712162	0.690563	0.355463	0.789295
4	167921556	G	C	ENST00000357154;ENST00000421836;ENST00000357545;ENST00000504953;ENST00000511531;ENST00000506886;ENST00000535728;ENST00000510741;ENST00000502330;ENST00000511269;ENST00000512648;ENST00000509854;ENST00000506697;ENST00000512042	SPOCK3	0.495144	25.1	0.82897	0.88839	0.612	0.808874	0.867852	0.733406	0.907213	0.781221	0.863825	0.842347	0.645532	0.595264	0.336803	0.775021
4	167921570	G	C	ENST00000357154;ENST00000421836;ENST00000357545;ENST00000504953;ENST00000511531;ENST00000506886;ENST00000535728;ENST00000510741;ENST00000502330;ENST00000511269;ENST00000512648;ENST00000509854;ENST00000506697;ENST00000512042	SPOCK3	0.495144	28.2	0.58414	0.5931	0.247	0.44743	0.602119	0.892366	0.626084	0.555201	0.874949	0.609591	0.288125	0.0869241	0.198573	0.635708
4	184174953	G	C	ENST00000403733;ENST00000513834;ENST00000448232;ENST00000504005	WWC2	2.48113e-05	20.2	0.17056	0.15861	0.049	0.0345671	0.172369	0.435893	0.190935	0.0543556	0.283372	0.166353	0.438043	0.304173	0.027363	0.220686
4	186272641	T	C	ENST00000504273;ENST00000264694	SNX25	5.3542e-05	28.6	0.5111	0.36177	0.394	0.806285	0.743999	0.905944	0.399844	0.779674	0.513168	0.538274	0.835369	0.874551	0.247681	0.693673
5	174102	C	T	ENST00000283426	PLEKHG4B	7.81217e-20	34	0.53647	0.542	0.206	0.463832	0.544221	0.997518	0.576404	0.56901	0.554998	0.563225	0.690524	0.659412	0.165726	0.58921
5	13841076	C	T	ENST00000265104	DNAH5	5.78868e-37	24.4	0.78774	0.75851	0.565	0.182039	0.844856	0.679873	0.785655	0.275379	0.670596	0.803401	0.533248	0.43649	0.236493	0.681485
5	37177727	T	C	ENST00000508244;ENST00000425232;ENST00000514429	C5orf42	6.32088e-19	19.22	0.33198	0.16157	0.029	0.180568	0.089479	0.417815	0.194126	0.273399	0.0884993	0.344967			0.033091	0.249228
5	37187590	G	A	ENST00000508244;ENST00000425232;ENST00000514429	C5orf42	6.32088e-19	34	0.50631	0.66507	0.273	0.583365	0.634008	0.997518	0.695888	0.655713	0.437741	0.533535			0.109629	0.487618
5	41048456	G	C	ENST00000506092;ENST00000399564	MROH2B	1.28868e-26	21.2	0.22787	0.14509	0.1	0.0412241	0.336635	0.456579	0.176269	0.065188	0.048228	0.229178	0.295357	0.0975741	0.0328	0.247843
5	54403678	C	T	ENST00000274306	GZMA	3.24372e-07	10.05	0.71591	0.67814	0.237	0.0614922	0.588864	0.22516	0.708498	0.0987228	0.950732	0.735384	0.368384	0.206841	0.003074	0.0490163
5	65084149	T	C	ENST00000380985;ENST00000502464;ENST00000511299	NLN	3.59597e-07	16.76	0.38186	0.08568	0.056	0.138816	0.199076	0.370424	0.109701	0.214651	0.110078	0.400046	0.44218	0.309837	0.011586	0.123337
5	71529948	T	C	ENST00000261413;ENST00000457646;ENST00000513900;ENST00000508863;ENST00000515404	MRPS27	0.0285867	24.1	0.46299	0.32774	0.139	0.107328	0.426291	0.653752	0.365918	0.169293	0.532745	0.488801	0.354376	0.186426	0.047505	0.310955
5	72469089	C	T	ENST00000296776	TMEM174	0.0152559	13.78	0.18032	0.07304	0.018	0.0221298	0.0437731	0.30699	0.0948829	0.0336319	0.0138822	0.176945	0.275597	0.069214	0.005974	0.0776791
5	74981033	A	G	ENST00000428202;ENST00000514838;ENST00000510798;ENST00000446329	POC5	0.00213816	13.21	0.27966	0.09949	0.024	0.0703975	0.068251	0.293789	0.125556	0.113036	0.357519	0.286773	0.536138	0.440595	0.011589	0.123361
5	79354068	C	G	ENST00000350881;ENST00000511733	THBS4	1.74208e-08	19.28	0.61661	0.69566	0.162	0.881176	0.47069	0.418971	0.725386	0.809869	0.849946	0.64082	0.459902	0.334098	0.009177	0.104821
5	79855613	C	T	ENST00000338682	ANKRD34B	2.5269e-09	31	0.31455	0.60794	0.409	0.528052	0.754534	0.956214	0.64051	0.617283	0.363159	0.325631	0.690708	0.659681	0.119315	0.507818
5	109051866	G	A	ENST00000261483	MAN2A1	0.0186444	34	0.60671	0.82882	0.606	0.404002	0.865011	0.997518	0.852133	0.519012	0.731341	0.631317	0.720426	0.702542	0.612663	0.927161
5	110809065	G	A	ENST00000512453;ENST00000282356	CAMK4	0.0158297	31	0.97467	0.93378	0.915	2.04078	0.981554	0.956214	0.94744	0.976908	0.981764	0.977309	0.930326	0.990126	0.861538	0.991875
5	132197445	T	C	ENST00000378673;ENST00000624492;ENST00000624495;ENST00000621295;ENST00000296875	GDF9	1.19472e-05	8.334	0.47125	0.33513	0.219	0.0440896	0.563612	0.194929	0.373328	0.0695714	0.874722	0.49771	0.390656	0.23855	0.006599	0.0832466
5	134050741	C	G	ENST00000398844	SEC24A	1.31214e-05	25.4	0.90978	0.73287	0.753	0.220343	0.926938	0.753766	0.761147	0.325869	0.915655	0.917397	0.518535	0.415628	0.108048	0.484187
5	137496675	G	T	ENST00000254900;ENST00000454473;ENST00000418329;ENST00000230901;ENST00000402931;ENST00000411594	BRD8	0.000590819	27.1	0.75179	0.52774	0.398	2.56461	0.746853	0.847812	0.562511	0.991854	0.62726	0.769323	0.923434	0.985826	0.648351	0.940076
5	171509349	A	G	ENST00000176763	STK10	1.50167e-07	32	0.75669	0.85727	0.403	1.34423	0.750384	0.973955	0.878657	0.920337	0.856605	0.773957	0.737877	0.727964	0.398032	0.819054
5	176860931	C	T	ENST00000506296;ENST00000355472;ENST00000507633;ENST00000355958;ENST00000528793	GRK6	0.248841	26.2	0.74442	0.61723	0.435	1.14318	0.771742	0.802224	0.649516	0.885602	0.807846	0.762348	0.876217	0.93482	0.514433	0.884911
5	179668066	T	C	ENST00000452135;ENST00000393360;ENST00000455781;ENST00000343111;ENST00000347470	MAPK9	0.00956434	2.006	0.63978	0.18374	0.409	0.583505	0.754534	0.114714	0.217819	0.655827	0.649383	0.663081	0.728892	0.714858	0.167098	0.59131
5	179745825	G	A	ENST00000253778;ENST00000518906	GFPT2	6.62531e-07	24.9	0.68903	0.5797	0.522	0.520921	0.822387	0.719045	0.613075	0.611733	0.745143	0.70992	0.82698	0.861749	0.239006	0.684264
5	180377161	G	A	ENST00000340184;ENST00000400707;ENST00000511704;ENST00000610640;ENST00000505126;ENST00000533815	BTNL8	0.000235088	0.012	0.14188	0.41437	0.042	0.13625	0.144243	0.040481	0.451782	0.211019	0.323616	0.135662	0.270168	0.0619453	0.0001	0.00400639
5	180485372	T	A	ENST00000327705	BTNL9	6.53404e-10	22.9	0.42895	0.80865	0.144	0.880818	0.436358	0.528031	0.833176	0.809764	0.578164	0.451761	0.514359	0.409727	0.015229	0.148998
6	489025	G	C	ENST00000230449	EXOC2	0.000114966	11.62	0.13078	0.19777	0.104	0.223424	0.346933	0.257234	0.232676	0.329409	0.450442	0.123978	0.49059	0.37645	0.222645	0.665601
6	10529778	G	A	ENST00000495262;ENST00000379597	GCNT2	0.0193977	31	0.43721	0.41059	0.331	0.0730103	0.693363	0.956214	0.448068	0.117103	0.55101	0.460773			0.272219	0.718657
6	24418366	A	T	ENST00000443868;ENST00000274747;ENST00000378353;ENST00000378386	MRS2	8.84583e-05	23.3	0.5886	0.63788	0.192	1.13013	0.522212	0.573067	0.669567	0.882609	0.707951	0.613892	0.690018	0.658686	0.115219	0.499434
6	27925794	A	G	ENST00000244623	OR2B6	0.0407309	23.4	0.1416	0.07122	0.176	0.444812	0.495543	0.584058	0.0927245	0.552819	0.694458	0.135371	0.373195	0.213756	0.046755	0.308041
6	35716621	C	T	ENST00000373869;ENST00000288065;ENST00000373866	ARMC12	0.000270202	21.9	0.10049	0.32178	0.044	0.147863	0.152414	0.474092	0.35995	0.227698	0.177239	0.0929009	0.202786	0.00546268	0.012251	0.128224
6	39041545	G	A	ENST00000373256	GLP1R	0.064078	28.5	0.86413	-1	0.77	1.35087	0.933164	0.902665	0	0.921223	0.88742	0.875276	0.411897	0.268191	0.542702	0.898164
6	39607480	C	T	ENST00000287152	KIF6	1.03952e-16	32	0.98938	0.92892	0.949	0.416951	0.992168	0.973955	0.943277	0.530244	0.998064	0.990744	0.930903	0.990444	0.287398	0.733033
6	41711107	G	C	ENST00000373025;ENST00000425343	PGC	3.3013e-06	13.23	0.65734	0.61201	0.226	0.335886	0.573656	0.294256	0.644454	0.454665	0.771858	0.679844	0.364929	0.201839	0.037401	0.269058
6	41897935	T	C	ENST00000230340	BYSL	0.0673214	17.84	0.14243	0.3467	0.216	0.452982	0.559235	0.391361	0.384884	0.559563	0.632115	0.136246	0.754289	0.752069	0.087144	0.434806
6	41898448	A	G	ENST00000230340	BYSL	0.0673214	13.46	0.09533	0.16541	0.054	0.317564	0.191598	0.299623	0.198257	0.436479	0.233786	0.0877429	0.698968	0.671508	0.018225	0.168448
6	43276060	T	C	ENST00000372569;ENST00000274990	CRIP3	0.0339026	23.9	0.92369	0.74694	0.887	0.607117	0.972423	0.635136	0.774609	0.671025	0.945639	0.930243	0.65578	0.609791	0.069603	0.386125
6	44310866	C	T	ENST00000515220;ENST00000323108;ENST00000288390	SPATS1	0.00019125	22.9	0.32498	0.21	0.143	0.223039	0.434371	0.528031	0.245531	0.328927	0.0763	0.33721	0.272775	0.0653892	0.018153	0.167997
6	46129344	C	T	ENST00000371383;ENST00000230565	ENPP5	1.91661e-05	21	0.4798	0.72116	0.17	0.172867	0.485069	0.452198	0.749922	0.262989	0.191931	0.506791	0.270474	0.0623518	0.015373	0.149966
6	70408938	T	C	ENST00000370577;ENST00000370570	LMBRD1	1.94347e-06	16.37	0.37767	0.35247	0.055	0.120583	0.195358	0.362663	0.390615	0.188087	0.151105	0.395416	0.425494	0.286964	0.011388	0.121867
6	83888415	G	A	ENST00000513973;ENST00000616566;ENST00000512866;ENST00000283977;ENST00000506587	PGM3	0.0235636	33	0.75566	0.7564	0.456	0.489228	0.784782	0.987631	0.783642	0.588455	0.828217	0.772991	0.378802	0.221749	0.54124	0.897505
6	86201766	A	G	ENST00000369651;ENST00000257770	NT5E	2.33634e-06	5.397	0.40701	0.16804	0.055	0.140115	0.195358	0.154383	0.201073	0.216412	0.295975	0.427741	0.21307	0.00954483	0.002768	0.0455653
6	112513029	T	A	ENST00000230538;ENST00000522006;ENST00000389463;ENST00000424408;ENST00000521398	LAMA4	9.75012e-09	25	0.83372	0.67824	0.447	0.629557	0.779267	0.726311	0.708595	0.686012	0.880424	0.846824	0.650399	0.602172	0.331247	0.770628
6	117127588	C	T	ENST00000310357;ENST00000368549	GPRC6A	4.63568e-14	14.4	0.45675	0.41847	0.097	0.0466708	0.328707	0.32101	0.455797	0.0740138	0.524843	0.482038	0.188205	0.00196714	0.005286	0.0713407
6	129468180	A	C	ENST00000618192;ENST00000617695;ENST00000421865	LAMA2	1.18465e-24	27.7	0.73703	0.73303	0.443	0.469552	0.776786	0.8735	0.761301	0.573155	0.88376	0.75535	0.501809	0.392111	0.216416	0.65817
6	132874027	A	G	ENST00000275200	TAAR8	0.000303108	0.029	0.47744	0.18093	0.147	0.0437477	0.442288	0.0496815	0.214834	0.0690963	0.226586	0.504321	0.263582	0.0535276	0.025526	0.210911
6	142396879	A	G	ENST00000258042	NMBR	0.000742389	17.26	0.4853	0.46227	0.104	0.0842124	0.346933	0.380182	0.498671	0.134987	0.674137	0.512487	0.512359	0.4069	0.013281	0.135594
6	146256506	A	T	ENST00000367505;ENST00000438092;ENST00000629427;ENST00000275233	SHPRH	0.491308	24.1	0.92365	0.90109	0.73	1.87457	0.918229	0.653752	0.918691	0.968935	0.944665	0.930208	0.525983	0.426182	0.39099	0.81437
6	148867274	C	T	ENST00000367467;ENST00000622663	SASH1	0.00325444	35	0.61774	0.52027	0.366	0.758975	0.722905	0.999617	0.555231	0.757547	0.832008	0.641909	0.875296	0.933546	0.121421	0.512022
6	151744677	T	C	ENST00000622845;ENST00000336451;ENST00000367303;ENST00000444024	RMND1	7.66495e-07	27	0.73373	0.64728	0.369	0.860638	0.725269	0.843184	0.67868	0.802376	0.51498	0.752219	0.610548	0.545762	0.22247	0.665393
6	152782746	C	T	ENST00000367255;ENST00000341594;ENST00000423061;ENST00000367253;ENST00000367248;ENST00000413186;ENST00000495090	SYNE1	3.75068e-27	23.3	0.43571	0.37197	0.085	0.182852	0.29511	0.573067	0.409966	0.276504	0.566883	0.459138	0.423734	0.284542	0.171505	0.597955
6	152782782	C	T	ENST00000367255;ENST00000341594;ENST00000423061;ENST00000367253;ENST00000367248;ENST00000413186;ENST00000495090	SYNE1	3.75068e-27	23	0.67295	0.50738	0.094	0.161159	0.320605	0.538993	0.542678	0.246868	0.733431	0.694699	0.451462	0.322544	0.138225	0.543705
6	158538772	A	T	ENST00000367104;ENST00000435180;ENST00000367101	SERAC1	0.00240098	27.3	0.87895	0.88256	0.768	1.01341	0.932447	0.85676	0.901902	0.853165	0.957546	0.889011	0.648673	0.599726	0.380768	0.807424
6	159660690	A	G	ENST00000297267	FNDC1	3.07461e-07	12.16	0.34491	0.17553	0.029	0.130525	0.089479	0.269443	0.209084	0.2028	0.459995	0.359279	0.29478	0.0967204	0.004	0.0588283
6	161027659	C	T	ENST00000316300;ENST00000447678	LPA	2.44223e-32	25.3	0.66284	0.28263	0.297	0.263834	0.66041	0.747123	0.320414	0.378226	0.46427	0.685059	0.871922	0.928825	0.011774	0.124724
7	645850	C	T	ENST00000537384;ENST00000544935;ENST00000406797;ENST00000403562;ENST00000360274;ENST00000430040;ENST00000414568	PRKAR1B	0.0247578	3.919	0.47266	0.66537	0.203	0.434793	0.53959	0.137539	0.696172	0.544413	0.350964	0.499231	0.725971	0.710608	0.014013	0.140712
7	4213981	A	G	ENST00000404826;ENST00000389531;ENST00000615806	SDK1	0.005016	23.2	0.81933	0.90568	0.419	0.0869675	0.761308	0.561849	0.922804	0.139059	0.748869	0.833293	0.540512	0.446801	0.128468	0.525722
7	8125927	C	G	ENST00000223145	GLCCI1	0.245282	24.2	0.76295	0.36459	0.646	0.983467	0.8834	0.662685	0.402644	0.844709	0.458374	0.779878	0.658339	0.613437	0.329649	0.769356
7	20198320	A	G	ENST00000400331;ENST00000332878;ENST00000589011	MACC1	7.56012e-17	22.6	0.00509	0.45329	0.209	0.0611967	0.548789	0.502818	0.489911	0.0981466	0.402327	0.00432669	0.385998	0.231951	0.042933	0.292708
7	21946025	C	T	ENST00000356195;ENST00000406877;ENST00000373934	CDCA7L	0.120661	34	0.79338	0.74618	0.331	0.343003	0.693363	0.997518	0.77389	0.461866	0.841328	0.808721	0.465928	0.342374	0.380033	0.806918
7	31609423	G	C	ENST00000615280;ENST00000409717;ENST00000456011;ENST00000319386;ENST00000407970;ENST00000451887;ENST00000454513;ENST00000409210	CCDC129	2.61412e-17	27.8	0.64152	-1	0.309	0.260625	0.672588	0.877452	0	0.374478	0.821605	0.664745	0.402386	0.254982	0.145188	0.555906
7	44282206	C	T	ENST00000350811;ENST00000457475;ENST00000395749;ENST00000440254;ENST00000358707;ENST00000353625;ENST00000347193;ENST00000346990;ENST00000258682;ENST00000395747	CAMK2B	0.46862	34	0.72038	0.71258	0.547	2.76643	0.835613	0.997518	0.741672	0.994604	0.822675	0.739626	0.852015	0.899734	0.78863	0.979089
7	45217018	T	C	ENST00000242249;ENST00000496212;ENST00000481345	RAMP3	0.00952875	25.9	0.83499	0.70959	0.69	1.48208	0.902248	0.784986	0.738801	0.93784	0.880251	0.848029	0.638521	0.585317	0.617135	0.928851
7	48315282	C	A	ENST00000435803	ABCA13	3.30733e-78	0.002	0.45608	0.03656	0.011	0.0285415	0.0189563	0.0223682	0.0498842	0.0441056	0.115124	0.481308	0.206719	0.00684594	0.000251	0.00810371
7	50611651	C	T	ENST00000357936;ENST00000615193;ENST00000617822;ENST00000622873;ENST00000431062;ENST00000426377;ENST00000444124;ENST00000380984	DDC	4.60661e-05	0.001	0.23342	0.10043	0.055	0.27707	0.195358	0.01241	0.126632	0.392597	0.173772	0.235333	0.237637	0.0259612	4e-06	0.000395951
7	64292065	C	T	ENST00000307355;ENST00000440155;ENST00000437743	ZNF138	2.22313e-07	1.191	0.23929	0.05868	0.038	0.0308518	0.127652	0.101956	0.0776315	0.0479971	0.1074	0.241835			0.025442	0.210455
7	71130439	G	A	ENST00000333538;ENST00000618959	WBSCR17	0.0956174	35	0.88732	0.8217	0.62	1.40885	0.871575	0.999617	0.845439	0.929711	0.902485	0.896726	0.809841	0.835561	0.737143	0.966966
7	72754789	G	T	ENST00000431982;ENST00000442793;ENST00000413573;ENST00000252037	FKBP6	0.130601	24.9	0.88171	0.86593	0.752	1.05309	0.926568	0.719045	0.886642	0.86428	0.974526	0.89156	0.492955	0.37974	0.472907	0.86364
7	83032034	A	T	ENST00000307792;ENST00000427262	SEMA3E	0.0304479	32	0.8506	0.74202	0.764	0.824636	0.930992	0.973955	0.769903	0.787534	0.805965	0.862671	0.833804	0.872157	0.514878	0.885125
7	92146619	C	T	ENST00000248633;ENST00000428214	PEX1	3.96976e-05	0.01	0.71537	0.71674	0.112	0.127228	0.366669	0.0386874	0.745678	0.197808	0.30179	0.734875	0.25811	0.0469344	0.001874	0.0347074
7	92207484	C	T	ENST00000438306;ENST00000445716;ENST00000427372	FAM133B	0.000297399	23.1	0.47371	0.34047	0.233	0.26635	0.583405	0.550432	0.378666	0.38095	0.420691	0.500351	0.814365	0.842471	0.114581	0.498104
7	98988625	T	G	ENST00000252725;ENST00000451682	ARPC1B	0.15607	28.4	0.87301	0.8585	0.648	1.54507	0.884279	0.899314	0.879791	0.944161	0.871954	0.883508	0.733712	0.721874	0.390666	0.814154
7	108128243	C	G	ENST00000257694;ENST00000422087;ENST00000453144;ENST00000436062;ENST00000453085	PNPLA8	0.00813186	28.9	0.8718	0.73078	0.761	0.488067	0.929897	0.915318	0.759147	0.587722	0.816491	0.882387	0.83806	0.878649	0.134689	0.537321
7	117180173	C	T	ENST00000003084;ENST00000426809	CFTR	2.96391e-36	28.9	0.95296	0.9832	0.859	0.00476531	0.963357	0.915318	0.987185	0.00677675	0.994493	0.95742	0.537502	0.442531	0.012117	0.127242
7	120655834	A	G	ENST00000310396;ENST00000340646;ENST00000428526;ENST00000450913	CPED1	8.34882e-17	0.081	0.40456	0.21467	0.281	0.103503	0.643109	0.0615361	0.250418	0.163986	0.259272	0.425049	0.482463	0.365171	0.062901	0.365223
7	126544176	T	C	ENST00000339582;ENST00000358373;ENST00000457830	GRM8	0.00403862	6.12	0.61557	0.5993	0.23	0.163595	0.579271	0.163168	0.632112	0.25008	0.419957	0.639817	0.677379	0.640576	0.034747	0.257002
7	128637558	C	T	ENST00000265388;ENST00000627585;ENST00000482320;ENST00000471234;ENST00000471166	TNPO3	0.0013892	31	0.64823	0.66005	0.392	1.34911	0.742551	0.956214	0.691032	0.921065	0.827498	0.671146	0.741506	0.733289	0.527721	0.891259
7	129946692	G	C	ENST00000445470;ENST00000222482;ENST00000493259	CPA4	3.54915e-07	26.6	0.525	0.35051	0.181	0.580186	0.504079	0.823603	0.388667	0.653889	0.373358	0.551965	0.444604	0.313155	0.091195	0.445029
7	139724474	A	C	ENST00000263549	PARP12	7.92982e-06	23.9	0.66288	0.75419	0.585	0.995426	0.854869	0.635136	0.781531	0.84793	0.210429	0.685095	0.687778	0.65547	0.494542	0.875005
7	142750119	T	G	ENST00000418316	OR6V1	0.0764745	23.8	0.51311	0.04556	0.081	0.616131	0.283185	0.625437	0.0613654	0.676726	0.425148	0.540258	0.230099	0.0198661	0.102318	0.471437
7	143633094	T	C	ENST00000408955	OR2F2	0.000573456	16.39	0.49326	0.13281	0.063	0.0480608	0.224368	0.363065	0.162806	0.0763223	0.357106	0.520551	0.364619	0.201392	0.057826	0.348385
7	144097259	C	T	ENST00000467773	NOBOX	3.74461e-05	0.252	0.62237	0.7169	0.277	0.0266944	0.638604	0.0757754	0.745826	0.0410051	0.582419	0.646354	0.245533	0.0333054
7	148769528	G	C	ENST00000316286;ENST00000451334;ENST00000491431	ZNF786	1.40004e-08	0.956	0.46011	0.08787	0.025	0.0571579	0.0724558	0.0973707	0.112241	0.0913034	0.0297737	0.485676	0.252685	0.0407785	0.005849	0.0765451
7	150174228	C	T	ENST00000307271	GIMAP8	6.85023e-06	27.3	0.71984	0.31042	0.356	0.631279	0.714857	0.85676	0.34854	0.687055	0.496232	0.73912	0.48698	0.371431	0.199543	0.636969
7	156759004	G	A	ENST00000275820	NOM1	0.000163383	25.1	0.3635	0.3889	0.218	0.225858	0.562149	0.733406	0.426714	0.332673	0.323342	0.379784	0.417316	0.275697	0.010363	0.114104
7	158109594	G	A	ENST00000389413;ENST00000389416;ENST00000389418	PTPRN2	0.0165572	26.9	0.08112	0.57396	0.308	0.777963	0.671595	0.83844	0.607503	0.766998	0.584427	0.0737831	0.605724	0.538959	0.140561	0.547841
7	158554201	G	A	ENST00000251527;ENST00000275418;ENST00000613624	ESYT2	0.00844095	35	0.0033	0.34952	0.189	0.748989	0.51734	0.999617	0.387684	0.752987	0.38158	0.00276489	0.654899	0.608545	0.150441	0.564783
7	158580720	A	G	ENST00000251527;ENST00000275418;ENST00000613624	ESYT2	0.00844095	27.3	0.46821	0.67512	0.614	0.731201	0.868789	0.85676	0.705578	0.743958	0.560417	0.494433	0.66248	0.619347	0.282642	0.728618
8	2063785	A	G	ENST00000262113;ENST00000523438	MYOM2	1.48718e-55	0.002	0.04575	0.13621	0.04	0.00794837	0.135984	0.0223682	0.166547	0.0113451	0.0611885	0.0403821	0.337637	0.161546	2.7e-05	0.0014785
8	17419569	G	A	ENST00000494857;ENST00000522656;ENST00000470360;ENST00000004531;ENST00000398090	SLC7A2	1.17264e-08	0.046	0.52561	0.7655	0.182	0.0195968	0.505758	0.0548722	0.792323	0.0292076	0.311387	0.552562	0.300523	0.105289	0.000127	0.00480294
8	57354403	G	T	ENST00000314922;ENST00000451791;ENST00000518974	PENK	2.75736e-05	0.003	0.3395	0.35939	0.036	0.0399189	0.119259	0.0267817	0.397489	0.0631137	0.588141	0.353299	0.204215	0.00593854	0.009711	0.109044
8	66619311	C	T	ENST00000262146;ENST00000521247;ENST00000458689	MTFR1	2.18013e-05	23.5	0.90054	0.81773	0.35	0.309298	0.709881	0.594804	0.841714	0.427787	0.856265	0.908887	0.435864	0.301183	0.052488	0.329611
8	69002939	C	T	ENST00000288368	PREX2	1.00807e-10	35	0.48829	0.6671	0.307	1.29516	0.670596	0.999617	0.697844	0.913403	0.349648	0.515544	0.717387	0.698128	0.169006	0.594208
8	92301444	A	G	ENST00000522862;ENST00000523719;ENST00000276609;ENST00000309536;ENST00000617233	SLC26A7	3.32459e-08	13.78	0.65929	0.40235	0.233	0.0908232	0.583405	0.30699	0.439959	0.144926	0.735484	0.681702	0.488887	0.374073	0.003753	0.0562892
8	96059351	T	A	ENST00000396113;ENST00000396111;ENST00000396124	NDUFAF6	2.90618e-05	29.6	0.69716	0.73849	0.546	0.687227	0.835096	0.934714	0.76653	0.720502	0.592426	0.717613	0.560745	0.475501	0.109688	0.487746
8	100115270	G	A	ENST00000355155;ENST00000357162;ENST00000358544;ENST00000441350	VPS13B	9.81062e-27	21.2	0.92713	0.69515	0.52	0.243668	0.8213	0.456579	0.724896	0.353571	0.700997	0.933447	0.817895	0.847879	0.210319	0.650681
8	100479648	C	T	ENST00000357162;ENST00000358544	VPS13B	9.81062e-27	27	0.63766	0.39215	0.226	0.559855	0.573656	0.843184	0.429916	0.639752	0.833631	0.661041	0.592184	0.519861	0.22933	0.673387
8	117671160	C	T	ENST00000521861;ENST00000276682;ENST00000518949;ENST00000518995;ENST00000522453;ENST00000611080	EIF3H	0.465051	29.1	0.86413	0.82569	0.453	2.5627	0.782958	0.921191	0.849186	0.991804	0.921774	0.875276	0.937673	0.993685	0.449895	0.850848
8	123964366	A	T	ENST00000314393	ZHX2	0.408483	0.029	0.24644	0.19371	0.049	0.432589	0.172369	0.0496815	0.228392	0.542468	0.171389	0.249783	0.346424	0.174687	0.031381	0.240981
8	124992954	A	G	ENST00000522917;ENST00000399018	FER1L6	7.99603e-30	23.8	0.6414	0.70594	0.418	0.517684	0.760633	0.625437	0.735291	0.609078	0.353549	0.664627	0.384942	0.230458	0.026081	0.213904
8	125076782	G	A	ENST00000522917;ENST00000399018	FER1L6	7.99603e-30	6.322	0.51197	0.42718	0.212	0.103224	0.553293	0.165721	0.464355	0.163545	0.132336	0.53913	0.298161	0.101767	0.003736	0.0561222
8	131826325	C	T	ENST00000286355;ENST00000377928	ADCY8	0.00298566	33	0.88074	0.71905	0.514	1.35335	0.818038	0.987631	0.74789	0.921639	0.867799	0.890664	0.73846	0.728813	0.287033	0.732698
8	144733007	A	G	ENST00000526926;ENST00000458270;ENST00000501748	ZNF623	0.094197	16.42	0.44412	0.2438	0.041	0.841136	0.140123	0.363667	0.280674	0.794407	0.18168	0.468301	0.344065	0.17118	0.037965	0.271566
8	145583315	G	C	ENST00000524541;ENST00000530047;ENST00000527078;ENST00000402965;ENST00000534725;ENST00000532887;ENST00000329994	SLC52A2	0.01196	23.4	0.70823	0.92744	0.327	0.30819	0.689726	0.584058	0.942	0.42649	0.709543	0.728143	0.811518	0.838119	0.053206	0.332216
9	3828334	A	C	ENST00000324333;ENST00000381971	GLIS3	0.000100597	24.1	0.03372	0.39578	0.102	0.211663	0.341827	0.653752	0.433489	0.314764	0.687972	0.0294191	0.58429	0.508728	0.047297	0.310149
9	21187296	C	T	ENST00000421715	IFNA4	0.240444	9.859	0.16755	0.14509	0.062	0.55159	0.22083	0.221647	0.176269	0.634185	0.101711	0.163113	0.433712	0.298227	0.027344	0.220591
9	27291044	G	T	ENST00000380032;ENST00000537675	EQTN	1.3335e-07	19.6	0.49725	0.48702	0.218	0.00520498	0.562149	0.425131	0.522827	0.00743247	0.419462	0.524538	0.342089	0.168237	0.040015	0.280466
9	71986456	A	C	ENST00000455972;ENST00000257515	FAM189A2	8.91882e-06	13.95	0.00044	0.52108	0.242	0.178581	0.595552	0.310881	0.556022	0.270787	0.346993	0.00035772	0.821199	0.852914	0.157301	0.57598
9	80039082	G	A	ENST00000341700	GNA14	6.82393e-10	34	0.87568	0.78793	0.71	0.587943	0.910379	0.997518	0.813611	0.65889	0.854468	0.885978	0.704615	0.679651	0.073913	0.398867
9	88261247	G	C	ENST00000376083;ENST00000337006;ENST00000357081;ENST00000628899	AGTPBP1	0.476341	11.39	0.13105	0.14811	0.06	0.18172	0.213705	0.252191	0.179555	0.274815	0.221735	0.124254	0.350522	0.180748	0.030412	0.236212
9	100692469	G	A	ENST00000259456;ENST00000616898	HEMGN	3.18514e-07	3.187	0.31242	0.10012	0.028	0.055316	0.0851967	0.129284	0.126273	0.0884949	0.195763	0.323257	0.233454	0.0224624	0.043936	0.296807
9	100888938	C	G	ENST00000343933;ENST00000375077	CORO2A	2.57251e-06	13.33	0.64049	0.62363	0.133	0.191368	0.413833	0.296592	0.655737	0.287653	0.777905	0.663751	0.302107	0.107668	0.013817	0.13935
9	107266908	G	A	ENST00000334726	OR13F1	0.000231792	25.8	0.86621	0.40099	0.513	0.0498192	0.817495	0.778995	0.438622	0.0794707	0.848869	0.877213	0.195254	0.00334951	0.231562	0.675941
9	111618208	C	T	ENST00000374667	ACTL7B	6.59958e-05	23.5	0.90341	0.97391	0.604	-1	0.864064	0.594804	0.980135	0	0.876231	0.911529			0.033042	0.248994
9	113563217	C	G	ENST00000374448;ENST00000189978;ENST00000416899;ENST00000374440	MUSK	8.17346e-05	23.3	0.52548	0.42657	0.265	0.781052	0.624565	0.573067	0.463749	0.768526	0.65378	0.552431	0.61152	0.547132	0.216169	0.657868
9	123886361	A	T	ENST00000373855;ENST00000238341;ENST00000373850;ENST00000373847	CNTRL	4.16999e-35	9.759	0.3521	0.17036	0.036	0.0458378	0.119259	0.219779	0.203554	0.0727311	0.149567	0.367212	0.621697	0.561506	0.012557	0.130435
9	124910471	G	T	ENST00000373768	NDUFA8	0.202476	34	0.90995	0.908	0.903	1.0882	0.977635	0.997518	0.92488	0.873193	0.964493	0.917561	0.465096	0.341229	0.373476	0.802344
9	125273716	G	A	ENST00000335302	OR1J2	0.00168245	0.001	0.21217	0.02394	0.053	0.0177	0.187804	0.01241	0.0332597	0.0263521	0.591936	0.21183	0.174283	0.000530875	2.3e-05	0.00128884
9	130886023	T	A	ENST00000338961;ENST00000617202;ENST00000277462;ENST00000449878	PTGES2	2.07242e-05	24.3	0.54334	0.58181	0.177	0.341932	0.497269	0.671392	0.615129	0.460806	0.659088	0.569945	0.429273	0.292142	0.061745	0.361469
9	136629189	G	T	ENST00000406606;ENST00000371850;ENST00000371851	VAV2	0.00251877	23.4	0.71062	0.57553	0.215	0.560159	0.557755	0.584058	0.609021	0.640077	0.407902	0.730401	0.558633	0.472505	0.145279	0.556063
9	137779166	A	T	ENST00000291744;ENST00000350339	FCN2	1.9323e-09	0.001	0.48604	0.29045	0.084	0.0640457	0.292166	0.01241	0.328347	0.102633	0.458917	0.513256	0.251077	0.0390362	5.1e-05	0.002377
X	209850	G	A	ENST00000399012;ENST00000381657;ENST00000381663	PLCXD1	1.56642e-12	12.03	0.3421	0.00958	0.05	0.0770686	0.176271	0.266467	0.0136175	0.123658	0.508756	0.356171	0.360584	0.195519	0.000953	0.0215686
X	1506249	G	A	ENST00000381401	SLC25A6	0.0669197	31	0.82991	0.79917	0.448	1.40391	0.779884	0.956214	0.824231	0.928847	0.813372	0.843244	0.829168	0.865085	0.591183	0.918793
X	3573241	T	A	ENST00000262848	PRKX	0.221428	17.69	0.0345	0.22659	0.204	1.44626	0.541143	0.388483	0.262855	0.933799	0.360164	0.0301218	0.526221	0.426522	0.293629	0.738723
X	38019428	T	C	ENST00000432886;ENST00000544439;ENST00000538295;ENST00000378533	SRPX	0.00848262	4.502	0.26877	0.51838	0.088	0.0366475	0.303824	0.144062	0.553385	0.0577709	0.749324	0.274622	0.383153	0.227932	0.006318	0.0807605
X	41586832	A	C	ENST00000302548	GPR82	0.00101851	0.001	0.34957	0.23252	0.045	0.211101	0.156468	0.01241	0.269002	0.31421	0.0763	0.364419	0.260718	0.0500348	0.011581	0.123301
X	48054199	T	C	ENST00000376923;ENST00000311798;ENST00000347757	SSX5	2.33014e-07	2.589	0.45389	0.01318	0.116	0.0225102	0.376116	0.122205	0.0186017	0.0343411	0.213574	0.47892	0.536093	0.440531	0.050091	0.320794
X	54949846	C	T	ENST00000173898;ENST00000319167;ENST00000375022	TRO	0.00166962	4.423	0.14271	0.27117	0.011	0.14998	0.0189563	0.143167	0.30874	0.230675	0.104623	0.136537	0.368163	0.206522	0.076483	0.406172
X	69421748	C	T	ENST00000333026	DGAT2L6	3.36553e-08	21.8	0.79594	0.98219	0.588	0.204032	0.856341	0.471273	0.986422	0.304339	0.850447	0.811163	0.469919	0.347849	0.050241	0.321351
X	101092582	C	T	ENST00000537026;ENST00000473265	NXF5	0.00420785	24.4	0.72422	0.49851	0.301	0.00194719	0.664537	0.679873	0.534037	0.00294834	0.450637	0.743249	0.645463	0.595166	0.311933	0.754733
X	114541251	T	C	ENST00000371920	LUZP4	0.000221317	14.3	0.34422	0.71453	0.093	0.150936	0.317877	0.31878	0.743557	0.232177	0.598903	0.358506	0.311328	0.121644	0.014761	0.145843
X	129519145	C	T	ENST00000276218	GPR119	0.0972559	7.728	0.46024	0.24662	0.122	0.457119	0.389842	0.185305	0.283586	0.563448	0.876007	0.485823	0.447176	0.316684	0.07997	0.415844
X	129804161	G	A	ENST00000370935;ENST00000370927;ENST00000338144;ENST00000394363;ENST00000432489	ENOX2	0.00314555	34	0.84749	0.81648	0.426	0.831296	0.765928	0.997518	0.840533	0.79033	0.702622	0.859763	0.804947	0.828093	0.305153	0.748909
X	135426634	G	A	ENST00000394143;ENST00000370652;ENST00000394141	GPR112	6.78294e-20	24.4	0.51347	0.89399	0.085	0.0444259	0.29511	0.679873	0.912296	0.0701991	0.0611885	0.540611	0.314082	0.125823	0.097249	0.459689
X	144905900	G	A	ENST00000335565;ENST00000370490	SLITRK2	0.240675	15.43	0.39793	0.92719	0.038	0.433057	0.127652	0.34335	0.941785	0.542941	0.55101	0.417776	0.385625	0.231421	0.129958	0.528542
X	152085704	A	G	ENST00000318504;ENST00000449285;ENST00000539731;ENST00000535861;ENST00000370268;ENST00000370270	ZNF185	5.20952e-10	26.4	0.74036	0.89943	0.376	0.378518	0.730677	0.813135	0.917195	0.496182	0.508816	0.758509	0.644951	0.59444	0.034915	0.25778
1	161192286	T	C	ENST00000367990;ENST00000468465;ENST00000463812;ENST00000464492;ENST00000463273	APOA2	0.00943706	22.9	0.12195	0.27073	0.04	0.307987	0.135984	0.528031	0.308303	0.426198	0.284539	0.11478	0.328308	0.147446	0.102477	0.471794
10	81146112	G	A	ENST00000372336	ZCCHC24	0.473547	35	0.57439	0.48511	0.287	2.29755	0.649725	0.999617	0.520975	0.986116	0.398581	0.600159	0.884332	0.94568	0.549615	0.901271
19	6906444	G	C	ENST00000250572;ENST00000381407;ENST00000312053;ENST00000450315;ENST00000381404	EMR1	5.77895e-14	20.8	0.701	0.39935	0.372	0.29268	0.727604	0.447966	0.437014	0.410073	0.640691	0.721256	0.370675	0.210139	0.12526	0.519562
3	43759303	G	T	ENST00000458276	ABHD5	3.45366e-05	32	0.94762	0.81029	0.767	0.664585	0.932081	0.973955	0.834715	0.707587	0.787851	0.952442	0.619333	0.558167	0.479915	0.867382
