# Supplementary material for: MVP predicts the pathogenicity of missense variants by deep learning
Source: Nat Commun. 2021 Jan 21;12:510. doi: 10.1038/s41467-020-20847-0 (PMC7820281; doi:10.1038/s41467-020-20847-0)
Supplement: Supplementary file 10 — Supplementary Data 7 [file 41467_2020_20847_MOESM10_ESM.xlsx]

## Sheet: data
Supplementary Data 7. Number and percentage of genes in testing data sets that are also included in training data; and number and percentage of variants located in these genes in testing data sets.
	constrained genes						non-constrained genes
dataset	number of genes	number of genes overlapped with training genes	percentage of genes in training	number of variants	number of variants in training genes	percentage of variants in training genes	number of genes	number of genes overlapped with training genes	percentage of genes in training	number of variants	number of variants in training genes	percentage of variants in training genes
varibench positive	149	112	0.751678	997	901	0.903711	310	227	0.732258	2336	1897	0.812072
cancer hotspot positive	149	67	0.449664	698	458	0.65616	55	21	0.381818	177	100	0.564972
ASD de novo	576	119	0.206597	665	148	0.222556	1210	207	0.171074	1385	248	0.179061
CHD de novo	424	84	0.198113	483	114	0.236025	914	160	0.175055	1003	184	0.18345
SSC control de novo	224	44	0.196429	236	48	0.20339	572	82	0.143357	602	86	0.142857
