# Supplementary material for: MVP predicts the pathogenicity of missense variants by deep learning
Source: Nat Commun. 2021 Jan 21;12:510. doi: 10.1038/s41467-020-20847-0 (PMC7820281; doi:10.1038/s41467-020-20847-0)
Supplement: Supplementary file 11 — Supplementary Data 8 [file 41467_2020_20847_MOESM11_ESM.xlsx]

## Sheet: data
Supplementary Data 8. Comparison of performance in distinguishing de novo missense variants between CHD cases and controls by MVP and published methods under different pathogenic score thresholds.
		constrained genes							non-constrained genes							All genes
predictors	rank percentile	Case	Control	enrich	pvalue	# risk variant	precision	estimated recall	Case	Control	enrich	pvalue	# risk variant	precision	estimated recall	Case	Control	enrich	pvalue	# risk variant	precision	estimated recall
All missense	N/A	483	236	1.41015	5.71196e-07	140.483	0.290854	1	1003	602	1.14798	0.000326058	129.29	0.128903	0.950878	1486	838	1.22181	7.20399e-09	269.772	0.181543	1
CADD	0.5	296	135	1.51073	6.60298e-06	100.068	0.338069	0.712319	579	339	1.17681	0.00207993	86.9938	0.150248	0.639806	875	474	1.27192	3.6959e-07	187.062	0.213785	0.693408
	0.6	234	109	1.47917	0.000122706	75.8034	0.323946	0.539593	484	284	1.17424	0.00542923	71.8178	0.148384	0.528193	718	393	1.25881	8.80562e-06	147.621	0.2056	0.547206
	0.7	196	87	1.55227	0.000111165	69.733	0.35578	0.496382	390	218	1.23264	0.00233914	73.6066	0.188735	0.541349	586	305	1.32381	2.6909e-06	143.34	0.244607	0.531335
	0.75	169	69	1.68759	4.27297e-05	68.8572	0.407439	0.490148	331	195	1.16956	0.0242092	47.9876	0.144978	0.35293	500	264	1.30495	3.331e-05	116.845	0.233689	0.433124
	0.9	90	32	1.93786	0.000441478	43.557	0.483966	0.310052	176	108	1.12284	0.186345	19.2547	0.109401	0.141611	266	140	1.30913	0.00250806	62.8116	0.236134	0.232832
	0.95	68	20	2.34265	0.000205779	38.9731	0.573134	0.277423	139	80	1.19716	0.115167	22.8923	0.164693	0.168364	207	100	1.42626	0.0009483	61.8654	0.298867	0.229325
M-CAP	0.5	274	113	1.67071	2.9312e-07	109.998	0.401453	0.783001	543	295	1.26826	7.46734e-05	114.853	0.211516	0.8447	817	408	1.37972	6.33913e-10	224.851	0.275215	0.833484
	0.6	217	90	1.66129	5.80216e-06	86.3789	0.39806	0.614873	443	233	1.31002	8.04188e-05	104.836	0.236651	0.771032	660	323	1.4079	5.46478e-09	191.215	0.28972	0.708803
	0.7	179	76	1.62281	7.74277e-05	68.6978	0.383786	0.489013	329	175	1.29535	0.000972828	75.0145	0.228008	0.551703	508	251	1.3945	6.41241e-07	143.712	0.282898	0.532717
	0.75	156	66	1.62858	0.000224258	60.2112	0.385969	0.428603	280	133	1.45056	5.1633e-05	86.971	0.310611	0.639639	436	199	1.5096	4.09198e-08	147.182	0.337574	0.545579
	0.9	74	21	2.42796	6.39924e-05	43.5218	0.588132	0.309802	114	48	1.63641	0.00139883	44.3354	0.388907	0.32607	188	69	1.87732	6.73299e-07	87.8571	0.467325	0.325672
	0.95	40	10	2.75606	0.00142569	25.4865	0.637164	0.181421	42	21	1.37803	0.201496	11.5217	0.274327	0.084738	82	31	1.82256	0.00159196	37.0083	0.451321	0.137183
MPC	0.5	270	117	1.59004	2.49507e-06	100.193	0.371084	0.713203	479	279	1.18293	0.00408406	74.0745	0.154644	0.54479	749	396	1.30321	3.98392e-07	174.267	0.232666	0.645979
	0.6	224	91	1.69604	1.9075e-06	91.9276	0.410391	0.65437	396	226	1.2073	0.00444607	67.9959	0.171707	0.500084	620	317	1.3476	3.88679e-07	159.923	0.257941	0.592809
	0.7	191	70	1.88003	4.38316e-07	89.4058	0.468093	0.63642	278	167	1.14698	0.0610365	35.6253	0.128148	0.26201	469	237	1.3635	5.44962e-06	125.031	0.266591	0.463469
	0.75	161	57	1.94617	1.78446e-06	78.2733	0.48617	0.557175	236	140	1.16148	0.0673817	32.8116	0.139032	0.241317	397	197	1.38852	1.21949e-05	111.085	0.279811	0.411773
	0.9	66	14	3.24822	4.00155e-06	45.6812	0.692139	0.325173	89	49	1.25148	0.142373	17.8841	0.200944	0.13153	155	63	1.6952	8.41472e-05	63.5652	0.410098	0.235625
	0.95	27	5	3.72069	0.0020247	19.7433	0.731232	0.140539	36	21	1.18117	0.502884	5.52174	0.153382	0.0406103	63	26	1.66954	0.0176369	25.265	0.401032	0.0936531
MVP	0.5	287	120	1.6479	2.60436e-07	112.839	0.393166	0.803221	604	324	1.28446	1.28019e-05	133.764	0.221464	0.983783	891	444	1.38269	7.82132e-11	246.602	0.27677	0.914114
	0.6	258	92	1.93224	1.34145e-09	124.476	0.482466	0.886062	493	246	1.38083	1.45441e-06	135.969	0.275799	1	751	338	1.53092	1.37498e-13	260.445	0.346798	0.965426
	0.7	211	65	2.23665	2.03755e-10	116.663	0.552903	0.830442	375	191	1.35278	7.22364e-05	97.793	0.260781	0.71923	586	256	1.5772	6.15195e-12	214.455	0.365965	0.79495
	0.75	192	59	2.24222	1.17881e-09	106.371	0.554014	0.75718	328	152	1.48682	4.33966e-06	107.395	0.327425	0.789853	520	211	1.69805	3.40847e-13	213.766	0.411089	0.792394
	0.9	97	22	3.03793	6.91053e-08	65.0704	0.670829	0.463192	143	60	1.64215	0.00035241	55.9193	0.391044	0.411265	240	82	2.01663	7.77451e-10	120.99	0.504124	0.448488
	0.95	53	10	3.65178	1.58065e-05	38.4865	0.726161	0.27396	70	34	1.41856	0.0591611	20.6542	0.295061	0.151904	123	44	1.92611	3.94396e-05	59.1408	0.480819	0.219225
REVEL	0.5	296	130	1.56884	1.35816e-06	107.325	0.362585	0.763975	545	321	1.16982	0.00380059	79.118	0.145171	0.581883	841	451	1.28484	2.39433e-07	186.443	0.221692	0.691113
	0.6	247	103	1.6523	1.65763e-06	97.5115	0.394783	0.694118	448	247	1.24971	0.000615801	89.5176	0.199816	0.658368	695	350	1.36819	2.25596e-08	187.029	0.269106	0.693285
	0.7	202	82	1.69733	5.87555e-06	82.9897	0.41084	0.590747	339	188	1.24243	0.00355013	66.147	0.195124	0.486486	541	270	1.38058	4.9321e-07	149.137	0.275668	0.552824
	0.75	179	63	1.95768	3.04393e-07	87.5653	0.489191	0.623318	281	159	1.21769	0.0137211	50.236	0.178776	0.369467	460	222	1.42769	5.20657e-07	137.801	0.299568	0.510806
	0.9	83	27	2.11809	0.000208738	43.8137	0.527876	0.31188	117	68	1.18551	0.157588	18.3085	0.156483	0.134652	200	95	1.45056	0.000744103	62.1222	0.310611	0.230276
	0.95	48	12	2.75606	0.000549148	30.5839	0.637164	0.217706	61	35	1.20086	0.30184	10.2029	0.167261	0.0750384	109	47	1.59793	0.00262459	40.7867	0.37419	0.15119
MetaSVM	0.5	273	127	1.48111	3.09298e-05	88.6792	0.324832	0.631247	543	305	1.22667	0.000434341	100.34	0.184787	0.737959	816	432	1.30147	1.24994e-07	189.019	0.23164	0.70066
	0.6	237	101	1.6168	5.62142e-06	90.4141	0.381494	0.643597	451	235	1.32232	4.00879e-05	109.934	0.243756	0.808521	688	336	1.41084	2.3742e-09	200.348	0.291203	0.742655
	0.7	195	83	1.61877	4.28555e-05	74.5384	0.382248	0.530588	347	179	1.33569	0.000238537	87.2091	0.251323	0.64139	542	262	1.42537	6.2291e-08	161.747	0.298427	0.59957
	0.75	178	71	1.72739	1.50402e-05	74.9545	0.421093	0.53355	298	155	1.32469	0.000844649	73.0414	0.245105	0.537192	476	226	1.4512	1.20539e-07	147.996	0.310916	0.548596
	0.9	82	29	1.94825	0.000696166	39.911	0.486719	0.284099	124	68	1.25644	0.0678502	25.3085	0.204101	0.186134	206	97	1.46327	0.000459755	65.2195	0.316599	0.241757
	0.95	48	9	3.67475	3.74458e-05	34.9379	0.727873	0.248699	69	38	1.25111	0.202828	13.8489	0.200708	0.101853	117	47	1.71521	0.000478373	48.7867	0.416981	0.180844
PrimateAI	0.5	338	161	1.44651	1.02115e-05	104.333	0.308679	0.742692	392	206	1.31114	0.000188306	93.0229	0.237303	0.71949	730	367	1.37052	9.75695e-09	197.356	0.270351	0.731573
	0.6	309	140	1.52076	3.22207e-06	105.812	0.342433	0.753215	309	159	1.33903	0.000436404	78.2361	0.253191	0.605121	618	299	1.42412	7.81101e-09	184.048	0.297812	0.68224
	0.7	257	108	1.6396	1.24343e-06	100.255	0.390096	0.713658	211	105	1.38459	0.00168338	58.6088	0.277767	0.453312	468	213	1.51389	1.26163e-08	158.863	0.339452	0.588885
	0.75	237	95	1.71891	6.38714e-07	99.1222	0.418237	0.705597	159	85	1.28887	0.0272228	35.6357	0.224124	0.275626	396	180	1.51584	1.48165e-07	134.758	0.340298	0.499529
	0.9	125	43	2.00295	1.43249e-05	62.5922	0.500737	0.445559	51	23	1.52782	0.0601205	17.6191	0.345472	0.136276	176	66	1.83738	2.40093e-06	80.2112	0.455746	0.297332
	0.95	67	21	2.19829	0.000491432	36.5218	0.545101	0.259978	23	9	1.76082	0.150903	9.93789	0.432082	0.0768651	90	30	2.06705	0.000132466	46.4596	0.516218	0.172219
UNEECON	0.5	384	198	1.33627	0.000107972	96.6337	0.25165	0.687882	385	236	1.12403	0.0464217	42.4825	0.110344	0.328583	769	434	1.22086	3.72771e-05	139.116	0.180905	0.515685
	0.6	348	174	1.37803	6.31875e-05	95.4659	0.274327	0.67957	281	171	1.13224	0.0779379	32.82	0.116797	0.253848	629	345	1.25621	3.64386e-05	128.286	0.203952	0.475538
	0.7	304	144	1.45459	2.38299e-05	95.0063	0.312521	0.676298	200	115	1.19829	0.0522623	33.0953	0.165477	0.255977	504	259	1.34079	6.22126e-06	128.102	0.25417	0.474855
	0.75	273	130	1.44693	7.85223e-05	84.3251	0.308883	0.600264	143	83	1.1871	0.121049	22.5384	0.157611	0.174324	416	213	1.34568	3.64767e-05	106.863	0.256883	0.396128
	0.9	155	58	1.84134	1.05913e-05	70.822	0.456916	0.504143	41	17	1.66174	0.0617503	16.3271	0.398223	0.126283	196	75	1.80063	1.34922e-06	87.1491	0.444638	0.32305
	0.95	96	25	2.64582	1.13354e-06	59.7164	0.622046	0.425088	15	6	1.72254	0.2711	6.29193	0.419462	0.0486652	111	31	2.46712	5.82853e-07	66.0083	0.594669	0.244684
