# Supplementary material for: MVP predicts the pathogenicity of missense variants by deep learning
Source: Nat Commun. 2021 Jan 21;12:510. doi: 10.1038/s41467-020-20847-0 (PMC7820281; doi:10.1038/s41467-020-20847-0)
Supplement: Supplementary file 12 — Supplementary Data 9 [file 41467_2020_20847_MOESM12_ESM.xlsx]

## Sheet: data
Supplementary Data 9. Comparison of performance in distinguishing de novo missense variants between ASD cases and controls by MVP and published methods under different pathogenic score thresholds.
		constrained genes							non-constrained genes							All genes
predictors	rank percentile	Case	Control	enrich	pvalue	# risk variant	precision	estimated recall	Case	Control	enrich	pvalue	# risk variant	precision	estimated recall	Case	Control	enrich	pvalue	# risk variant	precision	estimated recall
All missense	N/A	665	236	1.32651	3.63589e-05	163.683	0.24614	1	1385	602	1.08306	0.029415	106.217	0.0766913	0.710765	2050	838	1.15162	3.93624e-05	269.901	0.131659	0.946978
CADD	0.5	412	135	1.43669	5.80316e-05	125.23	0.303956	0.765074	801	339	1.11233	0.0400165	80.8882	0.100984	0.541272	1213	474	1.20471	7.01347e-05	206.118	0.169924	0.72319
	0.6	348	109	1.50298	5.04903e-05	116.46	0.334654	0.711494	699	284	1.15867	0.0129968	95.7205	0.136939	0.640524	1047	393	1.25416	1.46677e-05	212.18	0.202655	0.744459
	0.7	286	87	1.54756	0.000104878	101.193	0.35382	0.618222	542	218	1.17042	0.0223657	78.9193	0.145607	0.528096	828	305	1.278	3.72672e-05	180.112	0.217526	0.631944
	0.75	255	69	1.73977	8.04598e-06	108.429	0.42521	0.662429	473	195	1.1419	0.0632228	58.7764	0.124263	0.393308	728	264	1.29816	4.72782e-05	167.205	0.229677	0.586659
	0.9	141	32	2.07429	4.4015e-05	73.0248	0.517907	0.446135	258	108	1.12459	0.220075	28.5839	0.11079	0.191272	399	140	1.34167	0.000925674	101.609	0.254658	0.356506
	0.95	109	20	2.56564	1.85302e-05	66.5155	0.610234	0.406367	193	80	1.13571	0.272335	23.0621	0.119493	0.154323	302	100	1.4217	0.000944207	89.5776	0.296615	0.314294
M-CAP	0.5	345	113	1.43728	0.000264457	104.963	0.30424	0.641255	711	295	1.13461	0.0287407	84.354	0.118641	0.564464	1056	408	1.21844	0.000105029	189.317	0.179277	0.66424
	0.6	279	90	1.45936	0.00068479	87.8199	0.314767	0.536523	594	233	1.20014	0.00673664	99.0559	0.166761	0.662843	873	323	1.27236	3.06793e-05	186.876	0.214062	0.655676
	0.7	214	76	1.32556	0.0203886	52.559	0.245603	0.321102	439	175	1.18094	0.0313074	67.2609	0.153214	0.450083	653	251	1.22473	0.00200412	119.82	0.183491	0.420402
	0.75	182	66	1.29816	0.0492233	41.8012	0.229677	0.255379	362	133	1.28132	0.00625135	79.4783	0.219553	0.531837	544	199	1.2869	0.000654116	121.28	0.22294	0.425524
	0.9	85	21	1.90546	0.00488934	40.3913	0.475192	0.246765	127	48	1.24555	0.170092	25.0373	0.197144	0.167539	212	69	1.44639	0.00409574	65.4286	0.308625	0.229564
	0.95	49	10	2.30673	0.0116372	27.7578	0.566485	0.169582	51	21	1.14327	0.615561	6.3913	0.12532	0.0427681	100	31	1.51858	0.0316924	34.1491	0.341491	0.119816
MPC	0.5	402	117	1.61748	6.19909e-07	153.466	0.381756	0.937578	676	279	1.14062	0.0271009	83.3416	0.123286	0.557689	1078	396	1.28151	2.24522e-06	236.807	0.219673	0.830867
	0.6	335	91	1.73302	3.57857e-07	141.696	0.422972	0.86567	540	226	1.12483	0.0700626	59.9255	0.110973	0.400998	875	317	1.29942	8.35304e-06	201.621	0.230424	0.707412
	0.7	275	70	1.84942	4.96405e-07	126.304	0.459289	0.771639	384	167	1.08247	0.275346	29.2547	0.076184	0.195761	659	237	1.30899	7.4546e-05	155.559	0.236053	0.545797
	0.75	239	57	1.97389	4.18404e-07	117.919	0.493386	0.720411	326	140	1.0962	0.255756	28.6087	0.0877567	0.191438	565	197	1.35015	5.70476e-05	146.528	0.259342	0.514111
	0.9	118	14	3.96784	6.59806e-09	88.2609	0.747973	0.539218	126	49	1.21053	0.2262	21.913	0.173913	0.146633	244	63	1.82326	3.28336e-06	110.174	0.451532	0.386558
	0.95	65	5	6.11988	5.89984e-07	54.3789	0.836598	0.33222	56	21	1.25536	0.394633	11.3913	0.203416	0.0762261	121	26	2.19085	6.56725e-05	65.7702	0.543555	0.230763
MVP	0.5	390	120	1.52997	8.43437e-06	135.093	0.346393	0.825333	803	324	1.16673	0.00569182	114.752	0.142904	0.767872	1193	444	1.2649	1.77652e-06	249.845	0.209426	0.87661
	0.6	331	92	1.69371	9.78681e-07	135.571	0.409581	0.828255	672	246	1.28598	0.000161822	149.441	0.222382	1	1003	338	1.39696	4.39213e-09	285.012	0.28416	1
	0.7	260	65	1.88304	5.66226e-07	121.925	0.468944	0.744887	523	191	1.28905	0.000788033	117.273	0.224232	0.784746	783	256	1.43986	2.48789e-08	239.199	0.30549	0.839257
	0.75	226	59	1.80325	1.15602e-05	100.671	0.445446	0.615034	452	152	1.39989	7.61015e-05	129.118	0.285659	0.864007	678	211	1.51268	9.25885e-09	229.789	0.338922	0.806241
	0.9	121	22	2.58918	4.13798e-06	74.2671	0.613778	0.453724	191	60	1.49859	0.0029954	63.5466	0.332705	0.425229	312	82	1.79119	2.82012e-07	137.814	0.44171	0.483536
	0.95	69	10	3.24825	6.08937e-05	47.7578	0.692142	0.291769	91	34	1.25998	0.215479	18.7764	0.206334	0.125644	160	44	1.71186	0.00057362	66.5342	0.415839	0.233443
REVEL	0.5	397	130	1.43763	9.09651e-05	120.851	0.30441	0.738322	766	321	1.12337	0.0326703	84.1242	0.109823	0.562926	1163	451	1.21396	6.0021e-05	204.975	0.176247	0.71918
	0.6	331	103	1.51283	6.19232e-05	112.205	0.338988	0.685501	624	247	1.18929	0.00746142	99.3168	0.159161	0.664589	955	350	1.2845	6.97594e-06	211.522	0.221489	0.742149
	0.7	256	82	1.46969	0.000921165	81.8137	0.319585	0.499829	495	188	1.2395	0.00481482	95.646	0.193224	0.640025	751	270	1.30941	2.18447e-05	177.46	0.236298	0.622638
	0.75	224	63	1.67381	8.81996e-05	90.1739	0.402562	0.550905	423	159	1.2524	0.00692991	85.2484	0.201533	0.570449	647	222	1.37199	6.93929e-06	175.422	0.271132	0.61549
	0.9	106	27	1.84817	0.00215909	48.646	0.458924	0.297196	166	68	1.14921	0.26491	21.5528	0.129836	0.144223	272	95	1.34786	0.00627549	70.1988	0.258084	0.246301
	0.95	74	12	2.90302	0.000118709	48.5093	0.655531	0.296361	82	35	1.10292	0.621988	7.65217	0.0933192	0.0512053	156	47	1.56252	0.00430269	56.1615	0.36001	0.197049
MetaSVM	0.5	381	127	1.41228	0.000216617	111.224	0.291925	0.679505	757	305	1.16841	0.00723876	109.112	0.144137	0.730133	1138	432	1.2401	1.43785e-05	220.335	0.193616	0.773073
	0.6	312	101	1.45423	0.000347528	97.4534	0.312351	0.595378	612	235	1.22598	0.00262667	112.807	0.184326	0.754863	924	336	1.29459	5.53056e-06	210.261	0.227555	0.737725
	0.7	261	83	1.48034	0.000673837	84.6894	0.324481	0.517398	487	179	1.28078	0.00165735	106.764	0.219228	0.714422	748	262	1.344	4.81835e-06	191.453	0.255954	0.671737
	0.75	235	71	1.55815	0.000387146	84.1801	0.358213	0.514287	414	155	1.25739	0.0063331	84.7453	0.204699	0.567082	649	226	1.35187	1.46545e-05	168.925	0.260286	0.592695
	0.9	113	29	1.83434	0.00164714	51.3975	0.454845	0.314006	170	68	1.1769	0.213056	25.5528	0.150311	0.170989	283	97	1.37346	0.00308513	76.9503	0.271909	0.269989
	0.95	64	9	3.34763	8.90184e-05	44.882	0.701281	0.2742	87	38	1.07779	0.634473	6.2795	0.0721782	0.04202	151	47	1.51244	0.00781661	51.1615	0.338818	0.179506
PrimateAI	0.5	495	161	1.44737	7.8977e-06	153.001	0.309094	0.934759	546	206	1.24775	0.00238563	108.412	0.198556	1.02063	1041	367	1.33532	1.17684e-07	261.413	0.251117	0.968555
	0.6	449	140	1.5098	2.9964e-06	151.61	0.337661	0.926258	403	159	1.19319	0.0307052	65.2498	0.16191	0.614289	852	299	1.34144	1.2297e-06	216.86	0.25453	0.803482
	0.7	372	108	1.62151	1.30951e-06	142.585	0.383292	0.871119	277	105	1.24192	0.0332978	53.9574	0.194792	0.507978	649	213	1.43439	5.00114e-07	196.542	0.302838	0.728204
	0.75	332	95	1.64519	3.07022e-06	130.2	0.392167	0.795452	226	85	1.25167	0.0526905	45.4417	0.20107	0.427807	558	180	1.45936	1.28254e-06	175.641	0.314769	0.650764
	0.9	188	43	2.05822	2.98462e-06	96.6587	0.514142	0.590535	79	23	1.61697	0.0341025	30.1431	0.381558	0.283779	267	66	1.90445	3.02256e-07	126.802	0.474913	0.46981
	0.95	108	21	2.42106	4.40782e-05	63.3915	0.586958	0.387289	40	9	2.09228	0.0331089	20.8821	0.522052	0.196593	148	30	2.32243	2.84827e-06	84.2735	0.569416	0.31224
UNEECON	0.5	547	198	1.30054	0.000427693	126.405	0.231088	0.772271	524	236	1.04525	0.373738	22.6852	0.0432924	0.213568	1071	434	1.16172	0.00187778	149.091	0.139207	0.552392
	0.6	496	174	1.34194	0.000238337	126.387	0.254812	0.772156	385	171	1.0599	0.365897	21.7592	0.0565174	0.20485	881	345	1.20215	0.000800638	148.146	0.168156	0.548891
	0.7	434	144	1.41882	6.30631e-05	128.113	0.295191	0.782704	256	115	1.04796	0.542535	11.7153	0.0457627	0.110292	690	259	1.25415	0.000463217	139.828	0.20265	0.518074
	0.75	395	130	1.43039	0.000107337	118.852	0.300891	0.726124	202	83	1.14571	0.229919	25.6901	0.127179	0.241858	597	213	1.31946	0.000110732	144.542	0.242114	0.53554
	0.9	216	58	1.75318	3.42996e-05	92.7955	0.429609	0.566933	57	17	1.57844	0.0829559	20.8883	0.366462	0.196652	273	75	1.71357	7.34343e-06	113.684	0.416424	0.421207
	0.95	147	25	2.76808	8.47896e-08	93.8946	0.638739	0.573647	24	6	1.88305	0.173718	11.2547	0.468946	0.105957	171	31	2.59678	4.28226e-08	105.149	0.614908	0.389586
