# Supplementary material for: MVP predicts the pathogenicity of missense variants by deep learning
Source: Nat Commun. 2021 Jan 21;12:510. doi: 10.1038/s41467-020-20847-0 (PMC7820281; doi:10.1038/s41467-020-20847-0)
Supplement: Supplementary file 13 — Supplementary Data 10 [file 41467_2020_20847_MOESM13_ESM.xlsx]

## Sheet: data
Supplementary Data 10. Comparison of performance in distinguishing de novo missense variants between isolated CHD cases and controls by MVP and published methods under different pathogenic score thresholds.
predictors	rank percentile	Case	Control	enrichment	pvalue	# risk variant	precision	% of cases explained	% of cases explained lower bound	% of cases explained upper bound
All missense	n/a	447	838	1.18551	0.000257058	69.9464	0.15648	11.1531	8.99858	13.3077
MetaSVM recommanded threshold	n/a	88	171	1.14374	0.17511	11.0595	0.125676	3.97182	2.63511	5.30852
CADD	0.5	240	474	1.12531	0.0373829	26.7263	0.111359	5.8824	4.27192	7.49287
	0.6	197	393	1.11408	0.0797641	20.1718	0.102395	5.08307	3.57967	6.58648
	0.7	164	305	1.19505	0.0205199	26.7669	0.163213	5.88735	4.27624	7.49846
	0.75	134	264	1.12808	0.113095	15.2146	0.113542	4.47854	3.06288	5.8942
	0.9	84	140	1.3335	0.016139	21.0078	0.250092	5.18502	3.66743	6.70261
	0.95	61	100	1.35572	0.0316875	16.0055	0.262386	4.57499	3.14489	6.0051
M-CAP	0.5	229	408	1.24743	0.00136335	45.4226	0.198352	8.16244	6.28848	10.0364
	0.6	181	323	1.24542	0.00477379	35.6679	0.19706	6.97284	5.22963	8.71606
	0.7	133	251	1.17766	0.0513526	20.0639	0.150856	5.06992	3.56835	6.57148
	0.75	104	199	1.16151	0.103544	14.461	0.139048	4.38664	2.9849	5.78837
	0.9	46	69	1.48166	0.0247366	14.9538	0.325083	4.44674	3.03587	5.8576
	0.95	17	31	1.21879	0.432232	3.05172	0.179513	2.99526	1.82857	4.16195
MPC	0.5	205	396	1.15053	0.0325804	26.8219	0.130839	5.89407	4.2821	7.50604
	0.6	169	317	1.18486	0.0258371	26.3676	0.156021	5.83865	4.23381	7.4435
	0.7	130	237	1.21909	0.0262925	23.3631	0.179716	5.47226	3.91556	7.02896
	0.75	97	197	1.09433	0.279416	8.36091	0.0861949	3.64272	2.3604	4.92504
	0.9	31	63	1.09361	0.573727	2.65349	0.0855964	2.9467	1.78921	4.10418
	0.95	10	26	0.854806	0.857235	0	0	0	0	0
MVP	0.5	257	444	1.28644	0.000172945	57.2246	0.222664	9.60171	7.58522	11.6182
	0.6	211	338	1.38742	2.66102e-05	58.9187	0.279236	9.80831	7.77257	11.844
	0.7	162	256	1.40642	0.000145438	46.8142	0.288976	8.33215	6.44055	10.2237
	0.75	137	211	1.44304	0.000218722	42.0617	0.30702	7.75257	5.92219	9.58295
	0.9	55	82	1.4907	0.0116933	18.1045	0.329173	4.83097	3.36338	6.29857
	0.95	30	44	1.51534	0.056618	10.2024	0.340081	3.8673	2.54758	5.18702
REVEL	0.5	233	451	1.14821	0.0242103	30.075	0.129077	6.29078	4.62896	7.9526
	0.6	187	350	1.18745	0.0163443	29.5194	0.157858	6.22302	4.56958	7.87647
	0.7	139	270	1.14417	0.084315	17.515	0.126007	4.75907	3.30189	6.21625
	0.75	114	222	1.14128	0.121893	14.1123	0.123792	4.34411	2.94888	5.73935
	0.9	53	95	1.23992	0.127865	10.2553	0.193495	3.87374	2.55297	5.19451
	0.95	26	47	1.22947	0.307864	4.8526	0.186639	3.21488	2.00754	4.42222
MetaSVM	0.5	228	432	1.17298	0.012212	33.6239	0.147473	6.72358	5.00951	8.43764
	0.6	196	336	1.29646	0.000770588	44.8186	0.228666	8.08878	6.22255	9.95502
	0.7	149	262	1.26394	0.00705773	31.1145	0.208822	6.41755	4.7402	8.0949
	0.75	119	226	1.17025	0.0778804	17.3125	0.145483	4.73438	3.2808	6.18797
	0.9	49	97	1.1227	0.366748	5.35537	0.109293	3.27619	2.05779	4.4946
	0.95	30	47	1.41861	0.105147	8.8526	0.295087	3.70269	2.41026	4.99511
PrimateAI	0.5	197	367	1.193	0.0130369	31.8704	0.161779	6.52078	4.95163	8.08993
	0.6	163	299	1.2116	0.0148233	28.4666	0.174642	6.10568	4.67835	7.53302
	0.7	119	213	1.24168	0.0228247	23.1618	0.194637	5.45876	4.23919	6.67833
	0.75	98	180	1.21003	0.0666829	17.01	0.173571	4.70854	3.6018	5.81527
	0.9	43	66	1.44799	0.0363935	13.3037	0.309388	4.25654	3.52344	4.98965
	0.95	25	30	1.85208	0.0176903	11.5017	0.460067	4.03679	3.4778	4.59578
UNEECON	0.5	214	434	1.09589	0.103329	18.7241	0.0874959	4.91758	3.28212	6.55303
	0.6	168	345	1.08226	0.17778	12.7692	0.076007	4.19136	2.7423	5.64042
	0.7	132	259	1.1327	0.109741	15.4644	0.117154	4.52005	3.23559	5.8045
	0.75	108	213	1.1269	0.161505	12.1618	0.11261	4.1173	2.95546	5.27913
	0.9	39	75	1.1557	0.357667	5.25417	0.134722	3.2749	2.57672	3.97307
	0.95	18	31	1.29048	0.34931	4.05172	0.225096	3.12826	2.65394	3.60258
