# Supplementary material for: MVP predicts the pathogenicity of missense variants by deep learning
Source: Nat Commun. 2021 Jan 21;12:510. doi: 10.1038/s41467-020-20847-0 (PMC7820281; doi:10.1038/s41467-020-20847-0)
Supplement: Supplementary file 14 — Supplementary Data 11 [file 41467_2020_20847_MOESM14_ESM.xlsx]

## Sheet: data
Supplementary Data 11. Deleterious de novo mutations in isolated CHD cases, including predicted pathogenic missense variants by MVP and protein truncating variants.
hg19_chr	hg19_pos	ref	alt	Ensembl_transcriptid	genename	pLI	CADD_phred	MetaSVM	M.CAP_rankscore	REVEL	MPC	REVEL_rank	CADD_rank	M.CAP_rank	MPC_rank	MVP_rank	metaSVM_rank	PrimateAI	PrimateAI_rank	UNEECON	UNEECON_rank	variant_class
7	151835975	G	A	ENST00000262189;ENST00000355193;ENST00000424877	KMT2C	1	35	0.9969	0.98886	0.952	2.22588	0.989339	0.999687	0.984173	0.914237	0.991772	0.996003	0.873941	0.931661	0.836736	0.988097	Dmis
8	61765615	C	T	ENST00000423902	CHD7	1	34	0.87011	0.93956	0.744	0.673185	0.896426	0.99649	0.916066	0.391202	0.952337	0.850378	0.894778	0.958654	0.673676	0.9485	Dmis
2	169997050	C	T	ENST00000263816	LRP2	1	34	0.88079	0.89413	0.536	1.3629	0.774578	0.99649	0.860553	0.702583	0.84481	0.862533	0.47689	0.357475	0.537571	0.895821	Dmis
17	1562007	A	G	ENST00000304992;ENST00000572621	PRPF8	1	25.9	0.91631	0.93483	0.842	2.35643	0.941734	0.720626	0.910028	0.933697	0.927052	0.903183	0.900301	0.964951	0.873335	0.993449	Dmis
X	79988995	C	A	ENST00000373275	BRWD3	1	32	0.71115	-1	0.577	2.25034	0.801711	0.962025	0	0.918272	0.89988	0.674744	0.762446	0.764155	0.883348	0.994659	Dmis
1	120464895	C	T	ENST00000256646	NOTCH2	1	35	0.80557	0.73772	0.547	1.70388	0.782025	0.999687	0.686194	0.805812	0.837572	0.778453	0.783901	0.796246	0.485911	0.870551	Dmis
1	237791319	C	T	ENST00000366574;ENST00000360064	RYR2	1	29.6	0.98205	0.9879	0.872	1.1731	0.9545	0.907524	0.982773	0.632671	0.977556	0.978406	0.888484	0.950987	0.5241	0.889551	Dmis
9	140669657	A	G	ENST00000460843;ENST00000462484	EHMT1	1	23.7	0.84659	0.91585	0.536	1.15372	0.774578	0.526713	0.886458	0.625246	0.87871	0.823898	0.708963	0.685948	0.551685	0.902186	Dmis
1	183072553	G	A	ENST00000258341	LAMC1	1	28.4	0.85287	0.64649	0.802	1.52322	0.924176	0.860809	0.588809	0.753981	0.879704	0.830911	0.730708	0.717494	0.272174	0.718614	Dmis
2	141128302	C	T	ENST00000389484;ENST00000618808	LRP1B	0.999999	29.6	0.99247	0.98761	0.816	0.404374	0.930473	0.907524	0.982346	0.230954	0.843705	0.990591	0.602603	0.534559	0.487759	0.871511	Dmis
1	151384189	T	C	ENST00000392723;ENST00000271715;ENST00000368863;ENST00000409503;ENST00000531094;ENST00000491586	POGZ	0.999999	25	0.87421	0.81711	0.595	1.38457	0.81312	0.652403	0.773028	0.710288	0.914424	0.855057	0.838809	0.879796	0.867521	0.992688	Dmis
11	117308650	G	A	ENST00000527706;ENST00000321322	DSCAML1	0.999999	34	0.68828	0.70351	0.429	1.74758	0.694594	0.99649	0.649471	0.817114	0.900317	0.649706	0.855462	0.904888	0.265105	0.711672	Dmis
13	52025243	G	C	ENST00000398119;ENST00000311234;ENST00000491189;ENST00000488009;ENST00000485178;ENST00000483288;ENST00000442263	INTS6	0.999997	24	0.88994	0.85719	0.719	1.74321	0.883662	0.559033	0.817929	0.81582	0.963493	0.873017	0.863565	0.916827	0.854851	0.990919	Dmis
3	77684098	A	G	ENST00000487694;ENST00000461745;ENST00000332191;ENST00000614793	ROBO2	0.999996	17.5	0.48567	0.44376	0.27	0.204443	0.524257	0.275661	0.376177	0.0981769	0.960468	0.435533	0.355073	0.187451	0.096639	0.45824	Dmis
5	71490567	C	G	ENST00000296755;ENST00000511641;ENST00000504492	MAP1B	0.999986	23	0.00041	0.40636	0.439	0.250383	0.702802	0.443442	0.337457	0.127727	0.797666	0.000570594	0.689864	0.658465	0.489888	0.872613	Dmis
20	47887228	C	T	ENST00000371754;ENST00000371752;ENST00000396105;ENST00000371744;ENST00000455070	ZNFX1	0.999981	32	0.95202	0.88206	0.901	1.29973	0.967041	0.962025	0.846476	0.680322	0.89186	0.943707	0.694814	0.665545	0.637885	0.936408	Dmis
1	37285343	G	T	ENST00000373091;ENST00000373093	GRIK3	0.99998	24.1	0.98924	0.95634	0.889	1.66514	0.961777	0.569382	0.938142	0.794904	0.994911	0.986765	0.798552	0.818391	0.534211	0.894275	Dmis
9	135771808	C	A	ENST00000298552;ENST00000545250;ENST00000440111	TSC1	0.999978	15.06	0.52175	0.61593	0.353	0.478112	0.623971	0.22508	0.5566	0.276334	0.767449	0.471948	0.588005	0.513957	0.11871	0.506596	Dmis
7	140501350	G	A	ENST00000288602	BRAF	0.999978	32	0.98623	0.96171	0.929	2.03963	0.97951	0.962025	0.945435	0.880241	0.970314	0.983259	0.909802	0.974674	0.813515	0.984017	Dmis
12	117962724	G	A	ENST00000425217;ENST00000339824	KSR2	0.999947	28.5	0.9811	0.94047	0.808	1.75586	0.926909	0.865163	0.917233	0.818563	0.956982	0.977311	0.906416	0.971373			Dmis
20	46279769	A	T	ENST00000372004;ENST00000371998;ENST00000371997	NCOA3	0.999917	32	0.00133	0.60422	0.502	0.541252	0.750749	0.962025	0.544243	0.314117	0.78162	0.00180197	0.601147	0.532496	0.323604	0.764454	Dmis
12	112892440	A	T	ENST00000392597;ENST00000351677	PTPN11	0.999877	24.8	0.80452	0.91791	0.876	2.00122	0.956195	0.635387	0.888964	0.872352	0.90236	0.777306	0.882339	0.943065	0.58646	0.916887	Dmis
X	119672031	C	T	ENST00000371322;ENST00000336592;ENST00000404115	CUL4B	0.999847	29.9	0.912	0.95341	0.903	3.21975	0.967915	0.917498	0.93419	0.990337	0.957417	0.898278	0.942867	0.995601	0.799547	0.981323	Dmis
17	2598535	G	A	ENST00000570628;ENST00000435359;ENST00000574426	CLUH	0.999702	27.5	0.96116	0.95464	0.936	0.959919	0.982608	0.817593	0.935843	0.539604	0.968124	0.954141	0.876986	0.935884	0.5251	0.890026	Dmis
20	489123	C	T	ENST00000400227;ENST00000349736;ENST00000217244;ENST00000619188;ENST00000608066;ENST00000609525	CSNK2A1	0.999647	26.4	0.01435	0.34886	0.303	2.84318	0.567396	0.753919	0.278804	0.979717	0.797578	0.0180115	0.902371	0.967185	0.840563	0.988716	Dmis
9	6475450	T	C	ENST00000276893;ENST00000450508	UHRF2	0.999646	26.7	0.91217	0.9203	0.715	1.79162	0.881573	0.772557	0.891888	0.827514	0.768463	0.898468	0.654426	0.607879	0.648542	0.940141	Dmis
2	236626247	G	A	ENST00000409457;ENST00000336665;ENST00000304032;ENST00000402604;ENST00000409538;ENST00000619456;ENST00000614409;ENST00000428334	AGAP1	0.999356	35	0.8021	0.78658	0.534	1.34353	0.773202	0.999687	0.739303	0.695002	0.889837	0.774651	0.894399	0.958205	0.395692	0.817512	Dmis
2	27147881	C	G	ENST00000450961;ENST00000288699;ENST00000401478;ENST00000431402;ENST00000614712;ENST00000434719	DPYSL5	0.998332	28.3	0.94363	0.77943	0.733	1.94237	0.89086	0.856367	0.731477	0.860757	0.824275	0.934235	0.756696	0.75563	0.391316	0.814589	Dmis
15	27574000	T	C	ENST00000615808;ENST00000555083;ENST00000554696;ENST00000333743	GABRG3	0.99368	24.3	0.7773	0.91625	0.78	1.09297	0.913984	0.589352	0.886941	0.599572	0.839237	0.747467	0.844827	0.888921	0.747143	0.969526	Dmis
5	26885933	G	A	ENST00000231021	CDH9	0.992484	35	0.85901	0.73624	0.616	1.45617	0.826022	0.999687	0.684594	0.733349	0.85495	0.837813	0.538062	0.443325	0.542326	0.897995	Dmis
12	114823356	A	G	ENST00000349716;ENST00000310346;ENST00000405440;ENST00000526441	TBX5	0.991879	29.9	0.95992	0.9021	0.944	2.07177	0.986058	0.917498	0.869985	0.885428	0.978911	0.952692	0.917679	0.981529	0.65045	0.940792	Dmis
3	189455657	A	G	ENST00000264731;ENST00000418709;ENST00000320472;ENST00000392460;ENST00000440651	TP63	0.983222	23.1	0.9763	-1	0.709	1.46251	0.878433	0.455781	0	0.735442	0.876677	0.971751	0.65548	0.609367	0.170816	0.596927	Dmis
12	27470296	T	G	ENST00000389032	STK38L	0.965894	28.4	0.83825	0.73549	0.571	2.60485	0.797838	0.860809	0.683788	0.962559	0.832601	0.814605	0.952243	0.997986	0.817284	0.984716	Dmis
12	3659123	C	T	ENST00000452611;ENST00000382622	PRMT8	0.958753	25.8	0.58573	0.7952	0.591	2.5627	0.810615	0.713612	0.748794	0.95772	0.873919	0.538908	0.909976	0.974835	0.820603	0.985313	Dmis
16	1682310	G	C	ENST00000397412;ENST00000293925	CRAMP1L	0.954542	34	0.91201	0.92544	0.883	2.52427	0.9592	0.99649	0.898219	0.952774	0.914459	0.898292	0.877387	0.936431	0.739135	0.96748	Dmis
9	137323779	C	T	ENST00000481739	RXRA	0.943607	35	0.97731	0.97987	0.881	2.24203	0.958335	0.999687	0.971055	0.916633	0.951176	0.972908	0.899058	0.963573	0.714928	0.960933	Dmis
2	218679688	A	G	ENST00000171887;ENST00000446688;ENST00000611415;ENST00000615025;ENST00000419504;ENST00000430930	TNS1	0.92494	33	0.81305	0.78983	0.762	0.617801	0.905332	0.981778	0.742881	0.358837	0.79486	0.786692	0.875749	0.934171	0.372481	0.801637	Dmis
X	12828228	T	C	ENST00000380668;ENST00000398491;ENST00000489404;ENST00000461630	PRPS2	0.922707	23.5	0.95818	0.98497	0.926	3.07987	0.978173	0.504001	0.978477	0.987266	0.998542	0.950707	0.828365	0.863866	0.780335	0.977313	Dmis
4	125592495	G	C	ENST00000504087;ENST00000515641	ANKRD50	0.91812	24	0.66733	0.82432	0.699	0.891903	0.873153	0.559033	0.78104	0.50625	0.76648	0.626767	0.884615	0.946046	0.507177	0.881361	Dmis
2	242275458	C	T	ENST00000391973;ENST00000428282;ENST00000360051;ENST00000407017;ENST00000391971;ENST00000616972;ENST00000401990;ENST00000407971;ENST00000436795;ENST00000411484;ENST00000434955;ENST00000402092;ENST00000443492;ENST00000437066;ENST00000449239	SEPT2	0.866555	33	0.79392	0.78493	0.468	2.02385	0.725604	0.981778	0.737512	0.876356	0.812614	0.765706	0.882407	0.943156	0.358225	0.791337	Dmis
15	86262438	C	G	ENST00000394518;ENST00000361243;ENST00000560676;ENST00000394510;ENST00000560579	AKAP13	0.849566	26.6	0.80045	0.59394	0.594	0.275566	0.812505	0.766437	0.533443	0.144286	0.806763	0.772833	0.675137	0.637375	0.254855	0.701233	Dmis
2	171687489	C	A	ENST00000358196;ENST00000625689;ENST00000375272;ENST00000344257;ENST00000455008;ENST00000456864	GAD1	0.82254	10.75	0.54536	0.35231	0.084	0.749136	0.185003	0.13788	0.282296	0.43269	0.779328	0.496394	0.748173	0.743072	0.158623	0.578096	Dmis
19	50412856	T	C	ENST00000422090;ENST00000413454;ENST00000352066;ENST00000597029;ENST00000597723;ENST00000596217;ENST00000593652;ENST00000595761;ENST00000599567;ENST00000600645;ENST00000596437	NUP62	0.804394	17.87	0.46747	0.59567	0.119	0.77049	0.264244	0.283227	0.535258	0.444103	0.833611	0.419293	0.479217	0.360682	0.165234	0.588453	Dmis
6	71245998	G	A	ENST00000418814;ENST00000505769;ENST00000457062;ENST00000361499;ENST00000370479;ENST00000505868	FAM135A	0.787126	35	0.81986	0.73526	0.704	0.851093	0.875805	0.999687	0.683545	0.48616	0.779084	0.794206	0.841741	0.884236	0.511212	0.883342	Dmis
19	16437775	G	A	ENST00000248071	KLF2	0.741705	23.1	0.92571	0.94419	0.871	2.24755	0.954071	0.455781	0.922042	0.917634	0.94507	0.91391	0.957015	0.998751	0.937802	0.998994	Dmis
5	37815823	G	A	ENST00000326524;ENST00000344622;ENST00000620847;ENST00000381826;ENST00000427982;ENST00000515058	GDNF	0.698672	32	0.87888	0.80796	0.596	1.24764	0.813742	0.962025	0.762862	0.661056	0.754316	0.860358	0.772469	0.779096	0.603027	0.923463	Dmis
6	32007200	T	G	ENST00000418967;ENST00000478281;ENST00000471671;ENST00000435122	CYP21A2	0.672307	28.9	0.89261	0.8679	0.699	1.54105	0.873153	0.881678	0.830167	0.758295	0.948913	0.876114	0.467945	0.345133	0.266194	0.712758	Dmis
X	48760290	C	T	ENST00000376563;ENST00000376566;ENST00000447146;ENST00000247140;ENST00000218224;ENST00000396763	PQBP1	0.592844	35	0.94791	0.98835	0.709	1.84464	0.878433	0.999687	0.983433	0.840768	0.994039	0.939093	0.900938	0.965643	0.786073	0.978544	Dmis
4	6382761	T	C	ENST00000335585;ENST00000506140;ENST00000515571;ENST00000382599;ENST00000507294	PPP2R2C	0.56445	13.07	0.05325	0.34787	0.255	2.30277	0.503036	0.18239	0.277796	0.926109	0.766348	0.064275	0.821002	0.852612	0.300533	0.74487	Dmis
3	190322082	G	C	ENST00000072516;ENST00000439062;ENST00000447382;ENST00000422625;ENST00000422485;ENST00000422940;ENST00000317757;ENST00000453359;ENST00000412504;ENST00000443369	IL1RAP	0.506747	26.2	0.72677	0.60669	0.408	2.58628	0.67661	0.740957	0.546856	0.960797	0.834094	0.691959	0.383826	0.228881	0.223109	0.666149	Dmis
17	7612844	G	A	ENST00000226091	EFNB3	0.456671	26.3	0.96188	0.83421	0.686	1.35264	0.900578	0.807749	0.857181	0.92154	0.977526	0.965651	0.879977	0.939929	0.515559	0.885456	Dmis
3	12616400	C	T	ENST00000170447;ENST00000411987;ENST00000448482	MKRN2	0.407629	32	0.71518	0.60066	0.246	0.716152	0.60082	0.973955	0.633441	0.73651	0.832649	0.734694	0.518942	0.416206	0.10107	0.468594	Dmis
9	139324861	C	A	ENST00000371712	INPP5E	0.388564	35	0.97136	0.99421	0.942	1.16125	0.990117	0.999617	0.995494	0.889326	0.929584	0.974283	0.601669	0.533235	0.596057	0.920733	Dmis
7	128585935	G	A	ENST00000489702;ENST00000357234;ENST00000477535;ENST00000613821;ENST00000479582;ENST00000464557;ENST00000402030;ENST00000249375;ENST00000473745;ENST00000619830	IRF5	0.288476	23.2	0.99843	0.89327	0.559	1.50828	0.841796	0.561849	0.911642	0.940541	0.953031	0.998659	0.706727	0.682714	0.332138	0.771334	Dmis
1	91182217	T	C	ENST00000370445	BARHL2	0.222345	9.386	0.51975	0.48183	0.173	0.637212	0.490334	0.212936	0.517771	0.690907	0.930796	0.546799	0.444284	0.312717	0.038134	0.272313	Dmis
16	57509099	A	G	ENST00000566936;ENST00000340099;ENST00000569548;ENST00000569010;ENST00000569250;ENST00000564378;ENST00000562737;ENST00000568617;ENST00000567276;ENST00000566588	DOK4	0.197603	24.7	0.70706	0.67736	0.503	1.03066	0.812003	0.703986	0.70775	0.857799	0.951317	0.727036	0.70548	0.680905	0.146578	0.558283	Dmis
9	85926815	G	A	ENST00000376434;ENST00000376438;ENST00000304195;ENST00000621208;ENST00000431299	FRMD3	0.195215	29.3	0.90517	0.83901	0.813	0.751228	0.948196	0.926797	0.861665	0.754226	0.880451	0.913144	0.774717	0.782452	0.340488	0.777894	Dmis
X	11316725	G	A	ENST00000380714;ENST00000380712;ENST00000348912	AMELX	0.187526	23.2	0.39182	0.56781	0.199	0.846546	0.533364	0.561849	0.601523	0.796816	0.936174	0.411044	0.634706	0.579909	0.191648	0.626499	Dmis
6	27419218	A	G	ENST00000211936;ENST00000377419	ZNF184	0.133749	27.1	0.61478	0.49788	0.643	0.53786	0.882061	0.847812	0.53342	0.624353	0.752113	0.639067	0.681837	0.646957	0.524959	0.88996	Dmis
1	205033565	G	C	ENST00000331830	CNTN2	0.129621	29.2	0.98228	0.92833	0.958	1.61187	0.994609	0.924027	0.942766	0.950402	0.975371	0.984268	0.701025	0.674464	0.685659	0.952284	Dmis
5	169535215	C	T	ENST00000306268	FOXI1	0.109581	9.925	0.77401	0.80035	0.105	0.18377	0.349465	0.222883	0.825346	0.277853	0.885428	0.790377	0.267225	0.0581209	0.063784	0.368055	Dmis
8	145133740	G	A	ENST00000316052;ENST00000525936	EXOSC4	0.0994502	34	0.97019	0.98364	0.949	1.50963	0.992168	0.997518	0.987512	0.94068	0.925715	0.973214	0.857584	0.908047	0.393989	0.816382	Dmis
1	174340137	A	G	ENST00000357444;ENST00000251507;ENST00000457696	RABGAP1L	0.0891727	27.5	0.92061	0.80877	0.623	0.874418	0.872976	0.865324	0.833283	0.80751	0.822727	0.927411	0.760828	0.761745	0.360032	0.792669	Dmis
4	108871461	G	T	ENST00000332884;ENST00000508453	CYP2U1	0.081783	31	0.73133	0.71808	0.4	0.678323	0.748278	0.956214	0.746966	0.715511	0.785084	0.749952	0.580082	0.502801	0.088491	0.438245	Dmis
2	131798966	C	T	ENST00000326016;ENST00000611048;ENST00000392953;ENST00000525839;ENST00000409303;ENST00000355771	ARHGEF4	0.0685949	33	0.9918	0.91246	0.773	2.16899	0.934256	0.987631	0.928853	0.982145	0.960075	0.992935	0.888015	0.950399	0.569847	0.910018	Dmis
14	54884586	T	C	ENST00000335183;ENST00000611205;ENST00000442975;ENST00000458126;ENST00000556102;ENST00000395577	CDKN3	0.0662975	22.9	0.60614	0.60148	0.203	1.10281	0.53959	0.528031	0.634233	0.876466	0.890938	0.630778	0.653775	0.606953	0.265432	0.711997	Dmis
16	87432451	G	A	ENST00000268607;ENST00000565788	MAP1LC3B	0.0617609	23.9	0.57499	0.4458	0.329	0.903362	0.691554	0.635136	0.482579	0.818333	0.752312	0.600737	0.825697	0.859794	0.351311	0.786172	Dmis
19	3963893	G	A	ENST00000545797;ENST00000301264	DAPK3	0.0611345	28.2	0.7552	0.90643	0.378	1.46403	0.732201	0.892366	0.923482	0.936011	0.783722	0.77255	0.832791	0.870613	0.513701	0.884557	Dmis
5	98115311	G	C	ENST00000308234;ENST00000513185	RGMB	0.0607554	29	0.99783	0.90303	0.899	1.05838	0.976322	0.918289	0.920432	0.865601	0.950362	0.998182	0.772981	0.779857	0.221552	0.664306	Dmis
3	47458904	C	T	ENST00000265565;ENST00000545718	SCAP	0.0225547	17.12	0.65465	0.87258	0.081	0.296177	0.283185	0.377466	0.892767	0.413706	0.796252	0.677285	0.66263	0.61956	0.100251	0.466707	Dmis
2	150426630	C	T	ENST00000303319;ENST00000428879;ENST00000422782	MMADHC	0.0207768	25.2	0.89594	0.64616	0.694	0.0713161	0.903894	0.740332	0.67759	0.114447	0.808517	0.904645	0.570818	0.489743	0.0515	0.326013	Dmis
3	49831038	C	A	ENST00000412678	CDHR4	0.0134739	32	0.73526	0.64147	0.348	0.269066	0.708197	0.973955	0.673044	0.38385	0.781885	0.753669	0.605711	0.538941	0.438594	0.844293	Dmis
19	46289240	G	A	ENST00000377735;ENST00000270223	DMWD	0.00790211	22.1	0.48041	0.93012	0.143	1.57709	0.434371	0.480332	0.944307	0.947091	0.841256	0.507434	0.867107	0.921961	0.266784	0.713343	Dmis
1	41098744	T	C	ENST00000372684;ENST00000372683	RIMS3	0.00725111	21.6	0.74894	0.67155	0.59	0.362528	0.857312	0.466016	0.702138	0.48087	0.903395	0.766618	0.566451	0.483564	0.151948	0.567286	Dmis
4	54344770	G	C	ENST00000306888;ENST00000263925	LNX1	0.00724363	28.5	0.70899	0.48521	0.377	0.362311	0.731437	0.902665	0.521073	0.480698	0.761754	0.728866	0.603484	0.535797	0.165873	0.589437	Dmis
17	72436529	C	T	ENST00000392627;ENST00000392629	GPRC5C	0.00551361	22.2	0.87488	0.83472	0.477	0.46795	0.797253	0.483837	0.857661	0.572049	0.78188	0.885232	0.719031	0.700515	0.161505	0.58265	Dmis
13	39616275	C	G	ENST00000379600	NHLRC3	0.00380866	25	0.57791	0.51763	0.155	0.232399	0.457672	0.726311	0.552656	0.340503	0.756982	0.603559	0.425894	0.287511	0.085378	0.430248	Dmis
19	17691524	C	T	ENST00000252599	COLGALT1	0.00373036	35	0.90234	0.90482	0.851	1.00687	0.960764	0.999617	0.922037	0.851169	0.915815	0.910547	0.759513	0.759802	0.155679	0.573359	Dmis
8	14022181	C	A	ENST00000382080;ENST00000421524;ENST00000613692	SGCZ	0.00198582	25.6	0.90068	0.88531	0.718	0.0393854	0.913547	0.766638	0.904412	0.0621678	0.759869	0.909016	0.667148	0.626	0.175271	0.603502	Dmis
1	176809343	A	C	ENST00000367662	PAPPA2	0.00125005	28.7	0.95185	0.83196	0.846	0.714222	0.959132	0.909143	0.855071	0.735404	0.912604	0.956385	0.687039	0.654411	0.36027	0.792844	Dmis
1	27177655	G	T	ENST00000374142;ENST00000374141;ENST00000534643	ZDHHC18	0.00119785	33	0.78651	0.57087	0.527	1.98726	0.825077	0.987631	0.604498	0.974404	0.834789	0.802231	0.9308	0.990388	0.506697	0.881124	Dmis
1	21890596	G	A	ENST00000374840;ENST00000539907;ENST00000540617;ENST00000374832	ALPL	0.0011065	29.3	0.99374	0.95729	0.936	0.913627	0.988279	0.926797	0.967013	0.822041	0.985186	0.994669	0.711683	0.689868	0.345069	0.781428	Dmis
17	73758928	T	C	ENST00000225614;ENST00000588479	GALK1	0.000940521	5.771	0.64049	0.53911	0.183	0.226836	0.507431	0.158865	0.573591	0.333737	0.78829	0.663751	0.299676	0.104024	0.002867	0.046703	Dmis
10	73047432	C	T	ENST00000335350;ENST00000373192	UNC5B	0.000746121	34	0.90125	0.87401	0.674	0.657578	0.895532	0.997518	0.894079	0.703583	0.873833	0.909534	0.79882	0.818797	0.165716	0.589197	Dmis
X	100125764	C	T	ENST00000372966;ENST00000372960;ENST00000372964;ENST00000217885	NOX1	0.000386452	9.719	0.64583	0.47868	0.134	0.0250325	0.415932	0.219034	0.5147	0.0383857	0.933376	0.668864	0.36045	0.195323	0.004194	0.060778	Dmis
9	131398707	C	T	ENST00000372715;ENST00000451652	WDR34	3.6986e-05	29.4	0.70776	0.62282	0.658	0.447768	0.888666	0.929499	0.65495	0.555631	0.802625	0.727704	0.691679	0.661069	0.045946	0.30486	Dmis
1	25890157	G	C	ENST00000374338	LDLRAP1	2.90077e-05	20.1	0.56172	0.39243	0.084	0.263737	0.292166	0.433937	0.430193	0.378099	0.785068	0.587863	0.422986	0.283509	0.038855	0.275462	Dmis
11	2591912	G	A	ENST00000496887;ENST00000155840;ENST00000335475	KCNQ1	2.45299e-05	32	0.98885	0.9865	0.868	1.14108	0.966261	0.973955	0.989645	0.885086	0.96579	0.990264	0.635597	0.581176	0.530441	0.892524	Dmis
8	21973941	C	T	ENST00000381418;ENST00000312841	HR	2.12735e-05	27.4	0.88714	-1	0.691	0.685802	0.902661	0.861095	0	0.719783	0.910281	0.896556	0.689003	0.65723	0.451963	0.852034	Dmis
3	49053721	C	T	ENST00000441576;ENST00000341949;ENST00000440857;ENST00000313778	DALRD3	1.84814e-05	29.8	0.71263	0.85731	0.733	0.719928	0.919384	0.939672	0.878691	0.738279	0.915929	0.732292	0.743712	0.736517	0.228747	0.672717	Dmis
17	80696368	C	T	ENST00000300784	FN3K	1.6431e-05	34	0.69994	0.66611	0.314	0.756785	0.677478	0.997518	0.69688	0.756636	0.876088	0.720241	0.793512	0.810771	0.100585	0.467476	Dmis
17	21319049	C	A	ENST00000583088;ENST00000331718	KCNJ12	1.42518e-05	29.8	0.97194	0.92814	0.87	0.388484	0.966907	0.939672	0.942601	0.50563	0.757112	0.97482	0.866709	0.921383	0.584271	0.915997	Dmis
2	128412061	C	A	ENST00000324938;ENST00000409455;ENST00000355119;ENST00000409808;ENST00000410011;ENST00000545738	LIMS2	1.1399e-05	32	0.98581	0.94048	0.859	0.659176	0.963357	0.973955	0.953128	0.704462	0.942787	0.987489	0.453139	0.324839	0.202827	0.641217	Dmis
4	72634055	C	A	ENST00000273951;ENST00000504199;ENST00000513476;ENST00000506245	GC	5.7752e-06	27.3	0.87851	0.78515	0.754	0.404772	0.927305	0.85676	0.810982	0.51965	0.910899	0.888603	0.626829	0.568756	0.212349	0.653198	Dmis
17	68128892	C	G	ENST00000283936;ENST00000392671;ENST00000615244;ENST00000589377;ENST00000586462;ENST00000585558;ENST00000392670	KCNJ16	5.41975e-06	25.5	0.97078	0.89279	0.789	0.480528	0.939955	0.760262	0.911205	0.58187	0.885263	0.973751	0.499088	0.388298	0.177416	0.606621	Dmis
1	223176631	G	A	ENST00000284476	DISP1	4.23343e-06	29.4	0.85495	0.73794	0.699	0.686107	0.905926	0.929499	0.766009	0.719898	0.856223	0.866735	0.873762	0.93141	0.54489	0.899149	Dmis
22	42463911	C	T	ENST00000396398;ENST00000403363;ENST00000402937	NAGA	2.0199e-06	23.4	0.99976	0.8953	0.542	0.32316	0.833013	0.584058	0.913482	0.441966	0.94059	0.999813	0.223096	0.0150532	0.057588	0.347571	Dmis
5	140719052	C	T	ENST00000528330;ENST00000394576	PCDHGA2	8.23181e-07	23.4	0.72892	0.55684	0.331	1.09258	0.693363	0.584058	0.590858	0.874136	0.810413	0.747675			0.042976	0.292884	Dmis
9	71827488	T	C	ENST00000453658;ENST00000606364;ENST00000377259;ENST00000423935;ENST00000377245;ENST00000348208;ENST00000265384;ENST00000535702;ENST00000539225	TJP2	6.24313e-07	28.8	0.61164	0.70311	0.619	0.964238	0.871113	0.912264	0.732573	0.838886	0.867898	0.636066	0.768073	0.772544	0.440764	0.845567	Dmis
13	51826113	G	A	ENST00000615498;ENST00000614765;ENST00000322475;ENST00000280057	FAM124A	5.43e-07	24.2	0.47656	0.53671	0.264	0.935999	0.62336	0.662685	0.57125	0.829471	0.815918	0.503381	0.649707	0.601194	0.111254	0.491106	Dmis
10	13152425	A	T	ENST00000263036;ENST00000378764;ENST00000378757;ENST00000378752;ENST00000378748;ENST00000378747	OPTN	4.99023e-07	11.01	0.71953	0.65607	0.194	0.202852	0.525419	0.244095	0.687184	0.302886	0.929944	0.738822	0.37098	0.210579	0.141917	0.550214	Dmis
9	36219838	C	T	ENST00000396594;ENST00000539815;ENST00000543356;ENST00000539208;ENST00000447283;ENST00000377902	GNE	4.85674e-07	31	0.99036	0.96898	0.61	1.21354	0.866903	0.956214	0.976317	0.899544	0.994214	0.991628	0.743904	0.736797	0.225605	0.669077	Dmis
15	55724734	G	A	ENST00000321149;ENST00000348518	DYX1C1	4.61255e-07	35	0.88112	0.78424	0.71	0.364245	0.910379	0.999617	0.810112	0.482332	0.898218	0.891016	0.70292	0.677205	0.105002	0.477472	Dmis
4	123664054	C	T	ENST00000314218;ENST00000542236	BBS12	3.92875e-07	25.5	0.78554	0.55429	0.446	0.447768	0.778651	0.760262	0.588375	0.555631	0.842351	0.801311	0.51623	0.412371	0.136209	0.540079	Dmis
17	73658831	G	T	ENST00000423245;ENST00000317905;ENST00000578201;ENST00000420326;ENST00000340830;ENST00000584999	RECQL5	3.0094e-07	24.5	0.83529	0.73827	0.509	0.58689	0.815312	0.688132	0.766322	0.658133	0.891594	0.848316	0.77956	0.789714	0.293398	0.738515	Dmis
19	39034218	T	C	ENST00000355481;ENST00000360985;ENST00000359596	RYR1	1.60966e-07	23.5	0.98074	0.97951	0.94	0.72493	0.989507	0.594804	0.984396	0.740855	0.998617	0.98285	0.806418	0.830332	0.45161	0.851832	Dmis
19	18180520	G	T	ENST00000593993;ENST00000600835	IL12RB1	1.17877e-07	20.5	0.65489	0.82708	0.255	0.0977986	0.6123	0.44185	0.850502	0.155077	0.848142	0.677512	0.261336	0.0507837	0.038092	0.272125	Dmis
15	74637541	C	T	ENST00000268053	CYP11A1	6.60265e-09	33	0.65897	0.73726	0.36	1.12423	0.718124	0.987631	0.765356	0.881126	0.890826	0.681399	0.482168	0.364761	0.201323	0.639279	Dmis
3	132420295	T	C	ENST00000337331	NPHP3	1.41115e-09	22.7	0.95468	0.91741	0.77	0.810022	0.933164	0.509803	0.933235	0.781636	0.9757	0.959018	0.649425	0.600792	0.321255	0.762525	Dmis
5	149677836	G	T	ENST00000328668;ENST00000515301;ENST00000509146	ARSI	1.05161e-09	12.04	0.82644	0.7549	0.424	0.300946	0.764627	0.266697	0.782204	0.418751	0.803377	0.839972	0.510282	0.403989	0.034742	0.256981	Dmis
15	40259903	T	G	ENST00000559624;ENST00000263791	EIF2AK4	8.32743e-10	24.4	0.72771	0.57158	0.351	0.314939	0.710722	0.679873	0.605179	0.433901	0.86782	0.74654	0.795649	0.813999	0.10837	0.48489	Dmis
1	46500428	C	G	ENST00000361297	MAST2	5.44403e-11	26.1	0.6399	0.64173	0.172	0.773526	0.488572	0.796604	0.673295	0.764753	0.772096	0.663197	0.703134	0.677517	0.272526	0.718956	Dmis
1	203138461	A	G	ENST00000255416;ENST00000621380	MYBPH	3.2243e-11	32	0.86089	0.84685	0.768	0.636599	0.932447	0.973955	0.868976	0.690613	0.812713	0.872266	0.735838	0.724978	0.119865	0.508922	Dmis
22	41257644	G	C	ENST00000307221	DNAJB7	2.09351e-11	0.002	0.46685	0.4098	0.053	0.0100763	0.187804	0.0223682	0.44729	0.014346	0.832306	0.492968	0.268791	0.0601483	0.002321	0.0403117	Dmis
15	28116385	C	T	ENST00000353809;ENST00000354638	OCA2	7.67937e-12	34	0.94013	0.78253	0.806	0.534423	0.945833	0.997518	0.808498	0.622055	0.987721	0.945482	0.502889	0.393616	0.050571	0.322583	Dmis
6	33636389	A	G	ENST00000374316;ENST00000605930	ITPR3	4.97537e-12	16.09	0.83746	0.71202	0.423	0.470542	0.763968	0.357019	0.741134	0.573902	0.954375	0.850347	0.679088	0.643017	0.114447	0.497825	Dmis
4	170498108	C	T	ENST00000439128;ENST00000511633;ENST00000510533;ENST00000507142;ENST00000512193	NEK1	4.21851e-12	24.9	0.71922	0.61454	0.121	0.156839	0.387581	0.719045	0.646909	0.240742	0.806037	0.73853	0.470582	0.348766	0.221012	0.663668	Dmis
1	26356193	C	T	ENST00000374280	EXTL1	1.17898e-12	16.01	0.86904	0.37917	0.18	0.272122	0.502394	0.355388	0.417106	0.387372	0.829418	0.879837	0.288259	0.0871206	0.003799	0.0567633	Dmis
3	44867616	G	C	ENST00000326047;ENST00000481166;ENST00000425755	KIF15	7.4695e-13	28.5	0.75335	0.58301	0.272	0.870047	0.632844	0.902665	0.616291	0.80621	0.800468	0.770797	0.586042	0.511202	0.092709	0.448767	Dmis
17	59876606	C	T	ENST00000259008;ENST00000577598	BRIP1	5.37816e-13	35	0.88969	0.94784	0.517	0.705763	0.819678	0.999617	0.959281	0.730929	0.880647	0.898899	0.754735	0.752727	0.482704	0.868859	Dmis
8	126068993	C	T	ENST00000318410;ENST00000517845	KIAA0196	4.81025e-13	23	0.64015	0.5744	0.335	0.236397	0.696936	0.538993	0.60793	0.345277	0.787781	0.663438	0.843468	0.886853	0.036877	0.266716	Dmis
1	19547289	G	A	ENST00000477853;ENST00000375199;ENST00000375208	EMC1	6.03748e-14	35	0.81307	0.46227	0.642	1.20937	0.88162	0.999617	0.498671	0.898713	0.939092	0.827381	0.818927	0.849448	0.575582	0.912421	Dmis
5	55164661	A	G	ENST00000396836;ENST00000396834;ENST00000447346;ENST00000359040;ENST00000354961;ENST00000297015;ENST00000611895	IL31RA	2.13041e-15	22.6	0.69925	0.48655	0.426	0.539018	0.765928	0.502818	0.522372	0.625192	0.994259	0.719595	0.464412	0.340293	0.067071	0.378404	Dmis
2	128322937	C	T	ENST00000428314;ENST00000409816	MYO7B	6.38295e-16	35	0.97339	0.81455	0.946	0.512727	0.991302	0.999617	0.838719	0.605585	0.958703	0.976147	0.641584	0.589664	0.131614	0.53164	Dmis
2	128393861	C	T	ENST00000428314;ENST00000409816;ENST00000409090	MYO7B	6.38295e-16	34	0.87722	0.84265	0.682	0.455965	0.898907	0.997518	0.86507	0.562382	0.823997	0.887411	0.45457	0.3268	0.080705	0.417835	Dmis
19	50957347	G	T	ENST00000357701	MYBPC2	4.01402e-17	23.4	0.58445	0.77101	0.158	0.635964	0.463308	0.584058	0.797563	0.690176	0.75106	0.60989	0.495543	0.383345	0.064098	0.369061	Dmis
8	94797492	C	G	ENST00000452276;ENST00000453321;ENST00000409623	TMEM67	1.21202e-17	23.9	0.96308	0.88487	0.757	0.51962	0.92843	0.635136	0.904008	0.610791	0.99951	0.96675	0.515931	0.411946	0.13822	0.543696	Dmis
3	48603993	G	A	ENST00000328333	COL7A1	2.10611e-18	31	0.91041	0.88628	0.529	0.910889	0.826143	0.956214	0.905294	0.821183	0.941727	0.917986	0.546341	0.455081	0.123448	0.516024	Dmis
4	47694995	G	C	ENST00000273857;ENST00000610355;ENST00000508498;ENST00000502252;ENST00000505909;ENST00000504584	CORIN	6.3541e-20	14.53	0.82944	0.60018	0.344	0.0595238	0.7048	0.323904	0.632964	0.0954073	0.944327	0.8428	0.314831	0.126964	0.006607	0.0833201	Dmis
15	41796559	C	T	ENST00000355166;ENST00000263800;ENST00000561619;ENST00000453182	LTK	4.12009e-21	19.23	0.68933	0.09036	0.319	0.142239	0.682281	0.418006	0.115113	0.219423	0.798128	0.7102	0.230135	0.019893	0.001955	0.0357545	Dmis
2	190595311	C	A	ENST00000520309;ENST00000313581	ANKAR	6.61242e-24	22.7	0.49208	0.23785	0.079	0.147392	0.277074	0.509803	0.274517	0.226982	0.774825	0.519365	0.486503	0.370768	0.015754	0.152518	Dmis
3	52547767	C	T	ENST00000321725	STAB1	2.79799e-25	29.9	0.86301	0.68436	0.448	0.681053	0.779884	0.942054	0.714502	0.717044	0.847281	0.874226	0.416025	0.273905	0.142416	0.551089	Dmis
3	38739105	C	T	ENST00000449082	SCN10A	6.14215e-26	23	0.91918	0.62272	0.362	0.073128	0.71973	0.538993	0.654855	0.117376	0.915184	0.926089	0.332244	0.153411	0.096732	0.458462	Dmis
11	108098525	G	A	ENST00000527805;ENST00000278616;ENST00000527891;ENST00000532931;ENST00000530958;ENST00000452508;ENST00000526567;ENST00000601453	ATM	2.71064e-30	22.3	0.43616	0.61801	0.068	0.17698	0.241608	0.487681	0.650282	0.268536	0.801245	0.459633	0.246078	0.0338504	0.016905	0.160048	Dmis
10	95126177	C	T	ENST00000358334;ENST00000359263	MYOF	2.08401e-36	33	0.92827	0.82462	0.684	0.627553	0.899745	0.987631	0.848186	0.684534	0.860301	0.934502	0.538286	0.443644	0.06845	0.382617	Dmis
19	1056184	G	A	ENST00000263094;ENST00000433129;ENST00000435683	ABCA7	1.8916e-36	10.95	0.7505	0.59287	0.277	0.135412	0.638604	0.24285	0.625861	0.209673	0.796082	0.768099	0.374658	0.215837	0.002425	0.0415629	Dmis
8	2044162	C	T	ENST00000262113;ENST00000523438	MYOM2	1.48718e-55	32	0.91578	0.89376	0.696	0.0460357	0.904712	0.973955	0.912089	0.0730295	0.851905	0.922957	0.592283	0.519999	0.07475	0.401255	Dmis
3	121207489	A	T	ENST00000264233	POLQ	9.94639e-47	35															stopgain
2	43776414	T	TCA	ENST00000330266;ENST00000405006;ENST00000405975;ENST00000415080	THADA	1.24008e-28																frameshift
5	70508466	AGG	A	ENST00000288078;ENST00000378912;ENST00000571514	FUK	8.47563e-16																frameshift
5	133225553	G	A	ENST00000320574;ENST00000535270	POLE	1.00661e-14	38															stopgain
2	37863129	A	G	ENST00000381967;ENST00000537241	PGM2	1.05928e-12	34															splice
7	121028737	T	TCGACG	ENST00000264037;ENST00000392793	TECTA	1.06499e-12																frameshift
3	1484144	CGGTGAGTGGGCTGTGCGGGGTGCGCGGGGTGAGCGGGGTGAGCGGGGTGCGCGGGGTGAGCGGGGTGCGCGGGGTGAGCGGGGTGCGCGGGGTGAGCGGGGTGAGCGGGGTGAGCCGGGTGCGCGGGGTGAGCCGGCTGCGCGGGGTGAGCGGGGTGAGCGG	C	ENST00000331035;ENST00000381469	IL3RA	1.10373e-12																frameshift
X	25261684	GCTCTGTCACCACTAAACATTA	G	ENST00000354189;ENST00000537577	CASC1	8.05832e-12																frameshift
11	38853114	C	G	ENST00000409235;ENST00000410018	CATSPERG	1.31477e-11	35															stopgain
7	150905442	G	A	ENST00000261800	FAT2	7.35016e-11	40															stopgain
1	85577196	G	A	ENST00000263854;ENST00000295802;ENST00000457495	RETSAT	2.04967e-10	38															stopgain
2	33592485	C	T	ENST00000299977	SLFN5	1.21565e-09	34															stopgain
1	72923893	C	T	ENST00000331427;ENST00000580223	OTOP2	3.08382e-09	25.7															stopgain
5	42811689	C	T	ENST00000288383;ENST00000398598;ENST00000398600;ENST00000455164	MX1	4.50421e-09	37															stopgain
12	76928324	A	T	ENST00000315938	GDPD4	9.33226e-09	3.202															stoploss
19	87163770	G	T	ENST00000285393	ATP6V0D2	2.36746e-08	33															splice
22	52793553	A	AT	ENST00000359102;ENST00000439461;ENST00000593612	ZNF766	7.45004e-08																frameshift
14	121547429	G	A	ENST00000310864;ENST00000349820	IQCB1	1.19705e-07	36															stopgain
20	71833276	G	T	ENST00000265384;ENST00000348208;ENST00000377245;ENST00000453658;ENST00000535702;ENST00000539225	TJP2	6.24313e-07	34															splice
16	156562185	G	GC	ENST00000368233;ENST00000368234;ENST00000368235	APOA1BP	1.72709e-06																frameshift
7	68839405	CT	C	ENST00000294309;ENST00000542467	TPCN2	2.06494e-06																frameshift
9	101818687	G	T	ENST00000375001	COL15A1	3.68386e-06	34															splice
17	36368236	G	A	ENST00000454782	PXT1	1.31676e-05	38															stopgain
11	73474514	C	T	ENST00000252034;ENST00000320399;ENST00000320492;ENST00000357036;ENST00000358929;ENST00000380553;ENST00000380562;ENST00000380575;ENST00000380576;ENST00000414324;ENST00000429192;ENST00000445912;ENST00000458204	ELN	1.51996e-05	38															stopgain
6	149360630	CG	C	ENST00000286298	SLC26A2	2.16617e-05																frameshift
2	19725467	ACT	A	ENST00000219837	KNOP1	3.16682e-05																frameshift
1	73927638	C	T	ENST00000295890;ENST00000507544	COX18	3.71187e-05	32															splice
12	48142919	C	A	ENST00000331803;ENST00000341253;ENST00000395564	UPP1	9.00845e-05	35															stopgain
5	249142188	AGCGCCACGCTGGT	A	ENST00000306562	ZNF672	0.000127541																frameshift
9	34010017	G	GC	ENST00000297161;ENST00000426693	BMPER	0.00107086																frameshift
11	48713334	G	A	ENST00000341698	UBE2V1	0.00195453	42															stopgain
12	30415776	GA	G	ENST00000334352;ENST00000399975;ENST00000399976;ENST00000535828	USP16	0.00586486																frameshift
20	110590110	G	A	ENST00000276646;ENST00000399066;ENST00000408889;ENST00000408908;ENST00000419099;ENST00000422135;ENST00000424158;ENST00000433638;ENST00000440310;ENST00000446070;ENST00000528331;ENST00000528647;ENST00000529175;ENST00000529690;ENST00000532779;ENST00000533065;ENST00000533171;ENST00000533895	SYBU	0.00595343	38															stopgain
6	47136161	C	G	ENST00000319466;ENST00000409105;ENST00000409207;ENST00000409218;ENST00000409973	MCFD2	0.0699912	34															splice
2	235943597	A	G	ENST00000344528	SH3BP4	0.0809644	7.688															splice
20	144733189	GCTTT	G	ENST00000458270;ENST00000501748;ENST00000526926	ZNF623	0.094197																frameshift
1	21526331	GCATTGAACCATCTGAAAGCTACACC	G	ENST00000240652;ENST00000539393;ENST00000542023	IAPP	0.16603																frameshift
2	99379442	T	C	ENST00000307450;ENST00000370635;ENST00000478953	MORN4	0.182746	25.2															splice
6	92520050	C	T	ENST00000333691;ENST00000509176	CCSER1	0.211351	35															stopgain
18	128781631	C	T	ENST00000338350;ENST00000529694;ENST00000533599	KCNJ5	0.309232	36															stopgain
6	12535556	ATGATT	A	ENST00000309836;ENST00000383356;ENST00000409402;ENST00000410092;ENST00000453447	SPIRE1	0.330092																frameshift
8	238626431	GGGTGACATCGAGC	G	ENST00000308482	LRRFIP1	0.365512																frameshift
3	36339682	AAT	A	ENST00000216807;ENST00000543183	BRMS1L	0.368283																frameshift
15	151674379	C	CA	ENST00000253332;ENST00000354675;ENST00000359755;ENST00000402676	AKAP12	0.372502																frameshift
18	12858407	G	A	ENST00000357332;ENST00000591090	ASNA1	0.415776	34															splice
18	107758069	C	G	ENST00000297447;ENST00000312046;ENST00000442977;ENST00000445937;ENST00000449762;ENST00000452423;ENST00000517566;ENST00000521592;ENST00000531443	OXR1	0.488534	41															stopgain
2	41884521	A	G	ENST00000265350;ENST00000409060;ENST00000409312	MED20	0.488943	31															splice
3	30143070	CTCCAAGA	C	ENST00000389048;ENST00000431873	ALK	0.522363																frameshift
8	132177668	CA	C	ENST00000374784;ENST00000374786;ENST00000374791;ENST00000425719;ENST00000427481;ENST00000539799	NTM	0.525366																frameshift
8	210415057	G	A	ENST00000367012	SERTAD4	0.641279	37															stopgain
4	32007337	GC	G	ENST00000418967;ENST00000435122	CYP21A2	0.672307	42															frameshift
5	11615889	TCTCCCGTCAG	T	ENST00000335135;ENST00000528712;ENST00000532059	GATA4	0.802155																frameshift
21	100007078	T	TA	ENST00000289371	EIF5B	0.895388																frameshift
X	219269139	A	AG	ENST00000273062;ENST00000443891	CTDSP1	0.902027																frameshift
16	73123006	G	A	ENST00000222812;ENST00000395154;ENST00000395155;ENST00000395156	STX1A	0.910476	39															stopgain
21	422673	G	A	ENST00000354200	TBC1D20	0.912642	37															stopgain
2	149374854	C	CCCAG	ENST00000360632;ENST00000465804;ENST00000467467	WWTR1	0.918871																frameshift
19	5568826	AG	A	ENST00000331789	ACTB	0.935803																frameshift
11	156877883	T	C	ENST00000295925;ENST00000295926;ENST00000461804	CCNL1	0.942873	22.9															startloss
1	126777716	C	A	ENST00000373615	LHX2	0.94679	38															stopgain
4	609337	GCA	G	ENST00000264555;ENST00000413872;ENST00000416188;ENST00000533464	PHRF1	0.948919																frameshift
3	48887959	CT	C	ENST00000315869	TFE3	0.973742																frameshift
4	225379474	G	A	ENST00000264414;ENST00000344951;ENST00000409096;ENST00000409777	CUL3	0.974063	38															stopgain
7	32611912	C	G	ENST00000273130;ENST00000432458	DYNC1LI1	0.977919	34															splice
8	47337539	CG	C	ENST00000400304;ENST00000400308;ENST00000400309;ENST00000400310;ENST00000400314;ENST00000449640	PCBP3	0.980315																frameshift
11	226374124	C	A	ENST00000366812	ACBD3	0.981823	35															stopgain
17	129263965	G	A	ENST00000287295;ENST00000319908;ENST00000346424;ENST00000440263;ENST00000460436	AIFM1	0.984632	36															stopgain
4	148461086	C	T	ENST00000324300;ENST00000358556;ENST00000506066;ENST00000511804	EDNRA	0.986016	53															stopgain
2	94129046	GT	G	ENST00000369297;ENST00000369303	EPHA7	0.987759																frameshift
10	45374845	C	T	ENST00000262160;ENST00000356825;ENST00000402690;ENST00000586040;ENST00000591214	SMAD2	0.988181	34															splice
1	208390592	TGA	T	ENST00000367033	PLXNA2	0.993981																frameshift
3	85457637	C	T	ENST00000369663;ENST00000606784	TBX18	0.997468	34															splice
18	95297291	G	C	ENST00000237853;ENST00000431061	ELL2	0.998289	38															stopgain
12	140306112	C	A	ENST00000296543;ENST00000398947	NAA15	0.998577	39															stopgain
11	185274679	G	GA	ENST00000367498;ENST00000392007	IVNS1ABP	0.999066																frameshift
6	61759225	A	AG	ENST00000361357;ENST00000361733;ENST00000577395;ENST00000579585;ENST00000584573	MAP3K3	0.999527																frameshift
2	143618406	CAG	C	ENST00000323289;ENST00000517894	BAI1	0.999875																frameshift
8	180058747	CG	C	ENST00000261937;ENST00000393347;ENST00000502649;ENST00000261937;ENST00000393347;ENST00000502649	FLT4	0.999937																frameshift
11	180046025	CAG	C	ENST00000261937;ENST00000393347;ENST00000502649;ENST00000261937;ENST00000393347;ENST00000502650	FLT4	0.999937																frameshift
1	50789398	T	TA	ENST00000307179;ENST00000396444;ENST00000425032;ENST00000433963	USP8	0.999983																frameshift
17	210557833	G	GC	ENST00000360351;ENST00000447185	MAP2	0.999983																frameshift
8	8724177	G	A	ENST00000313726;ENST00000357665;ENST00000526099;ENST00000526757;ENST00000530438;ENST00000530991;ENST00000534127;ENST00000534278	ST5	0.99999	42															stopgain
21	47422809	CTGAG	C	ENST00000404338	ARHGAP35	0.99999																frameshift
7	62558993	G	A	ENST00000262435	SMURF2	0.99999	38															stopgain
4	72347212	C	T	ENST00000299687;ENST00000309902;ENST00000577538;ENST00000582337	ZNF407	0.999996	39															stopgain
3	19376070	CAT	C	ENST00000263208;ENST00000340170;ENST00000541063;ENST00000546308	HIRA	0.999998																frameshift
X	139092554	G	C	ENST00000333188;ENST00000507777	COPB2	0.999998	37															stopgain
19	10644664	T	C	ENST00000254958	JAG1	1	34															splice
2	33855133	GCATATAGC	G	ENST00000389232;ENST00000415757	RYR3	1																frameshift
19	132179116	TAAGAC	T	ENST00000260818	DNAJC13	1																frameshift
19	11301639	CA	C	ENST00000361445	MTOR	1																frameshift
1	19433383	CTT	C	ENST00000375217;ENST00000375226;ENST00000375254;ENST00000375267	UBR4	1																frameshift
15	133779422	G	T	ENST00000228289;ENST00000536435;ENST00000537565	ZNF268	N/A	36															stopgain
17	38189888	G	A	ENST00000355202;ENST00000395835	ZNF607	N/A	34															stopgain
9	19752114	TA	T	ENST00000269216;ENST00000581694	GATA6	N/A																frameshift
18	19085419	G	A	ENST00000269218;ENST00000424526;ENST00000580732	GREB1L	N/A	40															stopgain
6	99438395	C	CG	ENST00000397899	KIAA1211L	N/A																frameshift
8	12879434	C	T	ENST00000524591	KIAA1456	N/A	54															stopgain
