# Supplementary material for: MVP predicts the pathogenicity of missense variants by deep learning
Source: Nat Commun. 2021 Jan 21;12:510. doi: 10.1038/s41467-020-20847-0 (PMC7820281; doi:10.1038/s41467-020-20847-0)
Supplement: Supplementary file 15 — Supplementary Data 12 [file 41467_2020_20847_MOESM15_ESM.xlsx]

## Sheet: data
Supplementary Data 12. Enriched pathways of genes with MVP-predicted pathogenic de novo missense mutations in isolated or syndromic CHD cases.
Term	Overlap_isolated	P.value_isolated	Adjusted.P.value_isolated	Odds.Ratio_isolated	Combined.Score_isolated	Genes_isolated	Overlap_syndromic	P.value_syndromic	Adjusted.P.value_syndromic	Odds.Ratio_syndromic	Combined.Score_syndromic	Genes_syndromic
Receptor-ligand binding initiates the second proteolytic cleavage of Notch receptor Homo sapiens R-HSA-156988	0.0714286	0.0911325	0.975054	10.5042	25.1622	NOTCH2	0.357143	2.57676e-06	0.000101088	20.7641	267.213	NOTCH2;DLL4;NOTCH1;JAG1;UBC
Diseases of signal transduction Homo sapiens R-HSA-5663202	0.00347222	0.861843	1	0.510621	0.0759202	PTPN11	0.0798611	1.16807e-09	8.93575e-07	4.64309	95.4986	SMAD2;JAG1;NOTCH1;CUL1;PIK3CD;PTPN11;ERLIN2;TGFBR2;NCOR2;CASP9;DLL4;PSMD6;BAG4;ERBB3;PSMC4;PSMC1;HEY2;UBC;AKT1S1;RPS6KB2;FGFR4;SOS1;FGFR2
NOTCH2 Activation and Transmission of Signal to the Nucleus Homo sapiens R-HSA-2979096	0.047619	0.133557	1	7.0028	14.0982	NOTCH2	0.190476	0.000408336	0.00644076	11.0742	86.4166	NOTCH2;DLL4;JAG1;UBC
MAPK6/MAPK4 signaling Homo sapiens R-HSA-5687128	0.0108696	0.466968	1	1.59847	1.21722	NCOA3	0.108696	4.10973e-06	0.000157197	6.31951	78.3756	CDC42;MOV10;PSMD6;AGO3;PSMC4;PSMC1;UBC;AGO2;RAC1;PAK3
Signaling by Robo receptor Homo sapiens R-HSA-376176	0.03125	0.196287	1	4.59559	7.48244	ROBO2	0.15625	0.000200975	0.00330637	9.0843	77.3286	CDC42;ABL2;RAC1;PAK3;SOS1
MAPK family signaling cascades Homo sapiens R-HSA-5683057	0.0176056	0.0448298	0.926886	2.58906	8.03874	GDNF;NCOA3;BRAF;PTPN11;KSR2	0.0739437	2.41702e-08	3.36186e-06	4.29905	75.3974	YWHAB;BRAF;PTPN11;SPTA1;CDC42;MOV10;PSMD6;AGO3;ERBB3;PSMC4;PSMC1;AGO2;UBC;RASA2;NF1;RAC1;PAK3;RAF1;FGFR4;SOS1;FGFR2
Signaling by SCF-KIT Homo sapiens R-HSA-1433557	0.0123077	0.180783	1	1.80995	3.09585	GDNF;BRAF;PTPN11;KSR2	0.0707692	1.17501e-08	3.59552e-06	4.11449	75.1282	YWHAB;PIK3CD;BRAF;PTPN11;SPTA1;CASP9;MOV10;PSMD6;AGO3;ERBB3;PSMC4;PSMC1;AGO2;UBC;AKT1S1;RASA2;RPS6KB2;NF1;RAC1;RAF1;FGFR4;SOS1;FGFR2
Downstream signaling events of B Cell Receptor (BCR) Homo sapiens R-HSA-1168372	0.00520833	0.731894	1	0.765931	0.239062	PTPN11	0.0833333	2.30021e-07	1.21356e-05	4.84496	74.0557	CUL1;PIK3CD;PTPN11;CASP9;MOV10;PSMD6;AGO3;ERBB3;PSMC4;PSMC1;UBC;AGO2;AKT1S1;RPS6KB2;FGFR4;FGFR2
Signaling by ERBB4 Homo sapiens R-HSA-1236394	0.0121212	0.18757	1	1.78253	2.98325	GDNF;BRAF;PTPN11;KSR2	0.069697	1.56339e-08	3.41713e-06	4.05215	72.8326	YWHAB;CUL1;PIK3CD;BRAF;PTPN11;SPTA1;CASP9;MOV10;PSMD6;AGO3;ERBB3;PSMC4;PSMC1;AGO2;UBC;AKT1S1;RASA2;RPS6KB2;NF1;RAF1;FGFR4;SOS1;FGFR2
PI-3K cascade:FGFR1 Homo sapiens R-HSA-5654689	0.00819672	0.566112	1	1.2054	0.685829	PTPN11	0.0901639	8.51293e-06	0.000310114	5.24209	61.1958	CASP9;MOV10;AGO3;ERBB3;AGO2;AKT1S1;RPS6KB2;PIK3CD;PTPN11;FGFR4;FGFR2
PI-3K cascade:FGFR2 Homo sapiens R-HSA-5654695	0.00819672	0.566112	1	1.2054	0.685829	PTPN11	0.0901639	8.51293e-06	0.000277123	5.24209	61.1958	CASP9;MOV10;AGO3;ERBB3;AGO2;AKT1S1;RPS6KB2;PIK3CD;PTPN11;FGFR4;FGFR2
PI-3K cascade:FGFR3 Homo sapiens R-HSA-5654710	0.00819672	0.566112	1	1.2054	0.685829	PTPN11	0.0901639	8.51293e-06	0.000302902	5.24209	61.1958	CASP9;MOV10;AGO3;ERBB3;AGO2;AKT1S1;RPS6KB2;PIK3CD;PTPN11;FGFR4;FGFR2
PI-3K cascade:FGFR4 Homo sapiens R-HSA-5654720	0.00819672	0.566112	1	1.2054	0.685829	PTPN11	0.0901639	8.51293e-06	0.000283147	5.24209	61.1958	CASP9;MOV10;AGO3;ERBB3;AGO2;AKT1S1;RPS6KB2;PIK3CD;PTPN11;FGFR4;FGFR2
PI3K events in ERBB4 signaling Homo sapiens R-HSA-1250342	0.00819672	0.566112	1	1.2054	0.685829	PTPN11	0.0901639	8.51293e-06	0.000296018	5.24209	61.1958	CASP9;MOV10;AGO3;ERBB3;AGO2;AKT1S1;RPS6KB2;PIK3CD;PTPN11;FGFR4;FGFR2
PIP3 activates AKT signaling Homo sapiens R-HSA-1257604	0.00819672	0.566112	1	1.2054	0.685829	PTPN11	0.0901639	8.51293e-06	0.00028944	5.24209	61.1958	CASP9;MOV10;AGO3;ERBB3;AGO2;AKT1S1;RPS6KB2;PIK3CD;PTPN11;FGFR4;FGFR2
Signaling by NOTCH Homo sapiens R-HSA-157118	0.00819672	0.566112	1	1.2054	0.685829	NOTCH2	0.0901639	8.51293e-06	0.000317678	5.24209	61.1958	NOTCH2;NCOR2;DLL4;MOV10;NOTCH1;JAG1;AGO3;UBC;AGO2;HEY2;CUL1
Signaling by the B Cell Receptor (BCR) Homo sapiens R-HSA-983705	0.00858369	0.471766	1	1.26231	0.948338	ITPR3;PTPN11	0.0729614	6.40902e-07	2.80166e-05	4.24194	60.4917	CUL1;PIK3CD;PTPN11;CASP9;MOV10;PSMD6;AGO3;ERBB3;PSMC4;PSMC1;AGO2;UBC;AKT1S1;RPS6KB2;FGFR4;SOS1;FGFR2
GAB1 signalosome Homo sapiens R-HSA-180292	0.008	0.574957	1	1.17647	0.651129	PTPN11	0.088	1.07458e-05	0.000342524	5.11628	58.5353	CASP9;MOV10;AGO3;ERBB3;AGO2;AKT1S1;RPS6KB2;PIK3CD;PTPN11;FGFR4;FGFR2
PI3K/AKT activation Homo sapiens R-HSA-198203	0.008	0.574957	1	1.17647	0.651129	PTPN11	0.088	1.07458e-05	0.000335533	5.11628	58.5353	CASP9;MOV10;AGO3;ERBB3;AGO2;AKT1S1;RPS6KB2;PIK3CD;PTPN11;FGFR4;FGFR2
PI3K Cascade Homo sapiens R-HSA-109704	0.0253165	0.100896	1	3.72301	8.53933	TSC1;PTPN11	0.101266	6.36936e-05	0.00133495	5.88755	56.8821	RRAGA;YWHAB;PDE3B;AKT1S1;TSC1;PTPN11;FGFR4;FGFR2
L1CAM interactions Homo sapiens R-HSA-373760	0.0416667	0.00419259	0.337614	6.12745	33.5443	SCN10A;CSNK2A1;CNTN2;LAMC1	0.09375	4.13328e-05	0.00101999	5.45058	55.0174	SPTA1;SCN10A;CNTN6;RPS6KA2;RPS6KA1;LAMB1;LAMC1;RAC1;ANK3
PKB-mediated events Homo sapiens R-HSA-109703	0.025	0.239056	1	3.67647	5.26124	TSC1	0.125	0.000586838	0.00888972	7.26744	54.0753	RRAGA;YWHAB;PDE3B;AKT1S1;TSC1
Pre-NOTCH Transcription and Translation Homo sapiens R-HSA-1912408	0.0243902	0.244241	1	3.5868	5.05595	NOTCH2	0.121951	0.00065903	0.00978947	7.09019	51.9338	NOTCH2;MOV10;NOTCH1;AGO3;AGO2
PI3K/AKT Signaling in Cancer Homo sapiens R-HSA-2219528	0.0116279	0.444591	1	1.70999	1.38611	PTPN11	0.0930233	0.000116739	0.0021013	5.40833	48.9755	CASP9;ERBB3;AKT1S1;RPS6KB2;PIK3CD;PTPN11;FGFR4;FGFR2
Role of LAT2/NTAL/LAB on calcium mobilization Homo sapiens R-HSA-2730905	0.00617284	0.670391	1	0.907771	0.363012	PTPN11	0.0740741	2.47632e-05	0.000642165	4.30663	45.6768	CASP9;MOV10;AGO3;ERBB3;AGO2;AKT1S1;RPS6KB2;PIK3CD;PTPN11;FGFR4;SOS1;FGFR2
Beta-catenin independent WNT signaling Homo sapiens R-HSA-3858494	0.00694444	0.626965	1	1.02124	0.476781	ITPR3	0.0694444	0.000199083	0.00331084	4.03747	34.4064	MOV10;PSMD6;FZD3;AGO3;PSMC4;PSMC1;UBC;AGO2;DVL3;RAC1
Muscle contraction Homo sapiens R-HSA-397014	0.0459184	7.95312e-06	0.00608414	6.7527	79.2899	RYR1;RYR2;SCN10A;MYBPC2;KCNJ12;KCNQ1;ITPR3;TBX5;CORIN	0.0510204	0.00216732	0.0271803	2.9663	18.1961	SCN10A;MYL2;KCNJ14;MYH8;NEB;CACNA1C;NOS1;FGF12;RYR3;MYH6
Cardiac conduction Homo sapiens R-HSA-5576891	0.0592593	3.9875e-06	0.00610087	8.7146	108.343	RYR1;RYR2;SCN10A;KCNJ12;KCNQ1;ITPR3;TBX5;CORIN	0.0444444	0.0294106	0.144689	2.58398	9.11215	SCN10A;KCNJ14;CACNA1C;NOS1;FGF12;RYR3
